# Supplementary material for: Establishment of sex-specific liver transcriptomes and H3K9me3 profiles during sexual maturity: the impact of maternal obesity
Source: Biol Sex Differ. 2025 Oct 21;16:81. doi: 10.1186/s13293-025-00767-8 (PMC12539125; doi:10.1186/s13293-025-00767-8)
Supplement: Supplementary file 1 — Supplementary Material 1. [file 13293_2025_767_MOESM1_ESM.xlsx]

## Sheet:  MO vs Control-3w
© 2000-2025 QIAGEN. All rights reserved.
Canonical Pathways	MM_3W_vs_CM_3W_FC	MF_3W_vs_CF_3W_FC
Response of EIF2AK4 (GCN2) to amino acid deficiency	N/A	-7.483
Eukaryotic Translation Elongation	N/A	-7.416
Eukaryotic Translation Termination	N/A	-7.348
SRP-dependent cotranslational protein targeting to membrane	N/A	-7.147
Selenoamino acid metabolism	N/A	-7.091
Ribosomal Quality Control Signaling Pathway	N/A	-6.75
Eukaryotic Translation Initiation	N/A	-6.64
Nonsense-Mediated Decay (NMD)	N/A	-6.379
Major pathway of rRNA processing in the nucleolus and cytosol	N/A	-6.35
Cholesterol biosynthesis	-4.264	-4.025
EIF2 Signaling	N/A	-3.43
Cholesterol Biosynthesis III (via Desmosterol)	-3.606	-3.317
Cholesterol Biosynthesis II (via 24,25-dihydrolanosterol)	-3.606	-3.317
Cholesterol Biosynthesis I	-3.606	-3.317
Superpathway of Cholesterol Biosynthesis	-3.838	-3.13
Xenobiotic Metabolism AHR Signaling Pathway	-2.646	-2.496
NFE2L2 regulating anti-oxidant/detoxification enzymes	-2	-2.449
Activation of gene expression by SREBF (SREBP)	-2.683	-2.357
Role of PKR in Interferon Induction and Antiviral Response	-2	-2.357
DHCR24 Signaling Pathway	-1.886	-2.333
Zymosterol Biosynthesis	-2.449	-2.236
NGF-stimulated transcription	-2.236	-2.236
Glutathione-mediated Detoxification	N/A	-2.236
Sulfur amino acid metabolism	-2	-2.121
Interferon gamma signaling	0	-2
Urea cycle	N/A	-2
Citrulline Biosynthesis	N/A	-2
Urea Cycle	N/A	-2
Interferon alpha/beta signaling	N/A	-1.941
Signaling by NOTCH2	-2.236	-1.89
p75 NTR receptor-mediated signalling	-2.111	-1.89
Regulation of TLR by endogenous ligand	-0.447	-1.89
KEAP1-NFE2L2 pathway	-0.447	-1.89
Superpathway of Citrulline Metabolism	N/A	-1.89
Signaling by NOTCH4	-1.89	-1.732
Cachexia Signaling Pathway	-1.698	-1.732
LXR/RXR Activation	-0.333	-1.528
Hedgehog 'on' state	N/A	-1.528
Mitochondrial Dysfunction	-0.5	-1.474
MyD88:MAL(TIRAP) cascade initiated on plasma membrane	-1.342	-1.414
GABAergic Receptor Signaling Pathway (Enhanced)	0	-1.414
Regulation of Insulin-like Growth Factor (IGF) transport and uptake by IGFBPs	-3	-1.387
NAFLD Signaling Pathway	-1.069	-1.347
EGR2 and SOX10-mediated initiation of Schwann cell myelination	-2.236	-1.342
Vitamin-C Transport	N/A	-1.342
LPS/IL-1 Mediated Inhibition of RXR Function	-0.707	-1.291
Pancreatic Adenocarcinoma Signaling	0	-1.291
Phase I - Functionalization of compounds	-2.309	-1.265
Signaling by ERBB4	-1.342	-1.265
Role of JAK family kinases in IL-6-type Cytokine Signaling	N/A	-1.265
Acute Phase Response Signaling	-2.53	-1.225
Post-translational protein phosphorylation	-3	-1.155
Class I MHC mediated antigen processing and presentation	-0.333	-1.131
Preeclampsia Signaling Pathway	-2.449	-1.091
p53 Signaling	N/A	-1.069
Abacavir ADME	N/A	-1.069
Tryptophan catabolism	-2	-1
Superpathway of Geranylgeranyldiphosphate Biosynthesis I (via Mevalonate)	-1.667	-1
Serotonin Degradation	-1.633	-1
Ethanol Degradation II	-1.342	-1
Ethanol Degradation IV	-1	-1
Oxidative Ethanol Degradation III	-1	-1
Folate Signaling Pathway	N/A	-1
Histidine Degradation III	N/A	-1
Ribavirin ADME	N/A	-1
SUMOylation of transcription cofactors	N/A	-1
IL-12 Signaling and Production in Macrophages	-0.707	-0.962
Endocannabinoid Cancer Inhibition Pathway	-0.707	-0.962
Coagulation System	N/A	-0.905
Ceramide Signaling	N/A	-0.905
Apelin Adipocyte Signaling Pathway	N/A	-0.905
Centrosomal KIAA0586 Signaling Pathway	-1.342	-0.894
PTEN Regulation	0	-0.894
Response to elevated platelet cytosolic Ca2+	-1	-0.853
Pyroptosis Signaling Pathway	0.378	-0.832
Glioma Invasiveness Signaling	N/A	-0.832
Xenobiotic Metabolism PXR Signaling Pathway	-2.309	-0.784
Autophagy	-1.667	-0.73
GPER1 signaling	-1	-0.728
MYC Mediated Apoptosis Signaling	-1.633	-0.707
Mevalonate Pathway I	-1.414	-0.707
Xenobiotic Metabolism CAR Signaling Pathway	-2.646	-0.655
Formation of Fibrin Clot (Clotting Cascade)	N/A	-0.632
Phospholipases	N/A	-0.577
Metabolism of polyamines	N/A	-0.577
FXR/RXR Activation	-0.277	-0.557
NRF2-mediated Oxidative Stress Response	-2	-0.535
mTOR Signaling	0	-0.5
Neddylation	0	-0.493
Superpathway of Melatonin Degradation	-0.816	-0.447
CLEAR Signaling Pathway	-0.471	-0.438
Semaphorin Neuronal Repulsive Signaling Pathway	-0.816	-0.408
HEY1 Signaling Pathway	-1.897	-0.392
3-phosphoinositide Biosynthesis	0	-0.392
Sphingolipid metabolism	-1.342	-0.378
Estrogen Biosynthesis	-0.447	-0.378
Pyrimidine Ribonucleotides De Novo Biosynthesis	N/A	-0.378
Valine Degradation I	N/A	-0.378
Oncogene Induced Senescence	N/A	-0.378
Role of p14/p19ARF in Tumor Suppression	N/A	-0.378
Pyrimidine Ribonucleotides Interconversion	N/A	-0.378
Sirtuin Signaling Pathway	0	-0.354
Nucleotide catabolism	N/A	-0.333
ERB2-ERBB3 Signaling	N/A	-0.302
Dilated Cardiomyopathy Signaling Pathway	-1.342	-0.277
PEDF Signaling	N/A	-0.258
Ephrin A Signaling	-0.707	-0.229
D-myo-inositol (1,4,5,6)-Tetrakisphosphate Biosynthesis	0	-0.229
Metabolism of water-soluble vitamins and cofactors	0	-0.229
D-myo-inositol (3,4,5,6)-tetrakisphosphate Biosynthesis	0	-0.229
Hereditary Breast Cancer Signaling	N/A	-0.218
Costimulation by the CD28 family	N/A	-0.218
Xenobiotic Metabolism General Signaling Pathway	-1	-0.209
Protein Kinase A Signaling	0.277	-0.152
Protein Sorting Signaling Pathway	-1.89	0
Signaling by PTK6	-1	0
Retinoid metabolism and transport	-0.378	0
Superpathway of Inositol Phosphate Compounds	0.333	0
UVA-Induced MAPK Signaling	N/A	0
Role of JAK1 and JAK3 in γc Cytokine Signaling	N/A	0
Isoleucine Degradation I	N/A	0
JAK/STAT Signaling	N/A	0
Nucleotide salvage	N/A	0
D-myo-inositol-5-phosphate Metabolism	0	0
Ovarian Cancer Signaling	N/A	0
Estrogen-Dependent Breast Cancer Signaling	N/A	0
Production of Nitric Oxide and Reactive Oxygen Species in Macrophages	0	0
Metabolism of folate and pterines	N/A	0
Atherosclerosis Signaling	0	0
Signaling by Leptin	N/A	0
Type II Diabetes Mellitus Signaling	N/A	0
ID1 Signaling Pathway	-1	0.192
3-phosphoinositide Degradation	0	0.218
TP53 Regulates Metabolic Genes	-2.236	0.229
Huntington's Disease Signaling	0.816	0.229
Beta-catenin independent WNT signaling	N/A	0.229
Regulation of mRNA stability by proteins that bind AU-rich elements	N/A	0.243
ER-Mitochondrial Communication Signaling Pathway	N/A	0.258
Endocannabinoid Developing Neuron Pathway	0	0.258
Iron uptake and transport	-0.816	0.277
Oxidative Stress Induced Senescence	N/A	0.277
Amino acids regulate mTORC1	N/A	0.277
Thyroid Cancer Signaling	N/A	0.277
Semaphorin interactions	N/A	0.277
CNTF Signaling	N/A	0.333
Non-Small Cell Lung Cancer Signaling	N/A	0.333
Hypoxia Signaling in the Cardiovascular System	N/A	0.333
Glycation Signaling Pathway	-1.134	0.378
Regulation of cholesterol biosynthesis by SREBP (SREBF)	-1	0.378
Regulation of eIF4 and p70S6K Signaling	N/A	0.378
Small Cell Lung Cancer Signaling	N/A	0.378
Warburg Effect Signaling Pathway	1.134	0.392
Epithelial Adherens Junction Signaling	-0.447	0.392
Regulation of the Epithelial Mesenchymal Transition by Growth Factors Pathway	-1.342	0.426
TR/RXR Activation	-0.378	0.426
Glioblastoma Multiforme Signaling	0	0.426
Myelination Signaling Pathway	-1.633	0.429
RAR Activation	-1.069	0.438
Insulin Receptor Signaling	0	0.447
Inhibition of Angiogenesis by TSP1	N/A	0.447
Gap Junction Signaling	-0.277	0.457
Mouse Embryonic Stem Cell Pluripotency	N/A	0.471
Proteasomal PSMD10 Signaling Pathway	N/A	0.471
Role of Tissue Factor in Cancer	-1.667	0.522
ERBB Signaling	0	0.535
Virus Entry via Endocytic Pathways	N/A	0.535
Telomerase Signaling	N/A	0.535
Aryl Hydrocarbon Receptor Signaling	N/A	0.577
PI3K Cascade	N/A	0.577
PXR/RXR Activation	0	0.577
Antioxidant Action of Vitamin C	N/A	0.577
IGF-1 Signaling	N/A	0.577
Aldosterone Signaling in Epithelial Cells	N/A	0.577
Osteoarthritis Pathway	0	0.577
MSP-RON Signaling in Cancer Cells Pathway	N/A	0.6
Retinol Biosynthesis	-1	0.632
Parkinson's Signaling Pathway	-0.243	0.632
Apelin Pancreas Signaling Pathway	N/A	0.632
Signaling by Retinoic Acid	N/A	0.632
Bile acid and bile salt metabolism	N/A	0.632
RHO GTPase cycle	-2.828	0.64
eNOS Signaling	-0.707	0.655
Unfolded protein response	-0.447	0.707
Stearate Biosynthesis I (Animals)	0	0.707
ERBB4 Signaling	N/A	0.707
Human Embryonic Stem Cell Pluripotency	-1.155	0.756
14-3-3-mediated Signaling	N/A	0.775
VEGF Signaling	N/A	0.775
Autism Signaling Pathway	-1.265	0.801
HIF1α Signaling	-1.134	0.822
Transport of bile salts and organic acids, metal ions and amine compounds	1	0.832
VEGF Family Ligand-Receptor Interactions	N/A	0.832
Cellular response to hypoxia	N/A	0.832
Neurotrophin/TRK Signaling	0	0.832
WNK Renal Signaling Pathway	N/A	0.832
Melanocyte Development and Pigmentation Signaling	0	0.832
Acute Myeloid Leukemia Signaling	N/A	0.832
FLT3 Signaling in Hematopoietic Progenitor Cells	N/A	0.832
PPARα/RXRα Activation	N/A	0.853
Sphingosine-1-phosphate Signaling	1.134	0.894
Cardiac Hypertrophy Signaling	-1	0.898
Intrinsic Pathway for Apoptosis	-2	0.905
Senescence Pathway	-0.378	0.905
NAP1L1 Transcription Regulation Signaling Pathway	N/A	0.905
Triacylglycerol Degradation	N/A	0.905
Amyotrophic Lateral Sclerosis Signaling	0.378	0.943
Microautophagy Signaling Pathway	N/A	0.943
Neurovascular Coupling Signaling Pathway	-0.378	0.962
Regulation of lipid metabolism by PPARalpha	1.789	1
Ferroptosis Signaling Pathway	1.265	1
Amyloid Processing	1	1
PI Metabolism	0.447	1
Angiopoietin Signaling	N/A	1
BAG2 Signaling Pathway	N/A	1
MITF-M-dependent gene expression	N/A	1
Aggrephagy	N/A	1
Heme Biosynthesis II	N/A	1
Adrenomedullin signaling pathway	0	1
Signaling by ROBO receptors	N/A	1
PFKFB4 Signaling Pathway	N/A	1
UDP-N-acetyl-D-galactosamine Biosynthesis II	N/A	1
Fatty Acid Activation	N/A	1
Ceramide Degradation	N/A	1
Epithelial Membrane Protein Signaling Pathway	-1	1.043
ISG15 antiviral mechanism	N/A	1.069
PIP3 activates AKT signaling	-1.265	1.091
MAPK6/MAPK4 signaling	N/A	1.134
Coronavirus Replication Pathway	N/A	1.134
Miscellaneous transport and binding events	N/A	1.134
Plasma lipoprotein assembly, remodeling, and clearance	0.302	1.147
Cyclophilin Signaling Pathway	0.707	1.151
SPINK1 General Cancer Pathway	N/A	1.155
Docosahexaenoic Acid (DHA) Signaling	1.807	1.183
Peroxisomal protein import	1.897	1.213
Prostate Cancer Signaling	1	1.213
Neutrophil degranulation	-1.091	1.236
Transcriptional regulation of white adipocyte differentiation	2.121	1.265
Ketogenesis	1	1.342
Metabolism of nitric oxide: NOS3 activation and regulation	N/A	1.342
Sphingosine and Sphingosine-1-phosphate Metabolism	N/A	1.342
γ-linolenate Biosynthesis II (Animals)	N/A	1.342
TYSND1 cleaves peroxisomal proteins	N/A	1.342
Hepatic Fibrosis Signaling Pathway	1.069	1.406
NAD Signaling Pathway	0.447	1.46
Synaptic Long Term Potentiation	0	1.5
Dopamine-DARPP32 Feedback in cAMP Signaling	0	1.5
Fatty Acid β-oxidation I	1.134	1.508
Renal Cell Carcinoma Signaling	N/A	1.508
RAF/MAP kinase cascade	-1.155	1.512
Neuropathic Pain Signaling in Dorsal Horn Neurons	-0.447	1.606
Mitochondrial L-carnitine Shuttle Pathway	1.342	1.633
Mitochondrial Fatty Acid Beta-Oxidation	1.633	1.667
Sertoli Cell-Sertoli Cell Junction Signaling	-0.333	1.667
Cargo concentration in the ER	N/A	1.667
Leptin Signaling in Obesity	N/A	1.667
Bone Mineralization Signaling Pathway	0.707	1.706
Estrogen Receptor Signaling	0.816	1.718
Mitochondrial Division Signaling Pathway	0	1.732
AMPK Signaling	0.632	1.826
ERK/MAPK Signaling	0.816	1.877
Glycosaminoglycan metabolism	0.447	1.886
Peroxisomal lipid metabolism	2.449	1.941
Role of NFAT in Cardiac Hypertrophy	N/A	1.961
Adipogenesis pathway	0	1.964
RORA activates gene expression	2	2
Glutaryl-CoA Degradation	N/A	2
Miro GTPase Cycle	N/A	2
Ketone body metabolism	N/A	2
Tryptophan Degradation III (Eukaryotic)	0	2
Nitric Oxide Signaling in the Cardiovascular System	N/A	2.065
Triacylglycerol Biosynthesis	N/A	2.111
FGF Signaling	0.816	2.183
Insulin Secretion Signaling Pathway	-0.333	2.214
LGI-ADAM interactions	N/A	2.236
Polyamine Regulation in Colon Cancer	N/A	2.309
Serotonin Receptor Signaling	-0.447	2.324
Triglyceride metabolism	1.342	2.333
Endocannabinoid Neuronal Synapse Pathway	N/A	2.4
Coronavirus Pathogenesis Pathway	-2.449	2.401
CDP-diacylglycerol Biosynthesis I	N/A	2.449
Adrenergic Receptor Signaling Pathway (Enhanced)	-0.816	2.502
White Adipose Tissue Browning Pathway	0	2.558
Glycerophospholipid biosynthesis	0.905	2.6
Acetylcholine Receptor Signaling Pathway	1.155	2.646
Fatty acyl-CoA biosynthesis	0.447	2.646
Carnitine metabolism	N/A	2.646
Phosphatidylglycerol Biosynthesis II (Non-plastidic)	N/A	2.646
Mitochondrial biogenesis	1.342	2.714
Oxytocin Signaling Pathway	0.707	2.722
Orexin Signaling Pathway	0.447	2.874
Cardiac Hypertrophy Signaling (Enhanced)	0	2.885
COPII-mediated vesicle transport	N/A	3.051
Protein Ubiquitination Pathway	1.633	3.053
Signaling by VEGF	N/A	3.153
Glutaminergic Receptor Signaling Pathway (Enhanced)	0.632	3.244
Gustation Pathway	0.378	3.272
Synaptogenesis Signaling Pathway	1	3.43
HSP90 chaperone cycle for steroid hormone receptors in the presence of ligand	N/A	3.464
Activation of NMDA receptors and postsynaptic events	N/A	3.742
Calcium Signaling	-0.378	3.838
L1CAM interactions	0.447	4.69
Dopamine Degradation	-1.342	N/A
Noradrenaline and Adrenaline Degradation	-1.342	N/A
Tryptophan Degradation X (Mammalian, via Tryptamine)	-1	N/A
FOXO-mediated transcription of cell death genes	-1	N/A
Putrescine Degradation III	-1	N/A
ATF4 activates genes in response to endoplasmic reticulum stress	-1	N/A
Lysine Degradation V	N/A	N/A
Retinoate Biosynthesis I	N/A	N/A
Germ Cell-Sertoli Cell Junction Signaling	N/A	N/A
Phagosome Maturation	N/A	N/A
Glycerol-3-phosphate Shuttle	N/A	N/A
Epoxysqualene Biosynthesis	N/A	N/A
ATF6 (ATF6-alpha) activates chaperone genes	N/A	N/A
Phenylalanine and tyrosine metabolism	N/A	N/A
Acetate Conversion to Acetyl-CoA	N/A	N/A
Passive transport by Aquaporins	N/A	N/A
Salvage Pathways of Pyrimidine Deoxyribonucleotides	N/A	N/A
Regulation of RUNX1 Expression and Activity	N/A	N/A
Hepatic Fibrosis / Hepatic Stellate Cell Activation	N/A	N/A
Melatonin Degradation II	N/A	N/A
1,25-dihydroxyvitamin D3 Biosynthesis	N/A	N/A
Clathrin-mediated Endocytosis Signaling	N/A	N/A
Ketolysis	N/A	N/A
Protein repair	N/A	N/A
Extrinsic Prothrombin Activation Pathway	N/A	N/A
Circadian Rhythm Signaling	N/A	N/A
Semaphorin Signaling in Neurons	N/A	N/A
Xenobiotic Metabolism Signaling	N/A	N/A
Iron homeostasis signaling pathway	N/A	N/A
Maturity Onset Diabetes of Young (MODY) Signaling	N/A	N/A
Axonal Guidance Signaling	N/A	N/A
Tight Junction Signaling	N/A	N/A
Choline catabolism	N/A	N/A
Sphingomyelin Metabolism	N/A	N/A
Fatty Acid β-oxidation III (Unsaturated, Odd Number)	N/A	N/A
Spermine and Spermidine Degradation I	N/A	N/A
Choline Degradation I	N/A	N/A
Formation of xylulose-5-phosphate	N/A	N/A
Regulation of the Epithelial-Mesenchymal Transition Pathway	N/A	N/A
Threonine catabolism	N/A	N/A
Glycerol Degradation I	N/A	N/A
Phenylalanine Degradation IV (Mammalian, via Side Chain)	N/A	N/A
Glutathione Redox Reactions I	N/A	N/A
