# Supplementary material for: Establishment of sex-specific liver transcriptomes and H3K9me3 profiles during sexual maturity: the impact of maternal obesity
Source: Biol Sex Differ. 2025 Oct 21;16:81. doi: 10.1186/s13293-025-00767-8 (PMC12539125; doi:10.1186/s13293-025-00767-8)
Supplement: Supplementary file 2 — Supplementary Material 2. [file 13293_2025_767_MOESM2_ESM.xlsx]

## Sheet: MF vs CF-3w
© 2000-2025 QIAGEN. All rights reserved.
Ingenuity Canonical Pathways	-log(B-H p-value)	Ratio	Molecules
Senescence Pathway	2.27	0.0365	ANAPC2,CACNA1F,CACNG2,DLAT,E2F7,MAP3K7,PIK3CG,PPM1L,RAP1B,RBL2,SMAD3
Regulation of the Epithelial Mesenchymal Transition by Growth Factors Pathway	1.72	0.0412	GAB1,MAP3K7,PARD6A,PIK3CG,PTPN11,RAP1B,SMAD3,SNAI1
Carnitine metabolism	1.72	0.214	ACACB,CPT1A,RXRA
p75 NTR receptor-mediated signalling	1.72	0.0443	BCL2L11,ECT2,LINGO1,PIK3CG,PREX1,STK24,TIAM1
RORA activates gene expression	1.5	0.167	CPT1A,HELZ2,RXRA
HGF Signaling	1.5	0.0458	GAB1,ITGB5,MAP3K7,PIK3CG,PTPN11,RAP1B
Regulation of the Epithelial-Mesenchymal Transition Pathway	1.5	0.0361	GAB1,PARD6A,PIK3CG,PTPN11,RAP1B,SMAD3,SNAI1
PI3K/AKT Signaling	1.5	0.035	GAB1,ITGB5,PIK3CG,PPM1L,RAP1B,SYNJ2,THEM4
Signaling by TGF-beta Receptor Complex	1.5	0.0741	ITGB5,LTBP2,PARD6A,SMAD3
Non-Small Cell Lung Cancer Signaling	1.5	0.0521	E2F7,PIK3CG,RAP1B,RBL2,RXRA
Regulation of RUNX1 Expression and Activity	1.5	0.125	mir-378 (includes others),PTPN11,RUNX1
CNTF Signaling	1.5	0.0714	LIFR,PIK3CG,PTPN11,RAP1B
Dilated Cardiomyopathy Signaling Pathway	1.5	0.0397	CACNA1F,CACNG2,GAB1,PTPN11,SGCD,TTN
Signaling by NTRK2 (TRKB)	1.5	0.12	GAB1,PTPN11,TIAM1
Mouse Embryonic Stem Cell Pluripotency	1.48	0.0485	LIFR,MAP3K7,PIK3CG,PTPN11,RAP1B
HER-2 Signaling in Breast Cancer	1.37	0.0308	BCL2L11,ITGB5,PARD6A,PIK3CG,RAP1B,RBL2,SMAD3

## Sheet: MM vs CM-3w
© 2000-2025 QIAGEN. All rights reserved.
Ingenuity Canonical Pathways	-log(B-H p-value)	Ratio	Molecules
p75 NTR receptor-mediated signalling	1.82	0.057	ABR,CIT,FGD3,MCF2L,PREX1,SORCS3,STK19,STK39,TRIO
O-linked glycosylation	1.58	0.0619	ADAMTS20,ADAMTSL1,B3GLCT,B3GNT2,GALNT3,MUC6,ST6GALNAC3
G alpha (12/13) signalling events	1.58	0.075	ABR,FGD3,GNB2,MCF2L,PREX1,TRIO
