# Supplementary material for: Establishment of sex-specific liver transcriptomes and H3K9me3 profiles during sexual maturity: the impact of maternal obesity
Source: Biol Sex Differ. 2025 Oct 21;16:81. doi: 10.1186/s13293-025-00767-8 (PMC12539125; doi:10.1186/s13293-025-00767-8)
Supplement: Supplementary file 3 — Supplementary Material 3. [file 13293_2025_767_MOESM3_ESM.xlsx]

## Sheet: DEGs CM vs CF-8w
© 2000-2025 QIAGEN. All rights reserved.
Ingenuity Canonical Pathways	-log(B-H p-value)	Ratio	z-score	Molecules
LPS/IL-1 Mediated Inhibition of RXR Function	11	0.185	1.732	ABCB1,ABCG5,ACOX2,ACOX3,ACSF2,ACSL1,ACSL3,Aldh1a1,ALDH1B1,ALDH7A1,CPT2,Cyp2a12/Cyp2a22,CYP2A6,Cyp2b10,Cyp2b13/Cyp2b9,Cyp2c29 (includes others),Cyp2c40 (includes others),Cyp2c54 (includes others),Cyp2c55,Cyp2d9 (includes others),CYP2F1,Cyp2g1,Cyp2j6,CYP2U1,Cyp4a10 (includes others),Cyp4a14,FMO1,FMO2,FMO3,FMO4,FMO5,Gsta1 (includes others),Gstm6,Gstp1 (includes others),HMGCS1,IL1R1,IL1RAP,IL1RN,IL33…
Cholesterol biosynthesis	8.96	0.556	-3.873	CYP51A1,DHCR24,FDFT1,HMGCR,HMGCS1,HSD17B7,IDI1,LSS,MSMO1,MVD,MVK,SC5D,SQLE,SREBF1,SREBF2
NRF2-mediated Oxidative Stress Response	7.98	0.17	0.258	ACTG1,AKR1A1,AKR7A2,AKT1,AOX1,BACH1,CBR1,Cyp2a12/Cyp2a22,CYP2A6,Cyp2b10,Cyp2b13/Cyp2b9,Cyp2c29 (includes others),Cyp2c40 (includes others),Cyp2c54 (includes others),Cyp2c55,Cyp2d9 (includes others),CYP2F1,Cyp2g1,Cyp2j6,CYP2U1,Cyp3a11 (includes others),Cyp3a13,Cyp3a25 (includes others),Cyp4a10 (includes others),Cyp4a14,CYP4A22,ENC1,EPHX1,FMO1,GSR,Gsta1 (includes others),Gstm6,Gstp1 (includes other…
Oxidative Ethanol Degradation III	7.69	0.313	-0.816	ACSL1,ACSS1,ACSS3,Aldh1a1,Aldh1a7,ALDH1B1,Aldh3b3,ALDH7A1,Cyp2a12/Cyp2a22,CYP2A6,Cyp2b10,Cyp2b13/Cyp2b9,Cyp2c29 (includes others),Cyp2c40 (includes others),Cyp2c54 (includes others),Cyp2c55,Cyp2d9 (includes others),CYP2F1,Cyp2g1,Cyp2j6,CYP2U1
Phase I - Functionalization of compounds	7.44	0.239	-0.962	AADAC,ACSS1,AHR,ALDH1B1,CES3,CYP17A1,CYP21A2,CYP2A6,CYP2F1,CYP2U1,CYP39A1,Cyp3a11 (includes others),Cyp3a13,Cyp3a25 (includes others),CYP4A22,CYP4V2,CYP51A1,CYP7B1,CYP8B1,EPHX1,FDX1,FMO1,FMO2,FMO3,MAOA,MAOB,PTGS1
LXR/RXR Activation	6.66	0.214	-0.535	A1BG,ABCG5,ALB,C3,C4a/C4b,C9,CD36,CLU,CYP51A1,FASN,FDFT1,HMGCR,IL1R1,IL1RAP,IL1RN,IL33,ITIH4,Kng1/Kng2,LDLR,LPL,MSR1,PON1,RELB,RXRG,SAA4,Serpina1a (includes others),SREBF1,TLR3
Superpathway of Cholesterol Biosynthesis	6.29	0.433	-3.606	CYP51A1,DHCR24,FDFT1,HMGCR,HMGCS1,HSD17B7,IDI1,LSS,MSMO1,MVD,MVK,SC5D,SQLE
DHCR24 Signaling Pathway	5.82	0.194	-3.266	A1BG,AKT1,ALB,AR,C3,C4a/C4b,C9,CLU,CYP17A1,CYP51A1,DHCR24,ESR1,HMGCR,ITIH4,Kng1/Kng2,NR1I3,PDGFD,PIK3CG,PON1,PRKCA,PRKCQ,RAP2B,RXRG,SAA4,SC5D,Serpina1a (includes others),SREBF1,SREBF2
Retinol Biosynthesis	5.39	0.296	0	AADAC,Akr1b7,Ces1e,Ces1g,CES3,CES4A,DAGLB,DDHD2,DHRS7,LPL,LRAT,PNPLA2,PNPLA3,RBP1,RDH10,RDH11
Myelination Signaling Pathway	5.17	0.136	-2.897	AKT1,APH1B,Aph1c,ARHGAP9,BLK,BMP5,BMP7,BTK,CHD7,DLC1,FASN,FGFR1,FRK,FZD1,FZD4,FZD7,FZD8,HCK,HMGCR,ID4,IDI1,ITGA6,JUN,Klk1b1 (includes others),LAMA3,LMNB1,MBP,MTHFD2,NOTCH1,NTRK2,OLIG1,PDGFD,PDGFRB,PDK1,PIK3CG,RAP2B,RXRG,SMAD6,SMAD7,SREBF1,SREBF2,WNT5A,WNT9B,XAF1,ZEB2
Molecular Mechanisms of Cancer	5.04	0.102	-3.842	ABL1,ADCY3,ADCY6,ADCY7,ADGRE3,ADGRL1,ADORA1,ADRA2B,ADRB2,AKT1,APAF1,APC2,APH1B,Aph1c,ARHGEF6,AVPR1A,BBC3,Birc3,BMP5,BMP7,BRCA1,C3AR1,CCND1,Ccr5,CELSR1,CSF2RB,CXCR6,CYCS,CYSLTR2,EDNRA,F2R,FPR2,FZD1,FZD4,FZD7,FZD8,GNG2,GNG7,GPR132,GPR146,GPR35,GRM8,HCRTR2,ID1,IL10RA,IL12RB1,IL13RA1,IL17RB,IL1R1,IL21R,IL2RB,IL2RG,ITGA1,ITGA4,ITGA6,ITGAL,JUN,MAP2K6,MMP15,MMP19,MMP27,MTNR1A,NOTCH1,P2RY13,P2RY4,P2RY6,P…
Cholesterol Biosynthesis I	5.04	0.615	-2.828	CYP51A1,DHCR24,FDFT1,HSD17B7,LSS,MSMO1,SC5D,SQLE
Cholesterol Biosynthesis II (via 24,25-dihydrolanosterol)	5.04	0.615	-2.828	CYP51A1,DHCR24,FDFT1,HSD17B7,LSS,MSMO1,SC5D,SQLE
Cholesterol Biosynthesis III (via Desmosterol)	5.04	0.615	-2.828	CYP51A1,DHCR24,FDFT1,HSD17B7,LSS,MSMO1,SC5D,SQLE
Activation of gene expression by SREBF (SREBP)	4.57	0.31	-3.606	CYP51A1,FASN,FDFT1,HMGCR,HMGCS1,IDI1,LSS,MVD,MVK,SC5D,SQLE,SREBF1,SREBF2
Triacylglycerol Degradation	4.51	0.25	0.577	AADAC,ABHD2,Ces1b/Ces1c,Ces1e,Ces1f,Ces1g,Ces2a,Ces2b,CES3,DAGLB,DDHD2,LPL,NOTUM,PLA1A,PNPLA2,PNPLA3
Nicotine Degradation II	4.18	0.214	-0.302	AOX1,Aox3,CYP2A6,Cyp2c40 (includes others),CYP2F1,CYP2U1,CYP51A1,FMO1,FMO2,FMO3,FMO4,FMO5,Ugt1a1,UGT1A4,Ugt1a6a/Ugt1a6b,Ugt2b1,UGT2B28,Ugt2b35/Ugt2b36
Xenobiotic Metabolism Signaling	4.17	0.127	#NUM!	ABCB1,AHR,Aldh1a1,ALDH1B1,ALDH7A1,Ces1e,Ces1g,CES3,CES4A,FMO1,FMO2,FMO3,FMO4,FMO5,Gsta1 (includes others),Gstm6,Gstp1 (includes others),MAOA,MAOB,MAP2K6,MAP3K13,MGST1,NFE2L2,NQO1,NR1I3,PIK3CG,PRKCA,PRKCQ,RAP2B,RELB,SOD3,SULT1A1,Sult1c2,Sult1d1,Sult2a1 (includes others),Sult2a2,Sult2a7,Sult3a1/Sult3a2,UGT1A4,Ugt1a6a/Ugt1a6b,UGT2B28,Ugt2b35/Ugt2b36
Cardiac Hypertrophy Signaling (Enhanced)	4.1	0.11	-3.571	ADCY3,ADCY6,ADCY7,ADRA2B,ADRB2,AKT1,CSF2RB,CYBB,EDNRA,ENPP1,FGFR1,FZD1,FZD4,FZD7,FZD8,GDE1,GNG2,GNG7,HSPB1,IL10RA,IL12RB1,IL13RA1,IL15,IL17RB,IL1R1,IL21R,IL2RB,IL2RG,IL33,ITGA1,ITGA4,ITGA6,ITGAL,JUN,LTB,MAP2K6,MAP3K13,MAPKAPK2,MAPKAPK3,NOTUM,PDE1A,PDE1B,PDE4B,PDE6C,PDE8B,PDK1,PIK3CG,PLCB2,PLCE1,PLCL1,PRKCA,PRKCQ,RAP2B,RCAN1,RELB,TDP2,TNFSF10,WNT5A,WNT9B
Sperm Motility	4	0.136	-2.84	ABL1,AXL,BLK,BTK,EPHA1,FGFR1,FRK,GNG2,GNG7,HCK,ITK,MAP2K6,MERTK,NOTUM,NTRK1,NTRK2,PDE1A,PDE1B,PDE4B,PDGFRB,PLA2G12A,PLA2G4A,PLA2G6,PLCB2,PLCE1,PLCL1,PNPLA2,PNPLA3,PRKCA,PRKCQ,PTK6,SLC16A10,SLC9A5,TNK2,ZAP70
Pulmonary Fibrosis Idiopathic Signaling Pathway	4	0.126	-1.581	ACTG1,AJUBA,AKT1,AXL,BBC3,CCN2,CCND1,COL27A1,COL4A3,COL4A4,COL5A3,CXCL12,EDNRA,EIF4EBP3,F2R,FGFR1,FN1,FZD1,FZD4,FZD7,FZD8,IL13RA1,JUN,MAP2K6,MMP15,MMP19,MMP27,NOTCH1,NOX4,PDGFD,PDGFRB,PIK3CG,RAP2B,RBBP4,RELB,RPS6KA1,TCF7,TCF7L1,TERT,WNT5A,WNT9B
Aryl Hydrocarbon Receptor Signaling	4	0.153	-0.333	AHR,Aldh1a1,ALDH1B1,ALDH7A1,APAF1,CCND1,Cyp2c29 (includes others),Cyp2c40 (includes others),Cyp2c54 (includes others),Cyp2c55,Cyp3a11 (includes others),Cyp3a13,Cyp3a25 (includes others),DCT,ESR1,Gsta1 (includes others),Gstm6,Gstp1 (includes others),HSPB1,JUN,MGST1,NFE2L2,NQO1,POLA1,RARB,RBL1,RELB,RXRG
CDX Gastrointestinal Cancer Signaling Pathway	3.86	0.147	1.134	AKT1,AXIN2,BMP5,BMP7,CCND1,CDX4,CYBB,DLL1,FZD1,FZD4,FZD7,FZD8,GATA6,GUCY2C,HNF4A,IL15,IL33,JUN,LTB,NCF1,NOX4,PIK3CG,RAC2,RELB,TCF7,TCF7L1,TNFSF10,WNT5A,WNT9B
Sphingosine-1-phosphate Signaling	3.82	0.178	-1.807	ACER2,ACER3,ADCY3,ADCY6,ADCY7,AKT1,ASAH1,CASP2,NAAA,NOTUM,PDGFD,PDGFRB,PIK3CG,PLCB2,PLCE1,PLCL1,RAC2,RHOU,RND1,S1PR1,S1PR5
Acetone Degradation I (to Methylglyoxal)	3.69	0.273	0.447	Akr1c20,CYP2A6,Cyp2c40 (includes others),CYP2F1,CYP2U1,Cyp4a10 (includes others),Cyp4a14,CYP4A22,CYP51A1,DHRS7,HSD17B12,PRXL2B
IL-15 Production	3.63	0.172	-3.13	ABL1,AXL,BLK,BTK,EPHA1,FGFR1,FRK,HCK,IL15,IRF1,ITK,MAP2K6,MERTK,NTRK1,NTRK2,PDGFRB,PTK6,RELB,STAT1,TNK2,ZAP70
Tryptophan Degradation X (Mammalian, via Tryptamine)	3.63	0.323	-0.378	AKR1A1,Akr1b7,Aldh1a1,Aldh1a7,ALDH1B1,Aldh3b3,ALDH7A1,DDC,MAOA,MAOB
Neutrophil degranulation	3.6	0.109	-2.496	A1BG,ACAA1,ADGRE3,AGL,ALDOA,APAF1,ARHGAP9,ARL8A,ARSA,ASAH1,ATG7,ATP8A1,ATP8B4,BIN2,C3,C3AR1,CAPN1,CD36,CD44,CD53,CDA,CFD,CLEC12A,CTSC,CTSS,CYBB,DOCK2,FPR2,FRK,GALNS,HEXB,HPSE,HSPA1A,IQGAP1,ITGAL,LCN2,LRG1,MGST1,MME,NCKAP1L,NFAM1,PGAM1,PLAC8,PPIA,PTPRC,QPCT,RAP2B,SCAMP1,STBD1,STK10,TICAM2,VCL
Regulation of the Epithelial Mesenchymal Transition in Development Pathway	3.6	0.198	-2.309	APH1B,Aph1c,AXIN2,BCL9,BRCA1,FZD1,FZD4,FZD7,FZD8,NOTCH1,PYGO1,RELB,SNAI2,TCF7,TCF7L1,WNT5A,WNT9B
Heparan Sulfate Biosynthesis (Late Stages)	3.6	0.189	-1.265	AADAC,Ces1b/Ces1c,Ces1e,Ces1f,Ces1g,Ces2a,Ces2b,CES3,GLCE,NOTUM,PLA1A,SULT1A1,Sult1c2,Sult1d1,Sult2a1 (includes others),Sult2a2,Sult2a7,Sult3a1/Sult3a2
Dopamine Degradation	3.55	0.282	-1.414	Aldh1a1,Aldh1a7,ALDH1B1,Aldh3b3,ALDH7A1,COMT,MAOA,MAOB,SULT1A1,Sult1c2,Sult1d1
Axonal Guidance Signaling	3.55	0.106	#NUM!	ABL1,ADAM11,ADAMTS13,ADAMTS6,AKT1,ARHGEF6,BAIAP2,BMP5,BMP7,CXCL12,DPYSL2,EPHA1,EPHA7,EPHB6,FZD1,FZD4,FZD7,FZD8,GNG2,GNG7,ITGA1,ITGA4,ITGA6,ITGAL,LRRC4C,MMP15,MMP27,NOTUM,NRP2,NTN1,NTRK1,NTRK2,PAK1,PDGFD,PIK3CG,PLCB2,PLCE1,PLCL1,PLXNA3,PRKCA,PRKCQ,RAC2,RAP2B,RASSF5,RND1,ROBO1,RTN4,SEMA4A,SEMA4D,SEMA5A,SRGAP3,VEGFA,WIPF1,WNT5A,WNT9B
Synthesis of Prostaglandins (PG) and Thromboxanes (TX)	3.54	0.467	-1.134	CBR1,CYP8B1,HPGD,HPGDS,PRXL2B,PTGDS,PTGS1
Xenobiotic Metabolism CAR Signaling Pathway	3.48	0.134	-0.688	ABCB1,Aldh1a1,ALDH1B1,ALDH7A1,Cyp2b10,Cyp2b13/Cyp2b9,FMO1,FMO2,FMO3,FMO4,FMO5,Gsta1 (includes others),Gstm6,Gstp1 (includes others),MAP2K6,MGST1,NR1I3,PRKCA,PRKCQ,SOD3,SULT1A1,Sult1c2,Sult1d1,Sult2a1 (includes others),Sult2a2,Sult2a7,Sult3a1/Sult3a2,UGT1A4,Ugt1a6a/Ugt1a6b,UGT2B28,Ugt2b35/Ugt2b36
Human Embryonic Stem Cell Pluripotency	3.41	0.139	-2.502	AKT1,APC2,BMP5,BMP7,FGFR1,FZD1,FZD4,FZD7,FZD8,ID1,ID3,ID4,Klk1b1 (includes others),MAP2K6,NTRK1,NTRK2,PDGFD,PDGFRB,PIK3CG,PRKCA,PRKCQ,RAP2B,SMAD6,SMAD7,TBX3,TERT,WNT5A,WNT9B
Phagosome Formation	3.39	0.097	-4.481	ADGRE3,ADGRL1,ADORA1,ADRA2B,ADRB2,AKT1,AP1S2,APBB1IP,AVPR1A,BLK,BTK,C3,C3AR1,Ccr5,CD36,CELSR1,CLEC7A,CXCR6,CYSLTR2,EDNRA,F2R,FCER2,FN1,FPR2,FRK,FZD1,FZD4,FZD7,FZD8,GPR132,GPR146,GPR35,GRM8,HCK,HCRTR2,ITGA1,ITGA4,ITGA6,ITGAL,MAP2K6,MAPK15,MARCKS,MARCO,MSR1,MTNR1A,MYD88,P2RY13,P2RY4,P2RY6,PAK1,PIK3CG,PLA2G12A,PLA2G4A,PLA2G6,PNPLA2,PNPLA3,PRKCA,PRKCQ,RAC2,RAP2B,RASGRP1,S1PR1,S1PR5,SCARA5,SSTR2,TLR1,…
Stearate Biosynthesis I (Animals)	3.35	0.215	0	ACOT1,ACSF2,ACSL1,ACSL3,Akr1c20,BDH2,Cyp4a10 (includes others),Cyp4a14,CYP4A22,DHCR24,DHRS7,FASN,HSD17B12,PRXL2B
Eicosanoid Signaling	3.34	0.124	-3.053	ABCC9,ADCY3,ADCY6,ADCY7,AKT1,AP1S2,CCND1,CYSLTR2,FPR2,GNG2,GNG7,HPGD,HPGDS,HSPB1,MAPKAPK2,MAPKAPK3,NOTUM,PIK3CG,PLA2G12A,PLA2G4A,PLA2G6,PLCB2,PLCE1,PLCL1,PNPLA2,PNPLA3,PRKCA,PRKCQ,PTGDS,PTGS1,RAP2B,RPS6KA1,TCF7,TCF7L1,VEGFA
Heparan Sulfate Biosynthesis	3.29	0.176	-1.265	AADAC,Ces1b/Ces1c,Ces1e,Ces1f,Ces1g,Ces2a,Ces2b,CES3,GLCE,NOTUM,PLA1A,SULT1A1,Sult1c2,Sult1d1,Sult2a1 (includes others),Sult2a2,Sult2a7,Sult3a1/Sult3a2
FXR/RXR Activation	3.27	0.138	-0.6	ABCG5,AKT1,CYP8B1,FASN,FOXA1,FOXA3,Gsta1 (includes others),Gstm6,Gstp1 (includes others),HNF4A,IL15,IL1RN,IL33,LPL,LTB,MGST1,Mt1,NFE2L2,NQO1,PON1,PPARG,PRKAB1,SDC1,SREBF1,TNFSF10,TXNIP,VLDLR
Peroxisomal lipid metabolism	3.2	0.31	2.333	ACAA1,ACOX2,ACOX3,AMACR,HAO2,HSD17B4,NUDT7,PHYH,SCP2
Role of Macrophages, Fibroblasts and Endothelial Cells in Rheumatoid Arthritis	3.19	0.116	-2.596	AKT1,APC2,CCND1,CEBPD,CEBPE,CXCL12,FN1,FZD1,FZD4,FZD7,FZD8,IL15,IL17RB,IL1R1,IL1RAP,IL1RN,IL33,JUN,LTB,MAP2K6,MAPKAPK2,MYD88,NOTUM,PDGFD,PIK3CG,PLCB2,PLCE1,PLCL1,PRKCA,PRKCQ,RAP2B,TCF7,TCF7L1,TLR1,TLR3,TRAF5,VEGFA,WNT5A,WNT9B
Th1 and Th2 Activation Pathway	3.19	0.142	#NUM!	APH1B,Aph1c,BHLHE41,CD274,CD3G,CD86,CXCR6,DLL1,HLA-A,IKZF1,IL10RA,IL12RB1,IL17RB,IL2RB,IL2RG,IL33,IRF1,JUN,MAP2K6,NOTCH1,PIK3CG,PRKCQ,S1PR1,STAT1,STAT5A
Retinoid metabolism and transport	3.15	0.25	-0.302	GPC1,LDLR,LPL,LRAT,LRP2,RBP1,RDH11,RETSAT,SDC1,SDC3,SDC4
Methylglyoxal Degradation III	3.11	0.27	1.342	AKR1A1,Akr1b7,Akr1c20,AKR7A2,Cyp4a10 (includes others),Cyp4a14,CYP4A22,DHRS7,HSD17B12,PRXL2B
Glycation Signaling Pathway	3.07	0.129	-1.134	AKT1,CD36,COL4A3,COL4A4,CYBB,GLO1,IL15,IL33,IRF1,JUN,LTB,MAOB,MAPK15,MSR1,MYD88,NCF1,NFE2L2,NOX4,PFKP,PIK3CG,PRKCA,PRKCQ,RAC2,RAP2B,SLC2A4,STAT1,TNFSF10,TXNIP,VEGFA
Hematoma Resolution Signaling Pathway	3.07	0.124	-0.928	AXL,C3,C6,C8A,C8B,C9,CD36,CYBB,DUSP1,F2R,FPR2,IL15,IL33,JUN,LTB,MERTK,MMP15,MMP19,MMP27,MYD88,NDUFB9,NFE2L2,NOX4,NQO1,PPARG,PRKAB1,S1PR1,S1PR5,SOD3,STAT1,TNFSF10,UCP2
Atherosclerosis Signaling	3.07	0.153	-0.243	ALB,CD36,CLU,COL5A3,CXCL12,F3,IL1RN,IL33,ITGA4,LPL,MSR1,PDGFD,PLA2G12A,PLA2G4A,PLA2G6,PNPLA2,PNPLA3,PON1,RELB,SAA4,Serpina1a (includes others)
Cachexia Signaling Pathway	3.07	0.111	0	ADCY3,ADCY6,ADCY7,ADRB2,AKT1,ALB,BECN1,CAPN1,CAPN8,CASP2,CEBPD,EIF1,EIF2S3,FBXO21,GABARAPL1,HSPA1A,Hspa1b,IL15,IL1R1,IL1RAP,IL1RN,IL33,LCN2,LPL,LTB,MAP1LC3B,MYD88,NOX4,PIK3CG,PNPLA2,PPARG,PRKAB1,PRKCA,PRKCQ,S1PR1,Serpina1a (includes others),SLC2A4,STAT1,STAT2,STAT5A,TNFSF10
Glycosaminoglycan metabolism	3.05	0.156	-2.236	ABCC5,BGN,CD44,CHSY3,CSPG5,DCN,GALNS,GLCE,GPC1,HEXB,HPSE,IDS,LUM,OMD,PAPSS2,PRELP,SDC1,SDC3,SDC4,ST3GAL6
Superpathway of Melatonin Degradation	3.05	0.18	-1.667	CYP2A6,Cyp2c40 (includes others),CYP2F1,CYP2U1,CYP51A1,MAOA,MAOB,SULT1A1,Sult1c2,Sult1d1,Ugt1a1,UGT1A4,Ugt1a6a/Ugt1a6b,Ugt2b1,UGT2B28,Ugt2b35/Ugt2b36
Pulmonary Healing Signaling Pathway	3.03	0.132	-2.2	BLK,BTK,CCND1,CELA1,CXCL12,FGFR1,FRK,FZD1,FZD4,FZD7,FZD8,HCK,MMP15,MMP19,MMP27,MYD88,NOTCH1,PRKAB1,PRKCA,PRKCQ,RAP2B,STAT5A,TCF7,TCF7L1,VEGFA,WNT5A,WNT9B
Serotonin Degradation	3.03	0.172	-1.265	AKR1A1,Aldh1a1,Aldh1a7,ALDH1B1,Aldh3b3,ALDH7A1,MAOA,MAOB,SULT1A1,Sult1c2,Sult1d1,Ugt1a1,UGT1A4,Ugt1a6a/Ugt1a6b,Ugt2b1,UGT2B28,Ugt2b35/Ugt2b36
Pathogen Induced Cytokine Storm Signaling Pathway	3.02	0.109	-2.92	AIM2,C3,CCL25,CIITA,CLEC7A,COL27A1,COL4A3,COL4A4,COL5A3,CSF2RB,Cxcl1,Cxcl11,CXCL12,CXCL13,CXCL9,GZMB,HMGCR,IFIH1,IL12RB1,IL15,IL1R1,IL1RAP,IL1RN,IL21R,IL33,IRF1,JUN,LTB,MAPK15,MLKL,MYD88,NLRP12,NOD1,PRDM1,SLC2A4,STAT1,STAT5A,TLR1,TLR3,TNFSF10,VEGFA,ZBP1
Complement System	2.98	0.256	0	C2,C3,C3AR1,C4a/C4b,C6,C8A,C8B,C9,CFD,MBL2
Estrogen Biosynthesis	2.97	0.234	0	Akr1b7,Akr1c20,CYP2A6,Cyp2c40 (includes others),CYP2F1,CYP2U1,CYP51A1,HSD17B10,HSD17B12,HSD17B4,HSD17B7
Role of Pattern Recognition Receptors in Recognition of Bacteria and Viruses	2.87	0.143	-2.53	C3,C3AR1,CLEC7A,IFIH1,IL15,IL33,LTB,MBL2,MYD88,NOD1,Oas1a/Oas1g,Oas1b,Oas2,OAS3,PIK3CG,PRKCA,PRKCQ,RELB,RNASEL,TLR1,TLR3,TNFSF10
Hepatic Fibrosis Signaling Pathway	2.86	0.106	-1.859	AKT1,APC2,CCN2,CCND1,CYBB,EDNRA,FGFR1,FZD1,FZD4,FZD7,FZD8,IL1R1,IL1RAP,IL1RN,IL33,ITGA1,ITGA4,ITGA6,ITGAL,JUN,KLF9,LEPR,MAP2K6,MYD88,NCF1,NOX4,PDGFD,PDGFRB,PDK1,PIK3CG,PPARG,PRKCA,PRKCQ,RAC2,RAP2B,RELB,RHOU,RND1,SMAD7,TCF7,TCF7L1,VEGFA,WNT5A,WNT9B
Nicotine Degradation III	2.82	0.187	0.378	AOX1,Aox3,CYP2A6,Cyp2c40 (includes others),CYP2F1,CYP2U1,CYP51A1,FMO5,Ugt1a1,UGT1A4,Ugt1a6a/Ugt1a6b,Ugt2b1,UGT2B28,Ugt2b35/Ugt2b36
G-Protein Coupled Receptor Signaling	2.78	0.0924	-3.302	ADCY3,ADCY6,ADCY7,ADGRE3,ADGRL1,ADORA1,ADRA2B,ADRB2,AKT1,AVPR1A,C3AR1,CCND1,Ccr5,CELSR1,CXCR6,CYSLTR2,DUSP1,DUSP4,EDNRA,ENPP1,F2R,FPR2,FZD1,FZD4,FZD7,FZD8,GDE1,GNG2,GNG7,GPR132,GPR146,GPR35,GRM8,HCN2,HCRTR2,JUN,MAP2K6,MAP3K13,MTNR1A,NPR3,P2RY13,P2RY4,P2RY6,PAK1,PDE1A,PDE1B,PDE4B,PDE6C,PDE8B,PIK3CG,PLCB2,PLCE1,PREX1,PRKCA,RAC2,RAP2B,RASGRP1,RELB,RGS12,RGS2,RPS6KA1,S1PR1,S1PR5,SSTR2,TDP2,VIPR1
Ethanol Degradation IV	2.76	0.296	-0.816	ACSL1,ACSS1,ACSS3,Aldh1a1,Aldh1a7,ALDH1B1,Aldh3b3,ALDH7A1
Acute Phase Response Signaling	2.75	0.131	-1.291	AKT1,ALB,APCS,C1ra/C1rb,C2,C3,C4a/C4b,C9,FN1,IL1R1,IL1RAP,IL1RN,IL33,ITIH4,JUN,MAP2K6,MBL2,MYD88,Orm2/Orm3,PIK3CG,RAP2B,RBP1,RELB,SAA4,SOCS7
S100 Family Signaling Pathway	2.74	0.0902	-3.101	ABCB1,ADGRE3,ADGRL1,ADORA1,ADRA2B,ADRB2,AKT1,AVPR1A,BCL3,C3AR1,Ccr5,CD36,CELSR1,CXCR6,CYBB,CYSLTR2,DLC1,EDNRA,ESR1,F2R,FGFR1,FPR2,FZD1,FZD4,FZD7,FZD8,GPR132,GPR146,GPR35,GRM8,HCRTR2,IL10RA,IQGAP1,JUN,Klk1b1 (includes others),MAP2K6,MAPK15,MMP15,MMP19,MMP27,MTNR1A,MYD88,NCF1,NOTUM,NOX4,NTRK2,OCLN,P2RY13,P2RY4,P2RY6,PIK3CG,PLA2G12A,PLA2G4A,PLA2G6,PLCB2,PLCE1,PLCL1,PRKCA,PRKCQ,RAC2,S1PR1,S1PR5,SMAD6…
Natural Killer Cell Signaling	2.71	0.127	-2.711	AKT1,CD226,CD48,COL5A3,HLA-A,HSPA1A,Hspa1b,IL12RB1,IL15,IL2RB,ITGAL,KLRK1,LCP2,MAP3K13,MYD88,NECTIN2,PAK1,PIK3CG,PRKCQ,RAC2,RAP2B,RASSF5,RELB,TNFSF10,WIPF1,ZAP70
Fatty Acid β-oxidation I	2.7	0.257	0.816	ACAA1,Acaa1a,ACSF2,ACSL1,ACSL3,Eci3,HSD17B10,HSD17B4,SCP2
Adipogenesis pathway	2.7	0.145	2.236	AKT1,ATG7,BMP7,CEBPD,FGFR1,FZD1,FZD4,FZD7,FZD8,LPIN1,LPL,PPARG,RBBP4,RBP1,RPS6KA1,SLC2A4,SREBF1,TCF7,TXNIP,WNT5A
Leukocyte Extravasation Signaling	2.69	0.129	-3.411	ABL1,ACTG1,ARHGAP9,BTK,CD44,CXCL12,CYBB,DLC1,ITGA4,ITGAL,ITK,MMP15,MMP19,MMP27,NCF1,NCF4,NOX4,PIK3CG,PRKCA,PRKCQ,RAC2,RASGRP1,RASSF5,VCL,WIPF1
Osteoarthritis Pathway	2.69	0.121	-0.894	ANKH,CASP2,DCN,ELF3,FGFR1,FN1,FZD1,FZD4,FZD7,FZD8,H19,IL1R1,IL1RAP,ITGA1,ITGA4,ITGA6,ITGAL,NOTCH1,PPARG,PRG4,PRKAB1,RELB,SDC4,SERPINA12,SMAD6,SMAD7,TCF7,TCF7L1,VEGFA
Glycerophospholipid biosynthesis	2.69	0.148	0.688	BCHE,CEPT1,CHPT1,DDHD2,ETNPPL,GPAT3,GPAT4,GPD1,LPCAT2,LPIN1,PCYT1B,PHOSPHO1,PLA1A,PLA2G12A,PLA2G4A,PLA2G6,PNPLA2,PNPLA3,PTPMT1
Crosstalk between Dendritic Cells and Natural Killer Cells	2.67	0.163	-2.53	ACTG1,CD226,CD83,CD86,CSF2RB,HLA-A,IL15,IL2RB,IL2RG,ITGAL,KLRK1,LTB,NECTIN2,RELB,TLR3,TNFSF10
Multiple Sclerosis Signaling Pathway	2.67	0.124	-0.962	C2,C3,C6,C8A,C8B,C9,CAPN1,CAPN8,DUSP1,HLA-A,IL15,IL17RB,IL33,IRF1,LTB,MBP,NLRP12,P2RX4,PARP11,PPARG,RBBP4,SLC8A1,STAT1,TIPARP,TLR1,TLR3,TNFSF10
Retinoate Biosynthesis I	2.65	0.212	-1	Akr1b7,Akr1c12/Akr1c13,Akr1c19,Akr1c20,Aldh1a1,RBP1,Rdh1 (includes others),RDH10,RDH11,Sdr16c5,SDR9C7
Xenobiotic Metabolism PXR Signaling Pathway	2.64	0.121	0.243	ABCB1,Aldh1a1,ALDH1B1,ALDH7A1,Ces1e,Ces1g,CES3,CES4A,Gsta1 (includes others),Gstm6,Gstp1 (includes others),MAOA,MAOB,MGST1,PPP1R10,PRKCA,PRKCQ,SULT1A1,Sult1c2,Sult1d1,Sult2a1 (includes others),Sult2a2,Sult2a7,Sult3a1/Sult3a2,UGT1A4,Ugt1a6a/Ugt1a6b,UGT2B28,Ugt2b35/Ugt2b36
Th2 Pathway	2.62	0.142	-2.828	APH1B,Aph1c,BHLHE41,CD3G,CD86,CXCR6,DLL1,HLA-A,IKZF1,IL12RB1,IL17RB,IL2RB,IL2RG,IL33,JUN,NOTCH1,PIK3CG,PRKCQ,S1PR1,STAT5A
PPARα/RXRα Activation	2.62	0.127	-2	ACAA1,ADCY3,ADCY6,ADCY7,BCL3,CD36,Cyp2c29 (includes others),Cyp2c40 (includes others),Cyp2c54 (includes others),Cyp2c55,FASN,GPD1,IL1R1,IL1RAP,JUN,LPL,MAP2K6,NOTUM,PLCB2,PLCE1,PLCL1,PRKAB1,PRKCA,RAP2B,RELB
Chronic Myeloid Leukemia Signaling	2.6	0.114	-2.191	ABCB1,ABL1,ADCY3,AKT1,BLK,CBLC,CCND1,FZD1,FZD4,FZD7,FZD8,HCK,JUN,NOTCH1,NOTUM,PAX5,PIK3CG,PLCB2,PLCE1,PLCL1,PRKAB1,PTPN13,RAC2,RAP2B,RBL1,RELB,STAT5A,TCF7,TCF7L1,TNFSF10,WNT5A,WNT9B
RAR Activation	2.59	0.101	-2.722	ADCY3,ADCY6,ADCY7,Akr1c20,AKT1,Aldh1a1,Aldh1a7,CSF2RB,DUSP1,ENPP1,GATA6,GDE1,HOXB3,IL15,IL33,JUN,LRAT,LTB,PDE1A,PDE1B,PDE4B,PDE6C,PDE8B,PIK3CG,PML,PPARG,RAC2,RARB,RBP1,Rdh1 (includes others),RDH10,RDH11,RELB,RHOU,RND1,RXRG,Sdr16c5,SDR9C7,STAT5A,TDP2,TNFSF10,TRIM24,VEGFA,ZBTB16
RHO GTPases Activate WASPs and WAVEs	2.58	0.222	-3.162	ABL1,ACTG1,BAIAP2,BLK,BTK,CYFIP2,FRK,HCK,NCKAP1L,WIPF1
Bile acid and bile salt metabolism	2.58	0.222	0.632	ACOX2,AKR1D1,ALB,AMACR,CYP39A1,CYP7B1,CYP8B1,HSD17B4,OSBPL7,SCP2
IL-10 Signaling	2.53	0.135	-1.789	AHR,AKT1,BCL3,CCND1,CD86,DUSP1,HLA-A,IL10RA,IL1R1,IL1RAP,IL1RN,IL33,INPP5D,JUN,MAP2K6,PBX1,PRDM1,PRKAB1,RELB,STAT1,STAT5A
Androgen Biosynthesis	2.52	0.304	#NUM!	Akr1c20,CYP17A1,Gsta1 (includes others),HSD3B1,Hsd3b4 (includes others),Hsd3b6 (includes others),SRD5A1
Estrogen-Dependent Breast Cancer Signaling	2.48	0.169	-1.633	Akr1b7,AKT1,CCND1,ESR1,HSD17B10,HSD17B12,HSD17B4,HSD17B7,JUN,PIK3CG,RAP2B,RELB,STAT5A,TERT
Melatonin Degradation I	2.48	0.169	-1.134	CYP2A6,Cyp2c40 (includes others),CYP2F1,CYP2U1,CYP51A1,SULT1A1,Sult1c2,Sult1d1,Ugt1a1,UGT1A4,Ugt1a6a/Ugt1a6b,Ugt2b1,UGT2B28,Ugt2b35/Ugt2b36
Peroxisomal protein import	2.48	0.188	2.309	ACAA1,ACOX2,ACOX3,AMACR,DDO,EPHX2,HAO1,HAO2,HSD17B4,NUDT7,PHYH,SCP2
Role of Osteoblasts in Rheumatoid Arthritis Signaling Pathway	2.43	0.117	-1.732	AKT1,APC2,BMP7,CTSC,CTSO,CTSS,CXCL12,FZD1,FZD4,FZD7,FZD8,IL15,IL33,LTB,MMP15,MMP19,MMP27,PIK3CG,SMAD6,STAT1,STAT2,STAT5A,TCF7,TCF7L1,TNFSF10,VEGFA,WNT5A,WNT9B
Docosahexaenoic Acid (DHA) Signaling	2.43	0.115	-1.671	ADCY3,ADCY6,ADCY7,AKT1,ALB,APAF1,APH1B,Aph1c,CCND1,CYCS,NFE2L2,NOTUM,NTRK2,PIK3CG,PLA2G12A,PLA2G4A,PLA2G6,PLCB2,PLCE1,PLCL1,PNPLA2,PNPLA3,PRKAB1,PRKCA,PRKCQ,RXRG,STXBP6,TNFAIP2,VEGFA
Lung Ionic Balance Signaling Pathway	2.39	0.0951	-4.243	ADCY6,ADGRE3,ADGRL1,ADORA1,ADRA2B,ADRB2,AVPR1A,BLK,BTK,C3AR1,Ccr5,CELSR1,Clca3a1/Clca3a2,CXCR6,CYSLTR2,EDNRA,ESR1,F2R,FPR2,FRK,FZD1,FZD4,FZD7,FZD8,GPR132,GPR146,GPR35,GRM8,HCK,HCN2,HCRTR2,MTNR1A,NOTUM,NOX4,OCLN,P2RY13,P2RY4,P2RY6,PLCB2,PLCE1,PLCL1,PRKAB1,PRKCA,PRKCQ,PRSS8,S1PR1,S1PR5,SSTR2,TNFSF10,VIPR1
WNT/Ca+ pathway	2.39	0.182	-3.317	FZD1,FZD4,FZD7,FZD8,NOTUM,PDE6C,PLCB2,PLCE1,PLCL1,PRKCA,RELB,WNT5A
Ceramide Degradation	2.39	0.571	-1	ACER2,ACER3,ASAH1,NAAA
TYSND1 cleaves peroxisomal proteins	2.39	0.571	2	ACAA1,HSD17B4,PHYH,SCP2
G-protein beta:gamma signalling	2.37	0.25	-2.828	AKT1,ARHGEF6,BTK,GNG2,GNG7,PAK1,PIK3CG,PLCB2
Role of PKR in Interferon Induction and Antiviral Response	2.35	0.137	-1.941	APAF1,CYCS,HSPA1A,Hspa1b,IFIH1,IRF1,JUN,MAP2K6,MARCO,MSR1,MYD88,NLRP12,PDGFD,PDGFRB,RELB,SCARA5,STAT1,STAT2,TLR3
STAT3 Pathway	2.35	0.137	-1.508	CISH,CSF2RB,FGFR1,IL10RA,IL12RB1,IL13RA1,IL17RB,IL1R1,IL21R,IL2RB,IL2RG,MAP2K6,MAP3K21,NTRK1,NTRK2,PDGFRB,RAP2B,SOCS7,VEGFA
RHO GTPase cycle	2.34	0.0978	-5.729	ACTG1,AMIGO2,ARHGAP19,ARHGAP30,ARHGAP9,ARHGEF26,ARHGEF6,ARL13B,BAIAP2,BASP1,CYBB,CYFIP2,DLC1,DOCK10,DOCK2,DOCK7,DSG2,ECT2,EPSTI1,FMNL1,GFOD1,GRB7,IQGAP1,LMNB1,MYO9A,NCF1,NCF4,NCKAP1L,PAK1,PREX1,PTPN13,RAC2,RACGAP1,RHOU,RHPN2,RND1,SLC1A5,SPATA13,SRGAP3,STBD1,STK10,VAMP3,WIPF1,ZAP70
Putrescine Degradation III	2.34	0.28	-1.342	Aldh1a1,Aldh1a7,ALDH1B1,Aldh3b3,ALDH7A1,MAOA,MAOB
Cytoprotection by HMOX1	2.34	0.19	0.632	ALB,BACH1,COX5B,COX6A1,COX6B1,COX6C,COX7A2,CYCS,NFE2L2,PTK6,TXNIP
Signaling by VEGF	2.31	0.148	-2.5	ACTG1,AKT1,AXL,BAIAP2,CYBB,CYFIP2,HSPB1,MAPKAPK2,MAPKAPK3,NCF1,NCF4,NCKAP1L,NRP2,PAK1,PRKCA,VEGFA
Interferon gamma signaling	2.29	0.153	-3.873	CD44,CIITA,HLA-A,IRF1,MT2A,OAS3,PIAS1,PML,SMAD7,SP100,STAT1,TRIM14,TRIM21,TRIM6,TRIM68
TR/RXR Activation	2.26	0.137	-2.357	AKT1,BCL3,CCND1,DAPK2,DIO1,FASN,KLF9,LDLR,MBP,PFKP,PIK3CG,PPARG,RCAN2,RXRG,SREBF1,SREBF2,UCP2,VEGFA
Hepatic Cholestasis	2.26	0.116	-1.043	ABCB1,ABCG5,ADCY3,ADCY6,ADCY7,AKT1,Cyp3a11 (includes others),Cyp3a13,Cyp3a25 (includes others),CYP7B1,CYP8B1,ESR1,HNF4A,IL15,IL1R1,IL1RAP,IL1RN,IL33,JUN,LTB,MYD88,PPRC1,PRKCA,PRKCQ,RELB,TNFSF10
Circadian Rhythm Signaling	2.26	0.11	#NUM!	ADCY3,ADCY6,ADCY7,BHLHE41,BLK,BTK,CRY1,CRY2,EIF4EBP3,FRK,GNG2,GNG7,GUCY2C,HCK,HLF,Klk1b1 (includes others),MAP2K6,MTNR1A,NOTUM,NPR3,NTRK2,PER3,PLCB2,PLCE1,PLCL1,PRKAB1,PRKCA,PRKCQ,PTGDS,RAP2B
Glucocorticoid Biosynthesis	2.26	0.316	#NUM!	CYP17A1,CYP21A2,Gsta1 (includes others),HSD3B1,Hsd3b4 (includes others),Hsd3b6 (includes others)
Ethanol Degradation II	2.25	0.214	-0.378	ACSL1,ACSS1,ACSS3,AKR1A1,Aldh1a1,Aldh1a7,ALDH1B1,Aldh3b3,ALDH7A1
NAFLD Signaling Pathway	2.24	0.116	-1.4	AKT1,BBC3,CD36,FASN,GPAT3,GYS2,HMGCR,IL15,IL33,JUN,LPIN1,LTB,MYD88,NFE2L2,NOX4,PIK3CG,PNPLA2,PNPLA3,PRKAB1,PRKCQ,SOCS7,SREBF1,TLR1,TLR3,TM6SF2,TNFSF10
PCP (Planar Cell Polarity) Pathway	2.24	0.183	0	CELSR1,FZD1,FZD4,FZD7,FZD8,JUN,JUNB,JUND,PRICKLE1,WNT5A,WNT9B
Glutathione-mediated Detoxification	2.24	0.196	#NUM!	Gsta1 (includes others),Gstm6,Gstp1 (includes others),Gstt3,HPGDS,LANCL1,MGST1,Nat8,Nat8f3 (includes others),Nat8f5
Serotonin Receptor Signaling	2.21	0.0953	-3.618	ADCY3,ADCY6,ADCY7,ADRA2B,ADRB2,AKT1,BLK,BTK,CD44,DDC,FRK,GNG2,GNG7,HCK,IL33,JUN,MAOA,MAOB,MAP1LC3B,MAP2K6,NOTUM,OCLN,ORAI2,PAK1,PDK1,PIK3CG,PLA2G12A,PLA2G4A,PLA2G6,PLCB2,PLCE1,PLCL1,PNPLA2,PNPLA3,PRKCA,PRKCQ,PSD4,PTGS1,RAC2,RAP2B,RBL1,RHOU,RND1,SLC9A5,TGM1
P2Y Purinergic Receptor Signaling Pathway	2.21	0.135	-3.153	ADCY3,ADCY6,ADCY7,AKT1,GNG2,GNG7,JUN,NOTUM,P2RY4,P2RY6,PIK3CG,PLCB2,PLCE1,PLCL1,PRKCA,PRKCQ,RAP2B,RELB
Relaxin Signaling	2.2	0.128	-2.111	ADCY3,ADCY6,ADCY7,AKT1,ENPP1,GDE1,GNG2,GNG7,GUCY2C,JUN,NPR3,PDE1A,PDE1B,PDE4B,PDE6C,PDE8B,PIK3CG,RELB,TDP2,VEGFA
Syndecan interactions	2.18	0.259	-1.134	COL5A3,FN1,ITGA6,PRKCA,SDC1,SDC3,SDC4
Sheddase Signaling Pathway	2.14	0.117	-0.816	AR,CCN2,Ccr5,CD44,COL4A3,COL4A4,ELF3,ELF4,FN1,IGFBP1,IGFBP5,IL33,JUN,KLRK1,MMP15,MMP19,MMP27,PDGFRB,PIK3CG,POSTN,RELB,TMPRSS2,VEGFA,ZBTB16
Taurine Biosynthesis	2.14	0.75	#NUM!	CSAD,FMO1,FMO3
Regulation of the Epithelial-Mesenchymal Transition Pathway	2.12	0.119	#NUM!	AKT1,APH1B,Aph1c,BCL9,FGFR1,FZD1,FZD4,FZD7,FZD8,MAP2K6,NOTCH1,PDGFD,PDGFRB,PIK3CG,PYGO1,RAP2B,RELB,SNAI2,TCF7,TCF7L1,WNT5A,WNT9B,ZEB2
Colorectal Cancer Metastasis Signaling	2.07	0.107	-2.6	ADCY3,ADCY6,ADCY7,AKT1,CCND1,FZD1,FZD4,FZD7,FZD8,GNG2,GNG7,JUN,MMP15,MMP19,MMP27,PIK3CG,RAC2,RAP2B,RELB,RHOU,RND1,STAT1,TCF7,TCF7L1,TLR1,TLR3,VEGFA,WNT5A,WNT9B
Noradrenaline and Adrenaline Degradation	2.06	0.2	-0.378	AKR1A1,Aldh1a1,Aldh1a7,ALDH1B1,Aldh3b3,ALDH7A1,COMT,MAOA,MAOB
Detoxification of Reactive Oxygen Species	2.02	0.216	0	CYBB,CYCS,GSR,NCF1,NCF4,NOX4,PRDX5,SOD3
Factors Promoting Cardiogenesis in Vertebrates	2	0.126	-2.357	APC2,BMP5,BMP7,CCND1,FZD1,FZD4,FZD7,FZD8,NOTUM,NOX4,PLCB2,PLCE1,PLCL1,PRKCA,PRKCQ,TCF7,TCF7L1,WNT5A,WNT9B
Signaling by Retinoic Acid	2	0.196	-1	Aldh1a1,Aldh1a7,PDHX,PDK1,PDK4,RARB,RDH10,RDH11,RXRG
Sphingosine and Sphingosine-1-phosphate Metabolism	1.99	0.444	-1	ACER2,ACER3,ASAH1,NAAA
Mevalonate Pathway I	1.98	0.333	-2.236	HMGCR,HMGCS1,IDI1,MVD,MVK
WNT/SHH Axonal Guidance Signaling Pathway	1.98	0.125	-1.5	ADCY3,ADCY6,ADCY7,BLK,BTK,FRK,FZD1,FZD4,FZD7,FZD8,GPC1,HCK,PIK3CG,PLXNA3,PRKCA,TCF7,TCF7L1,WNT5A,WNT9B
PXR/RXR Activation	1.9	0.164	-0.816	ABCB1,AKT1,Aldh1a7,CES3,CYP2A6,Cyp2b10,Cyp3a11 (includes others),HNF4A,IGFBP1,NR1I3,PAPSS2
Xenobiotic Metabolism AHR Signaling Pathway	1.9	0.138	-0.707	ABCG2,AHR,Aldh1a1,ALDH1B1,ALDH7A1,Gsta1 (includes others),Gstm6,Gstp1 (includes others),MGST1,NQO1,PON1,RELB,Ugt1a1,UGT1A4,Ugt1a6a/Ugt1a6b
DNA Methylation and Transcriptional Repression Signaling	1.9	0.143	0	FOXA1,FOXA3,GADD45A,GADD45G,HNF4A,HOXB3,MBD1,MBD4,RBBP4,RBL1,TCF21,TCF24,TCF7,TET2
Phase II - Conjugation of compounds	1.9	0.138	0.258	AKR1A1,AS3MT,CHAC1,COMT,HPGDS,MAT1A,MAT2A,MGST1,NAT1,PAPSS2,SULT1A1,TPMT,UGDH,UGT1A4,UGT2B28
p53 Signaling	1.87	0.141	-0.333	AKT1,APAF1,BBC3,BRCA1,CCND1,DRAM1,GADD45A,GADD45G,JUN,PIAS1,PIK3CG,PML,SERPINE2,SNAI2
NFE2L2 regulating anti-oxidant/detoxification enzymes	1.87	0.261	0	BACH1,GSR,Gsta1 (includes others),NFE2L2,NQO1,SOD3
Hepatic Fibrosis / Hepatic Stellate Cell Activation	1.87	0.115	#NUM!	CCN2,COL27A1,COL4A3,COL4A4,COL5A3,CXCL9,EDNRA,FGFR1,FN1,IGFBP5,IL10RA,IL1R1,IL1RAP,KLF6,LEPR,LHX2,PDGFD,PDGFRB,RELB,SMAD7,STAT1,VEGFA
Granzyme B Signaling	1.86	0.312	0	APAF1,CYCS,GZMB,LMNB1,LMNB2
Interleukin-4 and Interleukin-13 signaling	1.84	0.135	-2.324	AKT1,CCND1,CD36,CEBPD,FCER2,FN1,IL13RA1,IL2RG,JUNB,LCN2,MAOA,RHOU,S1PR1,STAT1,VEGFA
Phospholipases	1.83	0.159	-1.667	LPL,NOTUM,PLA1A,PLA2G12A,PLA2G4A,PLA2G6,PLCB2,PLCE1,PLCL1,PNPLA2,PNPLA3
Endothelin-1 Signaling	1.83	0.113	-1.528	ADCY3,ADCY6,ADCY7,CASP2,EDNRA,GUCY2C,JUN,MAPK15,NOTUM,PIK3CG,PLA2G12A,PLA2G4A,PLA2G6,PLCB2,PLCE1,PLCL1,PNPLA2,PNPLA3,PRKCA,PRKCQ,PTGS1,RAP2B
TREM1 Signaling	1.83	0.152	-1.265	AKT1,CD83,CD86,CIITA,MYD88,NLRP12,NOD1,RELB,SIGIRR,STAT5A,TLR1,TLR3
Acetate Conversion to Acetyl-CoA	1.83	0.6	#NUM!	ACSL1,ACSS1,ACSS3
Opioid Signalling	1.82	0.144	-2.309	ADCY3,ADCY6,ADCY7,CAMKK2,GNG2,GNG7,PDE1A,PDE1B,PDE4B,PLA2G4A,PLCB2,PPP1R1B,PRKCA
Glioblastoma Multiforme Signaling	1.8	0.117	-3.153	AKT1,APC2,CCND1,FZD1,FZD4,FZD7,FZD8,NOTUM,PDGFD,PDGFRB,PIK3CG,PLCB2,PLCE1,PLCL1,RAC2,RAP2B,RHOU,RND1,WNT5A,WNT9B
Ovarian Cancer Signaling	1.8	0.119	-2.236	ABL1,AKT1,BRCA1,CCND1,CD44,EDNRA,FZD1,FZD4,FZD7,FZD8,PIK3CG,PTGS1,RAP2B,RBL1,TCF7,TCF7L1,VEGFA,WNT5A,WNT9B
p38 MAPK Signaling	1.8	0.129	0.775	DUSP1,DUSP10,EEF2K,HSPB1,IL1R1,IL1RAP,IL1RN,IL33,MAP2K6,MAPKAPK2,MAPKAPK3,PLA2G12A,PLA2G4A,PLA2G6,RPS6KA1,STAT1
Thyroid Hormone Metabolism II (via Conjugation and/or Degradation)	1.79	0.167	-1.342	DIO1,SULT1A1,Sult1c2,Sult1d1,Ugt1a1,UGT1A4,Ugt1a6a/Ugt1a6b,Ugt2b1,UGT2B28,Ugt2b35/Ugt2b36
CREB Signaling in Neurons	1.76	0.0859	-3.938	ADCY3,ADCY6,ADCY7,ADGRE3,ADGRL1,ADORA1,ADRA2B,ADRB2,AKT1,AVPR1A,C3AR1,Ccr5,CELSR1,CXCR6,CYSLTR2,EDNRA,F2R,FGFR1,FPR2,FZD1,FZD4,FZD7,FZD8,GNG2,GNG7,GPR132,GPR146,GPR35,GRID1,GRM8,GTF2B,HCRTR2,MTNR1A,NOTUM,NTRK1,NTRK2,P2RY13,P2RY4,P2RY6,PDGFRB,PIK3CG,PLCB2,PLCE1,PLCL1,PRKCA,PRKCQ,RAP2B,RPS6KA1,S1PR1,S1PR5,SSTR2,VEGFA,VIPR1
Senescence Pathway	1.76	0.1	-0.365	AKT1,ASXL1,CAPN1,CAPN8,CBX2,CCND1,DHCR24,ELF3,ELF4,GADD45A,GADD45G,JUN,MAP2K6,MAPK15,MAPKAPK2,MAPKAPK3,PCGF2,PDHX,PDK1,PDK4,PHF19,PIK3CG,PML,RAP2B,RASSF5,RBL1,SAA4,SMAD6,SMAD7,ZFP36L1
Basal Cell Carcinoma Signaling	1.75	0.155	-1.134	APC2,BMP5,BMP7,FZD1,FZD4,FZD7,FZD8,TCF7,TCF7L1,WNT5A,WNT9B
RAC Signaling	1.73	0.123	-2.111	BAIAP2,CD44,CYBB,CYFIP2,IQGAP1,ITGA1,ITGA4,ITGA6,ITGAL,JUN,NCF1,NOX4,PAK1,PIK3CG,RAC2,RAP2B,RELB
Necroptosis Signaling Pathway	1.73	0.117	-1.886	AXL,Birc3,CAPN1,CAPN8,CYBB,DAPK1,GLUL,MERTK,MLKL,PLA2G12A,PLA2G4A,PLA2G6,RBL1,STAT1,STAT2,TIMM9,TLR3,TNFSF10,ZBP1
Fcγ Receptor-mediated Phagocytosis in Macrophages and Monocytes	1.72	0.14	-3.051	ACTG1,AKT1,HCK,INPP5D,LCP2,NCF1,PAK1,PIK3CG,PLA2G6,PRKCA,PRKCQ,RAC2,VAMP3
Xenobiotic Metabolism General Signaling Pathway	1.71	0.117	-2.324	AHR,AKT1,Gsta1 (includes others),Gstm6,Gstp1 (includes others),MAP2K6,MAP3K13,MGST1,NFE2L2,NQO1,NR1I3,PIK3CG,PRKCA,PRKCQ,RAP2B,UGT1A4,Ugt1a6a/Ugt1a6b,UGT2B28,Ugt2b35/Ugt2b36
Pancreatic Secretion Signaling Pathway	1.71	0.104	-2.2	ADCY3,ADCY6,ADCY7,AKT1,ARHGEF6,ATP2B2,CA14,CA2,CA3,Clca3a1/Clca3a2,DAGLB,LIPA,LPL,NOTUM,PIK3CG,PLCB2,PLCE1,PLCL1,PPP1R10,PRKCA,PRKCQ,RGS2,STK39,STXBP6,VAMP3,VIPR1
NAD biosynthesis II (from tryptophan)	1.71	0.364	2	KMO,KYNU,QPRT,TDO2
Role of JAK family kinases in IL-6-type Cytokine Signaling	1.7	0.145	-0.333	CCND1,CEBPD,IRF1,JUNB,PIAS1,SERPINA12,Serpina1a (includes others),SERPINA6,SERPINA7,STAT1,STAT5A,VEGFA
Mineralocorticoid Biosynthesis	1.68	0.278	#NUM!	CYP21A2,Gsta1 (includes others),HSD3B1,Hsd3b4 (includes others),Hsd3b6 (includes others)
The Visual Cycle	1.65	0.231	-2	Akr1b7,DHRS7,LRAT,RBP1,RDH10,RDH11
cAMP-mediated signaling	1.65	0.104	-1.877	ADCY3,ADCY6,ADCY7,ADORA1,ADRA2B,ADRB2,DUSP1,DUSP4,ENPP1,FPR2,GDE1,GRM8,NPR3,P2RY13,PDE1A,PDE1B,PDE4B,PDE6C,PDE8B,RGS12,RGS2,RPS6KA1,S1PR1,TDP2,VIPR1
HOTAIR Regulatory Pathway	1.64	0.114	-0.471	AKT1,AR,ATG7,ATXN1,CD44,ESR1,FOXA1,IRF1,MMP15,MMP19,MMP27,PIK3CG,RBBP4,RELB,SNAI2,TCF7,TCF7L1,WNT5A,WNT9B
Semaphorin interactions	1.63	0.156	-3.162	CD72,DPYSL2,ITGA1,PAK1,PLXNA3,PTPRC,RND1,SEMA4A,SEMA4D,SEMA5A
Production of Nitric Oxide and Reactive Oxygen Species in Macrophages	1.63	0.109	-2.183	AKT1,ALB,CLU,CYBB,IRF1,JUN,MAP3K13,NCF1,NCF4,PIK3CG,PON1,PPP1R10,PRKCA,PRKCQ,RAC2,RELB,RHOU,RND1,SAA4,Serpina1a (includes others),STAT1
IL-9 Signaling	1.63	0.2	-2	BCL3,CISH,IL2RG,PIK3CG,RELB,STAT1,STAT5A
IL-12 Signaling and Production in Macrophages	1.63	0.103	0	AKT1,ALB,C3,CAMKK2,CLU,IFIH1,IL10RA,IL12RB1,IRF1,JUN,MAP2K6,MYD88,PIK3CG,PON1,PPARG,PRKAB1,PRKCA,PRKCQ,PRLR,RELB,SAA4,Serpina1a (includes others),STAT1,TICAM2,TLR3
Epoxysqualene Biosynthesis	1.63	1	#NUM!	FDFT1,SQLE
Lipid particle organization	1.63	0.5	#NUM!	CIDEC,FITM1,FITM2
Tryptophan Degradation to 2-amino-3-carboxymuconate Semialdehyde	1.63	0.5	#NUM!	KMO,KYNU,TDO2
Zymosterol Biosynthesis	1.63	0.5	#NUM!	CYP51A1,HSD17B7,MSMO1
Superpathway of Geranylgeranyldiphosphate Biosynthesis I (via Mevalonate)	1.6	0.263	-2.236	HMGCR,HMGCS1,IDI1,MVD,MVK
tRNA Splicing	1.6	0.178	-1.89	ENPP1,GDE1,PDE1A,PDE1B,PDE4B,PDE6C,PDE8B,TDP2
Role of Chondrocytes in Rheumatoid Arthritis Signaling Pathway	1.6	0.118	-0.728	CAMKK2,CEBPD,CEBPE,CXCL12,FN1,IL17RB,IL1R1,IL1RAP,IL1RN,IL33,JUN,MLKL,MMP15,MMP19,MMP27,PRKAB1,VEGFA
α-tocopherol Degradation	1.6	0.333	#NUM!	Cyp4a10 (includes others),Cyp4a14,CYP4A22,Cyp4f14
Insulin Secretion Signaling Pathway	1.58	0.0982	-2.558	ABCC9,ADCY3,ADCY6,ADCY7,BLK,BTK,EIF1,EIF2S3,EIF4E3,EIF4EBP3,ELP6,FRK,HCK,NOTUM,PDHX,PIK3CG,PLCB2,PLCE1,PLCL1,PRKCA,PRKCQ,PRLR,SLC2A4,SSR4,STAT1,STAT2,STAT5A,VAMP3
UVA-Induced MAPK Signaling	1.58	0.133	-2.333	CYCS,JUN,NOTUM,PARP11,PIK3CG,PLCB2,PLCE1,PLCL1,PRKCA,RAP2B,RPS6KA1,STAT1,TIPARP
Plasma lipoprotein assembly, remodeling, and clearance	1.58	0.145	-0.905	ALB,ANGPTL4,CES3,CIDEC,LDLR,LIPA,LPL,PCSK5,PCSK9,SOAT1,VLDLR
Class I MHC mediated antigen processing and presentation	1.57	0.0919	-1.521	ASB2,ATG7,BECN1,BTK,CCNF,CD36,CTSS,CYBB,DET1,FBXL4,FBXL5,FBXO21,FBXO31,HERC6,HLA-A,KLHL13,KLHL2,KLHL25,KLHL3,LNX1,MYD88,NCF1,NCF4,PJA1,SPSB4,TAP1,TAPBP,TLR1,TRIM21,UBA7,UBE2F,UBE2S,VAMP3,ZBTB16,ZNRF1
IL-27 Signaling Pathway	1.55	0.119	-2.324	AHR,AKT1,BECN1,CD274,GADD45G,GZMB,HLA-A,IL1R1,IL1RAP,IRF1,MYD88,PIK3CG,RELB,STAT1,TLR1,TLR3
Bile Acid Biosynthesis, Neutral Pathway	1.52	0.25	1	Akr1c20,AKR1D1,AMACR,CYP8B1,SCP2
Macroautophagy	1.52	0.149	1.897	ATG7,BECN1,CHMP4C,CHMP7,GABARAPL1,GABARAPL2,MAP1LC3A,MAP1LC3B,PRKAB1,WDR45B
Irritable Bowel Syndrome Signaling Pathway	1.5	0.0966	-0.756	ABCB1,AHR,Birc3,HNF4A,IL12RB1,IL13RA1,IL15,IL17RB,IL1R1,IL1RAP,IL21R,IL33,LTB,MLKL,MMP15,MMP19,MMP27,MYD88,OCLN,PIK3CG,RAC2,RHOU,RND1,TLR1,TLR3,TNFSF10,WNT5A,WNT9B
Semaphorin Neuronal Repulsive Signaling Pathway	1.5	0.115	0.243	AKT1,CD44,CSPG5,DPYSL2,ITGA1,ITGA4,ITGA6,ITGAL,MAP2K6,NRP2,PAK1,PDE4B,PIK3CG,PLXNA3,RND1,SEMA4D,SEMA5A
HEY1 Signaling Pathway	1.49	0.112	-1.698	ADORA1,AKT1,APH1B,Aph1c,AR,BMP5,BMP7,DLL1,GATA6,MMP15,MMP19,MMP27,NOTCH1,PIK3CG,PRKAB1,SMAD6,SMAD7,VEGFA
Th1 Pathway	1.48	0.12	-3.357	APH1B,Aph1c,CD274,CD3G,CD86,DLL1,HLA-A,IL10RA,IL12RB1,IRF1,MAP2K6,NOTCH1,PIK3CG,PRKCQ,STAT1
IL-13 Signaling Pathway	1.48	0.12	-1.941	AKT1,BLK,BTK,CD36,DUSP1,FRK,HCK,IL13RA1,IL17RB,IL33,JUN,MAOA,PIK3CG,POSTN,STAT1
Thyroid Cancer Signaling	1.48	0.139	-1.265	AKT1,CCND1,JUN,Klk1b1 (includes others),NTRK1,NTRK2,PDK1,PIK3CG,RAP2B,TCF7,TCF7L1
Metabolism of steroid hormones	1.48	0.184	0.378	CYP17A1,CYP21A2,FDX1,HSD17B12,HSD3B1,SERPINA6,SRD5A1
Glutamate Receptor Signaling	1.48	0.147	#NUM!	GLUL,GNG2,GNG7,GRID1,GRM8,HOMER2,SLC17A1,SLC17A8,SLC1A3,SLC1A4
G alpha (z) signalling events	1.47	0.167	-2.121	ADCY3,ADCY6,ADCY7,ADRA2B,GNG2,GNG7,PRKCA,PRKCQ
Phosphatidylcholine Biosynthesis I	1.47	0.429	#NUM!	CEPT1,CHPT1,PCYT1B
Salvage Pathways of Pyrimidine Deoxyribonucleotides	1.47	0.429	#NUM!	CDA,TK1,TYMP
Mouse Embryonic Stem Cell Pluripotency	1.44	0.126	-2.714	AKT1,APC2,FZD1,FZD4,FZD7,FZD8,ID1,ID3,ID4,PIK3CG,RAP2B,TCF7,TCF7L1
Role of Hypercytokinemia/hyperchemokinemia in the Pathogenesis of Influenza	1.43	0.13	-1.897	IFIT2,IL1RN,IL33,MYD88,Oas1a/Oas1g,Oas1b,Oas2,OAS3,S1PR1,STAT1,STAT2,TLR3
NGF-stimulated transcription	1.43	0.179	-0.378	F3,ID1,ID3,ID4,JUNB,JUND,TRIB1
Ephrin Receptor Signaling	1.42	0.103	-2.887	ABL1,AKT1,ANGPT1,CXCL12,EPHA1,EPHA7,EPHB6,GNG2,GNG7,ITGA1,ITGA4,ITGA6,ITGAL,PAK1,PDGFD,PIK3CG,PTPN13,RAC2,RAP2B,VEGFA,WIPF1
IL-3 Signaling	1.42	0.136	-1.667	AKT1,CSF2RB,INPP5D,JUN,PAK1,PIK3CG,PRKCA,PRKCQ,RAP2B,STAT1,STAT5A
Phosphatidylglycerol Biosynthesis II (Non-plastidic)	1.42	0.2	0	GPAT3,GPAT4,GPD1,LPCAT2,PNPLA3,PTPMT1
Apelin Adipocyte Signaling Pathway	1.4	0.129	0.707	ADCY3,ADCY6,ADCY7,CYBB,Gsta1 (includes others),Gstp1 (includes others),MAPK15,MGST1,NCF1,NOX4,PRKAB1,RAC2
PTEN Signaling	1.4	0.111	1.941	AKT1,CCND1,CNKSR3,FGFR1,INPP5D,ITGA1,ITGA4,ITGA6,ITGAL,MAGI3,NTRK1,NTRK2,PDGFRB,PIK3CG,RAC2,RAP2B,RELB
Tryptophan catabolism	1.4	0.286	2	AADAT,KMO,KYNU,TDO2
DNA Double-Strand Break Repair by Homologous Recombination	1.4	0.286	#NUM!	ABL1,BRCA1,LIG1,POLA1
BBSome Signaling Pathway	1.38	0.0848	-3.212	ADGRE3,ADGRL1,ADORA1,ADRA2B,ADRB2,ASXL1,AVPR1A,BBS12,C3AR1,CBX2,Ccr5,CELSR1,CXCL12,CXCR6,CYSLTR2,DZIP1,EDNRA,F2R,FPR2,FZD1,FZD4,FZD7,FZD8,GPR132,GPR146,GPR35,GRM8,HCRTR2,LEPR,MTNR1A,NTRK2,P2RY13,P2RY4,P2RY6,PCGF2,PHF19,S1PR1,S1PR5,SSTR2,STX3,TTC21B,VIPR1
Macrophage Alternative Activation Signaling Pathway	1.38	0.104	-0.688	CD36,CIITA,CXCL13,DUSP1,FCER2,IL10RA,IL13RA1,IL1RN,IL2RG,IL33,JUN,LPL,MARCO,PIK3CG,PPARG,RELB,RPS6KA1,RXRG,SREBF1,STAT1
Tumor Microenvironment Pathway	1.37	0.106	-2.828	AKT1,CCND1,CD274,CD44,CXCL12,FN1,HLA-A,JUN,LEPR,MMP15,MMP19,MMP27,PDGFD,PIK3CG,RAP2B,RELB,SLC1A4,SLC2A4,VEGFA
JAK/STAT Signaling	1.36	0.133	-1.667	AKT1,CISH,JUN,PIAS1,PIK3CG,RAP2B,RELB,SOCS7,STAT1,STAT2,STAT5A
DAG and IP3 signaling	1.34	0.171	-1.89	ADCY3,ADCY6,ADCY7,CAMKK2,PDE1A,PDE1B,PRKCA
Cell Cycle: G2/M DNA Damage Checkpoint Regulation	1.34	0.157	-1.414	ABL1,BRCA1,FBXL5,GADD45A,PTPMT1,RPS6KA1,TOP2A,WEE1
Antioxidant Action of Vitamin C	1.34	0.118	1.414	CSF2RB,NOTUM,PLA2G12A,PLA2G4A,PLA2G6,PLCB2,PLCE1,PLCL1,PNPLA2,PNPLA3,RELB,SLC23A1,SLC2A4,STAT5A
ERK/MAPK Signaling	1.33	0.0995	-2.357	DUSP1,DUSP4,ELF3,ELF4,ESR1,HSPB1,ITGA1,ITGA4,ITGA6,ITGAL,PAK1,PIK3CG,PLA2G12A,PLA2G4A,PLA2G6,PPARG,PPP1R10,PRKCA,RAC2,RAP2B,RPS6KA1,STAT1
HGF Signaling	1.32	0.114	-2.53	AKT1,CCND1,ELF3,ELF4,ITGA1,ITGA4,ITGA6,ITGAL,JUN,MAP3K13,PAK1,PIK3CG,PRKCA,PRKCQ,RAP2B
Prolactin Signaling	1.32	0.125	-2.53	ABCC9,IRF1,JUN,PIK3CG,PRKCA,PRKCQ,PRLR,RAP2B,SOCS7,STAT1,STAT5A,TCF7
Thrombin Signaling	1.32	0.0991	-2	ADCY3,ADCY6,ADCY7,AKT1,ARHGEF26,ARHGEF6,F2R,GATA6,GNG2,GNG7,NOTUM,PIK3CG,PLCB2,PLCE1,PLCL1,PRKCA,PRKCQ,RAC2,RAP2B,RELB,RHOU,RND1
Interleukin-15 signaling	1.32	0.267	-2	IL15,IL2RB,IL2RG,STAT5A
Response to elevated platelet cytosolic Ca2+	1.32	0.114	-1.291	A1BG,ALB,ALDOA,CD36,CFD,CLU,ENDOD1,FN1,GAS6,ITIH4,PPIA,PRKCA,TOR4A,VCL,VEGFA
Response of EIF2AK1 (HRI) to heme deficiency	1.32	0.267	1	ASNS,CHAC1,EIF2S3,PPP1R15A
Fatty Acid α-oxidation	1.32	0.217	#NUM!	Aldh1a1,Aldh1a7,ALDH1B1,Aldh3b3,ALDH7A1
TP53 Regulates Metabolic Genes	1.31	0.129	1.508	AKT1,COX5B,COX6A1,COX6B1,COX6C,COX7A2,CYCS,GSR,PRDX5,PRKAB1,SESN1
Melatonin Signaling	1.3	0.135	-2.333	GNRH1,MAP2K6,MTNR1A,NOTUM,PLCB2,PLCE1,PLCL1,PRKCA,PRKCQ,SLC2A4
Adrenergic Receptor Signaling Pathway (Enhanced)	1.3	0.102	-1.342	ADCY3,ADCY6,ADCY7,ADRA2B,ADRB2,ATP6V0D2,COMT,DDC,IL15,IL33,LTB,MAOA,MAOB,NOTUM,PLCB2,PLCE1,PLCL1,PRKCA,PRKCQ,TNFSF10
S-adenosyl-L-methionine Biosynthesis	1.3	0.667	#NUM!	MAT1A,MAT2A
N-acetylglucosamine Degradation I	1.3	0.667	#NUM!	GNPDA1,GNPDA2
