# Supplementary material for: Establishment of sex-specific liver transcriptomes and H3K9me3 profiles during sexual maturity: the impact of maternal obesity
Source: Biol Sex Differ. 2025 Oct 21;16:81. doi: 10.1186/s13293-025-00767-8 (PMC12539125; doi:10.1186/s13293-025-00767-8)
Supplement: Supplementary file 4 — Supplementary Material 4. [file 13293_2025_767_MOESM4_ESM.xlsx]

## Sheet: Females-3w
seqnames	start	end	Length	logFC	logCPM	PValue	FDR	annotation	distance To TSS	SYMBOL	MF_3W_vs_CF_3W_FC	PValue	FDR	AVE RAW CF	SD RAW CF
chr11	96972009	96972353	345	-1.89511	2.13242	2.9095e-05	0.526315	Intron (ENSMUST00000107624.7/78912, intron 1 of 6)	-3344	Sp2	-1.17616	0.180825	0.385099	257.25	58.0079
chr2	27682705	27683205	501	-1.74589	2.17118	3.16084e-05	0.526315	Intron (ENSMUST00000129514.7/20181, intron 1 of 3)	5443	Rxra	1.11617	0.131185	0.318589	14530.8	3466.95
chr10	5802628	5803103	476	-1.73662	2.36166	1.3178e-05	0.395942	Promoter (1-2kb)	1497	Fbxo5	-1.30421	0.193844	0.402191	64.25	12.2848
chr15	97002875	97003375	501	-1.68475	2.14387	0.000116427	0.526315	Intron (ENSMUST00000231039.1/69354, intron 12 of 14)	16576	Slc38a4	1.11669	0.278928	0.499826	37905.2	1872.29
chr6	118179325	118179825	501	-1.64069	1.88214	0.000884129	0.683737	Exon (ENSMUST00000032201.7/19713, exon 5 of 20)	17308	Ret	ND
chr15	99727547	99727979	433	-1.62709	2.52	2.14373e-05	0.526315	Promoter (1-2kb)	1870	Cox14	-1.00717	0.929833	0.965102	442.25	80.9789
chr14	121298704	121299204	501	-1.60652	2.22078	0.000113965	0.526315	Intron (ENSMUST00000079817.7/223255, intron 5 of 10)	4271	Stk24	-1.22243	0.00380366	0.031183	1156.5	320.635
chr9	50665661	50665925	265	-1.59426	2.08347	0.000494281	0.674972	3' UTR	-5881	Dlat	1.0011	0.992075	0.995496	2313.5	331.246
chr8	8753557	8753988	432	-1.59197	2.19803	8.99835e-05	0.526315	Intron (ENSMUST00000207035.1/ENSMUST00000207035.1, intron 2 of 4)	-63036	Arglu1	1.02773	0.769302	0.879415	1264.5	286.266
chr5	123992420	123992779	360	-1.57934	2.31085	8.63519e-05	0.526315	Promoter (2-3kb)	-2026	Hip1r	-1.21278	0.226616	0.441284	1032.5	759.051
chr2	93789332	93789653	322	-1.57146	2.06511	0.000690546	0.682244	Intron (ENSMUST00000184931.7/14043, intron 8 of 11)	6336	Ext2	-1.13044	0.0396525	0.149628	1463	320.078
chr11	97049488	97049988	501	-1.56377	2.24476	0.000142381	0.526315	Promoter (<=1kb)	-640	Osbpl7	-1.30272	0.0426582	0.156893	169.25	37.3218
chr1	180647844	180648023	180	-1.55384	2.17995	0.00021447	0.644387	Intron (ENSMUST00000192561.5/72568, intron 1 of 14)	6478	Lin9	-1.03768	0.755222	0.870997	214	72.4661
chr2	174761662	174762138	477	-1.5439	2.16539	0.000178198	0.614401	Promoter (<=1kb)	610	Edn3	ND
chr3	94321212	94321539	328	-1.54089	2.1201	0.000500647	0.674972	Intron (ENSMUST00000049822.9/75778, intron 2 of 5)	11076	Them4	1.42693	8.82181e-06	0.000334787	532	82.1949
chr18	77848519	77849019	501	-1.53527	2.49845	4.65567e-05	0.526315	Intron (ENSMUST00000238172.1/19201, intron 4 of 13)	-51776	F830208F22Rik	ND
chr9	108857660	108858160	501	-1.52944	2.15787	0.000241381	0.650858	Promoter (1-2kb)	1998	Slc26a6	-1.00896	0.954271	0.977247	155.5	18.9473
chr2	39217004	39217351	348	-1.52602	2.40222	0.000107243	0.526315	Exon (ENSMUST00000121167.1/ENSMUST00000121167.1, exon 1 of 1)	8681	Ppp6c	1.16073	0.0616506	0.197653	1509.25	251.99
chr2	7063673	7063990	318	-1.5198	2.28536	0.000143797	0.526315	Intron (ENSMUST00000002176.12/14007, intron 2 of 15)	17217	Celf2	1.76023	8.33217e-07	5.14962e-05	451.75	129.608
chr2	26951287	26951787	501	-1.51206	2.15149	0.000533301	0.682244	Exon (ENSMUST00000055406.8/279029, exon 15 of 19)	3897	Rexo4	1.13274	0.067185	0.208083	629	198.251
chr16	31880217	31880717	501	1.80006	2.00155	0.000145143	0.526315	Promoter (1-2kb)	1407	Meltf	ND
chr2	180864497	180864997	501	1.75774	1.88043	0.000235931	0.650858	Intron (ENSMUST00000137629.1/ENSMUST00000137629.1, intron 1 of 3)	-29043	Mir124a-3
chr5	117599488	117599938	451	1.73376	2.04983	0.000210368	0.641224	Intron (ENSMUST00000180430.1/333050, intron 4 of 20)	185488	Ksr2	1.71497	0.0158666	0.0813119	56	31.8434
chr15	83724467	83724967	501	1.70995	2.49451	4.6917e-06	0.164459	Promoter (<=1kb)	0	Scube1	1.6408	0.0469684	0.166517	38.5	13.5031
chrX	86980818	86981318	501	1.66937	2.67354	2.21822e-06	0.116634	Intron (ENSMUST00000113966.7/331461, intron 6 of 10)	-675725	Mageb4	ND
chr16	92827780	92828280	501	1.66307	2.12805	4.24267e-05	0.526315	Promoter (1-2kb)	-1631	Runx1	-1.09114	0.691373	0.833538	41.75	10.1776
chr11	95347925	95348134	210	1.6609	1.84325	0.000944538	0.683737	Intron (ENSMUST00000037502.6/215512, intron 1 of 7)	7963	Fam117a	-1.00903	0.950264	0.975989	139	36.2859
chr9	63686158	63686658	501	1.65697	2.08053	0.000138918	0.526315	Intron (ENSMUST00000034973.9/17127, intron 1 of 8)	-19611	Smad3	-1.24685	0.0361711	0.140617	719.5	238.817
chr17	34969703	34970203	501	1.60494	1.8581	0.000927475	0.683737	Promoter (1-2kb)	1953	Hspa1a	2.93753	0.00614228	0.0436445	8.25	6.84957
chr9	56688983	56689483	501	1.58353	2.20779	3.88093e-05	0.526315	Intron (ENSMUST00000210032.1/235402, intron 3 of 6)	-3730	Lingo1	17.8448	0.000248259	0.00453743	4.5	3.31662
chr5	36197831	36198331	501	1.55458	2.14372	0.000334047	0.674972	Intron (ENSMUST00000037370.13/81840, intron 2 of 26)	-5690	Psapl1	ND
chr15	78692337	78692837	501	1.54577	2.16897	0.000102515	0.526315	Intron (ENSMUST00000229441.1/207393, intron 1 of 1)	-17111	Elfn2	341.574	0.000767328	0.0101741	0	0
chr2	5833282	5833463	182	1.54185	2.05989	0.000553024	0.682244	Promoter (<=1kb)	-99	Cdc123	1.08054	0.233391	0.44802	1292.25	318.435
chr12	77379771	77380271	501	1.53917	2.27567	8.55081e-05	0.526315	Intron (ENSMUST00000177595.8/53618, intron 7 of 12)	-8593	Fut8	-1.20368	0.181969	0.386718	437.25	62.468
chr2	178146651	178146988	338	1.53825	2.02986	0.000380533	0.674972	Intron (ENSMUST00000108917.7/74189, intron 1 of 12)	4718	Phactr3	14.3302	0.0126055	0.0698911	3.75	3.20156
chr11	68373086	68373586	501	1.51211	2.09158	0.000470185	0.674972	Intron (ENSMUST00000021284.3/18208, intron 2 of 6)	13240	Ntn1	1.09135	0.406085	0.624131	525.75	146.739
chr8	122127931	122128431	501	1.51204	2.17529	0.000361823	0.674972	Intron (ENSMUST00000127664.1/108148, intron 1 of 15)	127084	Banp	1.06035	0.725889	0.854414	221	69.152
chr16	29939531	29940031	501	1.51147	2.11938	0.000497736	0.674972	Intron (ENSMUST00000181968.1/ENSMUST00000181968.1, intron 1 of 3)	22276	Gm1968	ND
chr7	45420877	45421377	501	1.5056	2.28856	8.61007e-05	0.526315	Promoter (<=1kb)	57	Lhb	ND
chr12	84884889	84885389	501	1.49692	2.306	0.000111269	0.526315	Intron (ENSMUST00000221790.1/ENSMUST00000221790.1, intron 1 of 1)	-8357	Ltbp2	1.02241	0.900139	0.949408	141.5	33.3716
chr12	102337885	102338195	311	1.49285	2.17899	0.000570865	0.682244	Intron (ENSMUST00000056950.13/217835, intron 3 of 9)	-16550	Rin3	-1.0689	0.457673	0.667055	865	213.998
ND=not detected

## Sheet: Males-3w
seqnames	start	end	Length	logFC	logCPM	PValue	FDR	annotation	distance To TSS	SYMBOL	MM_3W_vs_CM_3W_FC	PValue	FDR	ACE RAW CM	SD RAW CM
chr11	102445635	102446135	501	-2.05742	1.9585	8.19541e-07	0.211333	Promoter (1-2kb)	1459	Fam171a2	1.14889	0.599456	0.870497	41.5	7.59386
chr5	116261455	116261955	501	-2.01872	1.57999	8.24601e-05	0.419771	Intron (ENSMUST00000050178.12/269693, intron 1 of 13)	27008	Ccdc60	ND
chr10	80697248	80697748	501	-1.95191	1.52629	0.000119862	0.446668	Intron (ENSMUST00000003438.10/208228, intron 1 of 3)	-3512	Mob3a	-1.46036	0.0027327	0.0548062	198.75	42.3271
chr2	30854721	30855221	501	-1.888	1.67364	3.15983e-05	0.345975	Intron (ENSMUST00000113592.8/20204, intron 1 of 3)	9277	Prrx2	ND
chr2	153512569	153513069	501	-1.83977	1.82093	2.92438e-05	0.345975	Intron (ENSMUST00000035346.13/329540, intron 1 of 10)	16902	Nol4l	1.20794	0.32388	0.716249	87	16.5529
chr7	96656994	96657494	501	-1.83661	1.64079	0.000128869	0.446668	Intron (ENSMUST00000107162.7/23966, intron 7 of 32)	12822	Tenm4	1.1979	0.745373	0.928313	20.5	7.59386
chr5	112918223	112918723	501	-1.83527	1.6477	0.000129991	0.446668	Intron (ENSMUST00000065167.8/320129, intron 19 of 20)	5652	Grk3	1.18611	0.246756	0.652184	701.25	38.5173
chr17	29163430	29163930	501	-1.82161	1.44169	0.000446426	0.519103	Intron (ENSMUST00000024805.14/240058, intron 15 of 20)	-3925	Cpne5	ND
chr3	153689991	153690491	501	-1.80283	1.86197	1.71414e-05	0.284736	Intron (ENSMUST00000200397.4/20447, intron 1 of 4)	30505	St6galnac3	-1.33913	0.155732	0.545955	58.25	11.0265
chr2	167618262	167618762	501	-1.78181	1.92879	2.57678e-05	0.321971	Intron (ENSMUST00000109207.9/66589, intron 1 of 3)	-7614	Ube2v1	-1.04023	0.838011	0.955093	37.5	2.51661
chr12	8319615	8320115	501	-1.75367	1.49147	0.000428488	0.519103	Promoter (2-3kb)	2004	Hs1bp3	1.02329	0.803489	0.945078	415.25	58.094
chr5	136751655	136752155	501	-1.74942	1.66968	0.000204458	0.505369	Exon (ENSMUST00000057497.12/140709, exon 8 of 13)	3237	Col26a1	ND
chr7	99425317	99425817	501	-1.71958	1.64312	0.000171037	0.505369	Promoter (1-2kb)	1204	Gdpd5	1.13835	0.483451	0.813612	40.25	8.61684
chr7	112120091	112120591	501	-1.70774	1.63904	0.000174973	0.505369	Exon (ENSMUST00000033036.6/50781, exon 6 of 8)	38466	Dkk3	1.43414	0.261003	0.667698	68.75	19.906
chr1	118923305	118923633	329	-1.70353	1.7231	0.000116907	0.446668	Intron (ENSMUST00000062483.14/14633, intron 2 of 13)	-30587	Mir6346	ND by mRNAseq
chr16	20226771	20227271	501	-1.69691	1.93023	2.55413e-05	0.321971	Promoter (1-2kb)	-1301	Yeats2	1.07332	0.312033	0.705932	580.75	87.9218
chr11	102909177	102909677	501	-1.67941	1.70414	0.000168573	0.505369	Intron (ENSMUST00000021311.9/70218, intron 11 of 15)	-8265	Gfap	-1.04118	0.938549	0.983502	15.25	3.20156
chr6	90614189	90614689	501	-1.67339	1.77593	9.6639e-05	0.446034	Intron (ENSMUST00000044019.15/71699, intron 2 of 10)	-4458	Slc41a3	1.38453	0.124187	0.492902	76.75	17.5381
chr4	124850092	124850592	501	-1.67321	1.84908	5.35037e-05	0.366649	Promoter (<=1kb)	0	1110065P20Rik	-1.22373	0.13049	0.502641	209.25	21.5619
chr9	20911479	20911979	501	-1.6684	1.77628	9.83237e-05	0.446034	Promoter (2-3kb)	2185	Mir7081	ND by mRNAseq
chr19	5366739	5367239	501	-1.64962	1.69052	0.000239694	0.508941	Promoter (<=1kb)	0	Eif1ad	1.09378	0.236272	0.643109	590.5	24.1178
chr4	133250404	133250904	501	-1.62514	1.81927	0.00016097	0.505369	Promoter (<=1kb)	0	Map3k6	1.40858	0.170446	0.564377	31	10.6145
chr7	128071220	128071715	496	1.86888	1.73825	1.03697e-05	0.245468	Intron (ENSMUST00000064821.13/16409, intron 5 of 29)	8477	Itgam	-1.45279	0.169085	0.56307	28.25	9.46485
chr2	85012313	85012717	405	1.868	1.78836	3.48926e-06	0.211333	Intron (ENSMUST00000028465.13/228139, intron 8 of 11)	20593	P2rx3	-1.22966	0.307145	0.70285	68.75	10.751
chr2	112630831	112630977	147	1.85884	1.5949	4.75015e-05	0.366649	3' UTR	9582	Ryr3	ND
chr9	115626563	115627063	501	1.82028	1.80675	6.51702e-06	0.211333	Exon (ENSMUST00000082810.2/ENSMUST00000082810.2, exon 1 of 1)	244744	Mir467h	ND by mRNAseq
chr5	137566280	137566780	501	1.80089	1.74882	1.76088e-05	0.284736	3' UTR	-3060	Tfr2	-1.0893	0.179063	0.576081	10958.5	934.244
chr7	30102094	30102594	501	1.79987	1.85789	5.28507e-06	0.211333	Intron (ENSMUST00000123095.7/26466, intron 2 of 2)	6909	Zfp260	-1.10691	0.195964	0.595572	1146.25	190.642
chr1	34430537	34431037	501	1.7815	1.84918	6.91907e-06	0.211333	Promoter (2-3kb)	2162	Mir5103	ND by mRNAseq
chr1	40003774	40004274	501	1.77712	1.54606	0.000129879	0.446668	Exon (ENSMUST00000163854.8/26921, exon 17 of 31)	3097	Map4k4	-1.14403	0.288278	0.688938	912	272.491
chr10	60186679	60187179	501	1.7591	1.47348	0.000191583	0.505369	Promoter (1-2kb)	1528	Chst3	1.34677	0.34969	0.73358	16.5	5
chr10	58854984	58855484	501	1.74438	1.52164	0.000245319	0.508941	Intron (ENSMUST00000135526.8/237353, intron 1 of 3)	40925	Sh3rf3	ND
chr16	35816255	35816506	252	1.71225	1.79315	1.69562e-05	0.284736	Intron (ENSMUST00000231579.1/66667, intron 4 of 7)	45848	Hspbap1	1.00398	0.97836	0.995379	117.25	25.1976
chr7	110785826	110786147	322	1.68715	1.43398	0.000472664	0.519103	Intron (ENSMUST00000170374.7/11717, intron 2 of 14)	8136	Ampd3	1.00215	0.991811	0.998397	46	7.52773
chr7	99293931	99294431	501	1.67279	1.71824	5.23024e-05	0.366649	Intron (ENSMUST00000068973.10/17760, intron 1 of 3)	24799	Map6	6.8745	0.0416442	0.286105	2.25	3.20156
chr2	164145643	164146143	501	1.6687	1.41303	0.000639795	0.527671	Intron (ENSMUST00000018353.13/58231, intron 10 of 10)	24970	Kcns1	ND
chr17	85807715	85808215	501	1.66861	1.75756	4.45953e-05	0.366649	Intron (ENSMUST00000186162.1/ENSMUST00000186162.1, intron 2 of 4)	-119441	Six2	ND
chr2	68219015	68219515	501	1.6576	1.71292	5.19159e-05	0.366649	Intron (ENSMUST00000102715.3/53416, intron 17 of 17)	3811	Stk39	1.22471	0.174796	0.57078	98.75	22.3364
chr8	120205153	120205653	501	1.62592	1.57057	0.000288392	0.508941	Exon (ENSMUST00000183235.1/434353, exon 3 of 3)	22577	A330074K22Rik	ND
chrX	159627001	159627501	501	1.62346	1.57556	0.000378981	0.519103	Promoter (<=1kb)	0	Sh3kbp1	1.30674	0.0440615	0.294708	104.5	19.3305
chr11	117228586	117229086	501	1.61466	1.69664	0.000183804	0.505369	Intron (ENSMUST00000093907.10/53860, intron 2 of 11)	-3199	Septin9	-1.03022	0.714353	0.915487	3328.75	851.808
chr18	50195717	50196217	501	1.60985	1.50929	0.000578012	0.524144	3' UTR	4393	Hsd17b4	1.1718	0.0147601	0.160373	16425	2708.77
chr2	66106863	66107104	242	1.60735	1.68326	0.000198804	0.505369	Exon (ENSMUST00000028378.3/14425, exon 2 of 11)	-4380	Galnt3	1.65163	0.0974819	0.440176	17.75	5.7373
chr8	71658867	71659367	501	1.60039	2.12659	6.51416e-06	0.211333	Promoter (<=1kb)	-372	Unc13a	3.56996	0.0185406	0.183612	13.25	4.71699
ND=not detected
