# Supplementary material for: Establishment of sex-specific liver transcriptomes and H3K9me3 profiles during sexual maturity: the impact of maternal obesity
Source: Biol Sex Differ. 2025 Oct 21;16:81. doi: 10.1186/s13293-025-00767-8 (PMC12539125; doi:10.1186/s13293-025-00767-8)
Supplement: Supplementary file 5 — Supplementary Material 5. [file 13293_2025_767_MOESM5_ESM.xlsx]

## Sheet: H3K9me3-Male-3w vs 8w
© 2000-2025 QIAGEN. All rights reserved.
Ingenuity Canonical Pathways-CM-3w vs 8w	-log(B-H p-value)	Ratio	z-score	Molecules
RHO GTPase cycle	12.4	0.229	#NUM!	ABL2,ABR,AKAP12,ARHGAP1,ARHGAP22,ARHGAP26,ARHGAP28,ARHGAP32,ARHGAP39,ARHGAP40,ARHGAP42,ARHGEF10,ARHGEF10L,ARHGEF25,ARHGEF28,ARHGEF3,ARHGEF4,BAIAP2,BAIAP2L1,BAIAP2L2,BASP1,BCR,CAPZB,CDC42BPA,CDC42BPB,CHN2,CIT,CYFIP2,DDX4,DEPDC1B,DOCK1,DOCK2,DOCK9,DST,ECT2,ELMO2,ERBIN,FARP1,FERMT2,FILIP1,FMNL1,FMNL2,FMNL3,FNBP1,GMIP,ITGB1,ITSN1,ITSN2,KTN1,LBR,LCK,LETM1,LRRC1,MCF2,MCF2L,MPP7,MSI2,MTX1,MYO9B,NCK1,NGE…
Protein Kinase A Signaling	12	0.235	#NUM!	ADCY2,Adcy3,ADD2,AKAP12,AKAP8,AKAP9,ANAPC1,ANAPC10,CALM1,CAMK2B,CAMK2G,CDC14B,CDKN3,CNGA3,CNGB3,CREB1,CREM,CTNNB1,DHH,DUSP12,DUSP3,ENPP6,EYA2,FICD,FLNC,GNAS,GNB2,GNB3,GNB5,GNG7,GRK1,GUCY1A1,H2bw2,H3-4,HHAT,ITPR3,KDELR1,KDELR3,LEF1,MAP2K1,MAP3K1,MYL11,MYL12B,MYL2,MYL3,MYLK,NAPEPLD,NFATC1,NFATC2,PDE10A,PDE11A,PDE1C,PDE4A,PDE4D,PDE6A,PDE7B,PDE8B,PHKG2,PLCE1,PLCH2,PLCL1,PPP1CB,Ppp1ccb,PPP2CA,PRKAG2,P…
Axonal Guidance Signaling	8.8	0.199	#NUM!	ABL1,ABLIM1,ABLIM2,ABLIM3,ACE,ADAM12,ADAM22,Adam4/Gm4787,ADAMTS12,ADAMTS14,ADAMTS17,ADAMTS2,ADAMTS3,ADAMTS7,ADAMTS9,BAIAP2,BDNF,DOCK1,DPYSL2,EFNA5,EFNB2,EPHA6,EPHB2,FZD6,GLIS1,GNA14,GNAO1,GNAS,GNAZ,GNB2,GNB3,GNB5,GNG7,ITGA2B,ITGA7,ITGA9,ITGAD,ITGB1,ITGB8,ITSN1,KCNJ12,KLC1,LIMK1,LIMK2,LRRC4C,MAP2K1,MKNK1,MMP11,MMP14,MMP16,MMP24,MMP9,MYL11,MYL12B,MYL2,MYL3,NCK1,NFATC1,NFATC2,NGEF,NGF,NTF3,NTNG2,NTR…
Sperm Motility	8.11	0.241	#NUM!	ABHD3,ABL1,ABL2,ALK,CACNA1G,CACNA1H,CALM1,CNGA3,CNGB3,DDR2,DSTYK,EPHA6,EPHB2,ERBB4,FGFR1,FGFR4,FLT1,FLT4,GNA14,GNAO1,GNAS,GNAZ,GNB2,GNB3,GNB5,GNG7,GUCY1A1,ITPR3,JAK1,KIT,LCK,MAP2K1,MATK,NTRK2,NTRK3,PDE1C,PDE4A,PDE4D,PLA2G1B,PLA2G2A,PLA2G4D,PLA2G6,PLA2R1,PLCE1,PLCH2,PLCL1,PNPLA8,PRKAG2,PRKCA,PRKCB,PRKCE,PRKCG,PRKCQ,PRKCZ,PRKD1,PRKG1,ROR2,RYK,SRC,SYK,TEK,Zp3r
Thrombin Signaling	7.97	0.251	#NUM!	ADCY2,Adcy3,ARHGEF10,ARHGEF10L,ARHGEF25,ARHGEF28,ARHGEF3,ARHGEF37,ARHGEF4,CAMK1D,CAMK2B,CAMK2G,CREB1,F2R,F2RL3,FNBP1,GATA3,GNA14,GNAO1,GNAS,GNAZ,GNB2,GNB3,GNB5,GNG7,GUCY1A1,IKBKB,ITPR3,MAP2K1,MAPK11,MAPK14,MYL11,MYL12B,MYL2,MYL3,MYLK,PIK3C3,PIK3CG,PLCE1,PLCH2,PLCL1,PPP1CB,PRKCA,PRKCB,PRKCE,PRKCG,PRKCQ,PRKCZ,PRKD1,RALA,RELA,RHOBTB1,RHOBTB2,RHOF,RHOQ,SRC
Cardiac Hypertrophy Signaling (Enhanced)	7.41	0.188	#NUM!	ACE,ACVR1,ACVR1C,ADCY2,Adcy3,ADRA1A,ATP2A1,CACNA1A,CACNA1B,CACNA1C,CACNA1E,CACNA2D3,CACNB2,CACNG5,CALM1,CAMK2B,CAMK2G,CTNNB1,EIF2B1,ENPP6,FGF22,FGF7,FGFR1,FGFR4,FICD,FZD6,GNA14,GNAS,GNB2,GNB3,GNB5,GNG7,GUCY1A1,H2bw2,HDAC2,HDAC9,IFNAR1,IKBKB,IL11,IL12A,IL13,IL25,IL2RB,IL6R,IL6ST,ITGA2B,ITGA7,ITGA9,ITGAD,ITGB1,ITGB8,ITPR3,LIF,MAP2K1,MAP3K1,MAP3K3,MAP3K4,MAP3K5,MAPK10,MAPK11,MAPK14,MAPKAPK3,MKNK1,MK…
Circadian Rhythm Signaling	7.41	0.23	#NUM!	ADCY2,Adcy3,BDNF,BMAL1,BTRC,CACNA1A,CACNA1B,CACNA1C,CACNA1E,CACNA1G,CACNA1H,CACNA2D3,CACNB2,CACNG5,CAMK2B,CAMK2G,CATSPER3,CIRBP,CREB1,CRY2,GNA14,GNAS,GNB2,GNB3,GNB5,GNG7,GRIA4,GRIN2A,GRIN2B,GUCY1A1,H2bw2,H3-4,ITPR3,Klk1b1 (includes others),LCK,MAP2K1,MDM2,MKNK1,MKNK2,NFIL3,NGF,NOS1,NR3C1,NTRK2,PLCE1,PLCH2,PLCL1,PRKAG2,PRKCA,PRKCB,PRKCE,PRKCG,PRKCQ,PRKCZ,PRKD1,PRKG1,RALA,RORA,RYR1,SIRT1,SRC,VIPR2
Glutaminergic Receptor Signaling Pathway (Enhanced)	7.3	0.215	#NUM!	ABHD3,ADCY2,Adcy3,BDNF,CACNA1A,CACNA1B,CACNA1C,CACNA1E,CACNA1G,CACNA1H,CACNA2D3,CACNB2,CACNG5,CALM1,CAMK2B,CAMK2G,CATSPER3,CREB1,DGKZ,GABBR2,GABRA2,GABRE,GABRG3,GNAO1,GNAS,GOT1L1,GRIA4,GRIN2A,GRIN2B,GRM4,GRM5,GRM6,GUCY1A1,IKBKB,ITPR3,KCNK2,MAPK11,MAPK14,MKNK1,NAPEPLD,NAPG,NR3C1,NSF,PIK3C3,PIK3CG,PLA2G1B,PLA2G2A,PLA2G4D,PLA2G6,PLA2R1,PLCE1,PLCH2,PLCL1,PLD1,PNPLA8,PRKAG2,PRKCA,PRKCB,PRKCE,PRKCG,PRK…
Molecular Mechanisms of Cancer	7.3	0.166	#NUM!	ABL1,ACVR1,ADCY2,Adcy3,ADGRA3,ADGRB1,ADGRB2,ADGRD1,Adgrf2,ADGRL1,ADRA1A,APC,Aph1c,ARHGEF10,ARHGEF3,ARHGEF4,BCL2L11,BMPR1B,C5AR2,CAMK2B,CAMK2G,CASP9,CCKBR,CCND2,CCR4,CDKN1A,CELSR1,CELSR2,CFLAR,CHRM3,CMKLR1,CTNNA1,CTNNB1,CTNND1,DHH,E2F3,E2F7,F2R,F2RL3,FADD,FNBP1,FPR2,FZD6,GAB1,GAB2,GABBR2,GLP1R,GNA14,GNAO1,GNAS,GNAZ,GNB2,GNB3,GNB5,GNG7,GPR137B,GPR146,GPR151,GPR183,GPR26,GPR55,GPRC5A,GRM4,GRM5,GRM6,…
Role of NFAT in Cardiac Hypertrophy	7.3	0.24	#NUM!	ADCY2,Adcy3,CABIN1,CACNA1A,CACNA1B,CACNA1C,CACNA1E,CACNA1G,CACNA1H,CACNA2D3,CACNB2,CACNG5,CALM1,CAMK1D,CAMK2B,CAMK2G,CATSPER3,CSNK1A1,GNAS,GNB2,GNB3,GNB5,GNG7,GUCY1A1,HDAC2,HDAC9,IL11,IL6R,IL6ST,ITPR3,LIF,MAP2K1,MAP3K1,MAPK10,MAPK11,MAPK14,PIK3C3,PIK3CG,PLCE1,PLCH2,PLCL1,PRKAG2,PRKCA,PRKCB,PRKCE,PRKCG,PRKCQ,PRKCZ,PRKD1,RALA,RCAN2,RCAN3,SHF,SLC8A1,SRC
Netrin Signaling	7.29	0.263	#NUM!	ABLIM1,ABLIM2,ABLIM3,CACNA1A,CACNA1B,CACNA1C,CACNA1E,CACNA1G,CACNA1H,CACNA2D3,CACNB2,CACNG5,CAMK2B,CAMK2G,CASP9,CATSPER3,DOCK1,DPYSL2,DPYSL3,FMO2,FMO3,ITPR3,MAP2K1,NAPG,NCK1,NEO1,NFATC1,NFATC2,NSF,PIK3C3,PIK3CG,PRKAG2,PRKCA,PRKCB,PRKCE,PRKCG,PRKCQ,PRKCZ,PRKD1,PRKG1,RYR1,STX1A,TIAM1,TRIO,UNC5D,WASL
RHOGDI Signaling	7.13	0.241	#NUM!	ARHGAP1,ARHGEF10,ARHGEF3,ARHGEF4,CDH10,CDH13,CDH20,CDH22,CDH23,CDH4,CDH5,CDH6,DGKZ,EZR,FNBP1,GNA14,GNAO1,GNAS,GNAZ,GNB2,GNB3,GNB5,GNG7,GRIP1,ITGA2B,ITGA7,ITGA9,ITGAD,ITGB1,ITGB8,LIMK1,LIMK2,MYH8,MYL11,MYL12B,MYL2,MYL3,MYO18A,MYO18B,MYO1A,MYO5C,PAK4,PAK6,PIKFYVE,PIP5K1B,PRKCA,RHOBTB1,RHOBTB2,RHOF,RHOQ,SRC,WASF2,WASL
Synaptogenesis Signaling Pathway	6.84	0.212	#NUM!	ADCY2,Adcy3,BDNF,CACNA1B,CACNB2,CALM1,CAMK2B,CAMK2G,CDH10,CDH13,CDH20,CDH22,CDH23,CDH4,CDH5,CDH6,CNTNAP2,COMP,CREB1,CTNNB1,CTNND1,DAB1,EFNA5,EFNB2,EPHA6,EPHB2,FARP1,GRIA4,GRIN2A,GRIN2B,GRM4,GRM5,GRM6,GUCY1A1,HSPA8,ITSN1,ITSN2,LCK,LIMK1,LRP1,LRP8,MAPK14,NAP1L1,NAPG,NECTIN3,NRXN1,NRXN2,NRXN3,NSF,NTRK2,PIK3C3,PIK3CG,PRKAG2,PRKCE,RALA,RAPGEF1,SHF,SRC,STX1A,STXBP1,STXBP5,SYT17,SYT2,SYT6,TIAM1,VLDLR,WA…
O-linked glycosylation	6.78	0.301	#NUM!	ADAMTS12,ADAMTS14,ADAMTS17,ADAMTS2,ADAMTS3,ADAMTS7,ADAMTS9,ADAMTSL1,ADAMTSL3,B3GLCT,B3GNT2,B3GNT4,B4GALT6,C1GALT1,CHST4,GALNT11,GALNT12,GALNT13,GALNT14,GALNT17,GALNT18,GALNT2,GALNTL6,LARGE1,MUC17,POFUT2,POMGNT2,SEMA5B,SPON1,ST3GAL1,ST3GAL3,THSD1,THSD4,THSD7B
Synaptic Long Term Depression	6.53	0.242	#NUM!	ABHD3,CACNA1A,CACNA1B,CACNA1C,CACNA1E,CACNA1G,CACNA1H,CACNA2D3,CACNB2,CACNG5,CATSPER3,GNA14,GNAO1,GNAS,GNAZ,GRIA4,GRID2,GRM4,GRM5,GRM6,GUCY1A1,ITPR3,MAP2K1,NOS1,NOS2,PLA2G1B,PLA2G2A,PLA2G4D,PLA2G6,PLA2R1,PLCE1,PLCH2,PLCL1,PNPLA8,PPP2CA,PPP2CB,PPP2R2B,PPP2R5C,PRKCA,PRKCB,PRKCE,PRKCG,PRKCQ,PRKCZ,PRKD1,PRKG1,RALA,RYR1
Platelet homeostasis	6.27	0.326	#NUM!	APOB,ATP2A1,ATP2B1,ATP2B2,ATP2B4,CALM1,GNAS,GNB2,GNB3,GNB5,GNG7,GNG8,GUCY1A1,ITPR3,KCNMA1,LRP8,MAPK14,NOS1,NOS2,PAFAH2,PDE10A,PDE11A,PPP2CA,PPP2CB,PPP2R5C,PRKG1,PTPN11,SLC8A1
Signaling by Rho Family GTPases	6.27	0.217	#NUM!	ARHGEF10,ARHGEF3,ARHGEF4,BAIAP2,CDH10,CDH13,CDH20,CDH22,CDH23,CDH4,CDH5,CDH6,CIT,EZR,FNBP1,GFAP,GNA14,GNAO1,GNAS,GNAZ,GNB2,GNB3,GNB5,GNG7,ITGA2B,ITGA7,ITGA9,ITGAD,ITGB1,ITGB8,LIMK1,LIMK2,MAP2K1,MAPK10,MYL11,MYL12B,MYL2,MYL3,MYLK,PAK4,PAK6,PIK3C3,PIK3CG,PIKFYVE,PIP5K1B,PLD1,PRKCZ,RELA,RHOBTB1,RHOBTB2,RHOF,RHOQ,SEPTIN1,SEPTIN10,SEPTIN3,SEPTIN8,SLC9A1,WASL
Opioid Signaling Pathway	6.25	0.214	#NUM!	ADCY2,Adcy3,ARRB2,CACNA1A,CACNA1B,CACNA1C,CACNA1E,CACNA1G,CACNA1H,CACNA2D3,CACNB2,CACNG5,CALM1,CAMK1D,CAMK2B,CAMK2G,CATSPER3,CREB1,CTNNB1,GNA14,GNAO1,GNAS,GNAZ,GNB2,GNB3,GNB5,GNG7,GRIN2A,GRIN2B,GRK1,GRK3,GUCY1A1,ITPR3,KCNJ3,LCK,LEF1,MAP2K1,MAPK4,NOS1,OPRD1,PDE1C,PENK,PIK3CG,PRKAG2,PRKCA,PRKCB,PRKCE,PRKCG,PRKCQ,PRKCZ,PRKD1,RALA,RGS20,RGS6,RGS7,RYR1,SRC,SRF,TCF4,TH
GNRH Signaling	6.07	0.238	#NUM!	ADCY2,Adcy3,CACNA1A,CACNA1B,CACNA1C,CACNA1E,CACNA1G,CACNA1H,CACNA2D3,CACNB2,CACNG5,CALM1,CAMK2B,CAMK2G,CATSPER3,CREB1,GNA14,GNAS,GNB2,GNB3,GNB5,GNG7,GUCY1A1,ITPR3,MAP2K1,MAP3K1,MAP3K3,MAP3K4,MAP3K5,MAPK10,MAPK11,MAPK14,PAK4,PAK6,PRKAG2,PRKCA,PRKCB,PRKCE,PRKCG,PRKCQ,PRKCZ,PRKD1,PXN,RALA,RELA,SRC
Cardiac β-adrenergic Signaling	5.95	0.247	#NUM!	ADCY2,Adcy3,AKAP12,AKAP8,AKAP9,ATP2A1,CACNA1A,CACNA1B,CACNA1C,CACNA1E,CACNA2D3,CACNB2,CACNG5,ENPP6,FICD,GNA14,GNAO1,GNAS,GNAZ,GNB2,GNB3,GNB5,GNG7,GRK3,GUCY1A1,NAPEPLD,PDE10A,PDE11A,PDE1C,PDE4A,PDE4D,PDE6A,PDE7B,PDE8B,PPP1CB,Ppp1ccb,PPP2CA,PPP2CB,PPP2R2B,PPP2R5C,PRKAG2,SLC8A1
Dopamine-DARPP32 Feedback in cAMP Signaling	5.83	0.242	#NUM!	ADCY2,Adcy3,ATP2A1,CACNA1A,CACNA1B,CACNA1C,CACNA1E,CACNA2D3,CACNB2,CACNG5,CALM1,CREB1,CREM,CSNK1A1,GNAS,GRIN2A,GRIN2B,GUCY1A1,ITPR3,KCNJ11,KCNJ12,KCNJ15,KCNJ3,KCNJ4,NOS1,PLCE1,PLCH2,PLCL1,PPP1CB,Ppp1ccb,PPP2CA,PPP2CB,PPP2R2B,PPP2R5C,PRKAG2,PRKCA,PRKCB,PRKCE,PRKCG,PRKCQ,PRKCZ,PRKD1,PRKG1
Serotonin Receptor Signaling	5.73	0.181	#NUM!	ABHD3,ADCY2,Adcy3,ADRA1A,ARRB2,BDNF,CACNA1A,CACNA1B,CACNA1C,CACNA1E,CACNA1G,CACNA1H,CACNA2D3,CACNB2,CACNG5,CALM1,CAMK2B,CAMK2G,CAV3,Cmah,CREB1,FNBP1,FOXO3,GNA14,GNAO1,GNAS,GNB2,GNB3,GNB5,GNG7,GUCY1A1,H3-4,HTR6,IL12A,ITGA2B,ITGB1,KCNJ3,KCNN2,KCNN3,LCK,MAP2K1,MAP3K5,MAPK11,MAPK14,MMP9,MPDZ,MYL2,MYLK,NAPEPLD,PAK4,PAK6,PIK3C3,PIK3CG,PLA2G1B,PLA2G2A,PLA2G4D,PLA2G6,PLA2R1,PLCE1,PLCH2,PLCL1,PLD1,PNPLA8,…
Eicosanoid Signaling	5.52	0.206	#NUM!	ABCC1,ABCC4,ABHD3,ADCY2,Adcy3,ALOX5AP,ARRB2,ATP2A1,CREB1,CTNNB1,ETS1,FPR2,GGT1,GNA14,GNAO1,GNAS,GNB2,GNB3,GNB5,GNG7,GUCY1A1,IL13,ITGB1,KCNMA1,LEF1,LRRC38,MAP2K1,MAPK11,MAPK14,MAPKAP1,MAPKAPK3,MAPKAPK5,NFATC1,PIK3C3,PIK3CG,PLA2G1B,PLA2G2A,PLA2G4D,PLA2G6,PLA2R1,PLCE1,PLCH2,PLCL1,PNPLA8,PRKAG2,PRKCA,PRKCB,PRKCE,PRKCG,PRKCQ,PRKCZ,PRKD1,PTGS1,RALA,SRC,TBXAS1,TCF4,VEGFA
G-Protein Coupled Receptor Signaling	5.52	0.163	#NUM!	ADCY2,Adcy3,ADGRA3,ADGRB1,ADGRB2,ADGRD1,Adgrf2,ADGRL1,ADRA1A,ARRB2,C5AR2,CALM1,CAMK2B,CAMK2G,CCKBR,CCR4,CELSR1,CELSR2,CHRM3,CMKLR1,CNGA3,CNGB3,CREB1,CTNNB1,ENPP6,EYA2,F2R,F2RL3,FICD,FOXO3,FOXO6,FPR2,FZD6,GABBR2,GLP1R,GNA14,GNAO1,GNAS,GNAZ,GNB2,GNB3,GNB5,GNG7,GPR137B,GPR146,GPR151,GPR183,GPR26,GPR55,GPRC5A,GRK1,GRK3,GRM4,GRM5,GRM6,GUCY1A1,HRH2,HTR6,IKBKB,KCNN2,KCNN3,LATS2,MAP2K1,MAP3K1,MAP3K3,MAP3…
Neuropathic Pain Signaling in Dorsal Horn Neurons	5.36	0.287	#NUM!	BDNF,CAMK1D,CAMK2B,CAMK2G,CREB1,GRIA4,GRIN2A,GRIN2B,GRM4,GRM5,GRM6,ITPR3,KCNN2,KCNN3,NTRK2,PIK3C3,PIK3CG,PLCE1,PLCH2,PLCL1,PRKAG2,PRKCA,PRKCB,PRKCE,PRKCG,PRKCQ,PRKCZ,PRKD1,SRC
CXCR4 Signaling	5.26	0.238	#NUM!	ADCY2,Adcy3,DOCK1,ELMO1,ELMO2,FNBP1,GNA14,GNAO1,GNAS,GNAZ,GNB2,GNB3,GNB5,GNG7,GUCY1A1,ITPR3,MAP2K1,MAPK10,MYL11,MYL12B,MYL2,MYL3,PAK4,PAK6,PIK3C3,PIK3CG,PRKCA,PRKCB,PRKCE,PRKCG,PRKCQ,PRKCZ,PRKD1,PXN,RALA,RHOBTB1,RHOBTB2,RHOF,RHOQ,SRC
GP6 Signaling Pathway	5.03	0.258	#NUM!	CALM1,COL12A1,COL17A1,COL18A1,COL23A1,COL26A1,COL27A1,COL28A1,COL4A1,COL4A3,COL5A1,COL8A2,COL9A1,H2bw2,ITGA2B,LAMA1,LAMA2,LAMA3,LAMA5,LAMB3,LAMC1,NCK1,PIK3C3,PIK3CG,PRKCA,PRKCB,PRKCE,PRKCG,PRKCQ,PRKCZ,PRKD1,SYK,VAV2
CDK5 Signaling	4.91	0.274	#NUM!	ABL1,ADCY2,Adcy3,BDNF,CACNA1A,GNAS,GUCY1A1,ITGB1,LAMA1,LAMA2,LAMA3,LAMA5,LAMB3,LAMC1,MAP2K1,MAPK10,MAPK11,MAPK14,MAPK4,NGF,NTRK2,PPP1CB,Ppp1ccb,PPP2CA,PPP2CB,PPP2R2B,PPP2R5C,PRKAG2,RALA
G Beta Gamma Signaling	4.9	0.254	#NUM!	ADCY2,CACNA1A,CACNA1B,CACNA1C,CACNA1E,CACNA1G,CACNA1H,CACNA2D3,CACNB2,CACNG5,CATSPER3,CAV3,GNA14,GNAO1,GNAS,GNAZ,GNB2,GNB3,GNB5,GNG7,ITPR3,KCNJ3,PIK3CG,PRKAG2,PRKCA,PRKCB,PRKCE,PRKCG,PRKCQ,PRKCZ,PRKD1,RALA,SRC
Endocannabinoid Neuronal Synapse Pathway	4.81	0.24	#NUM!	ADCY2,Adcy3,CACNA1A,CACNA1B,CACNA1C,CACNA1E,CACNA1G,CACNA1H,CACNA2D3,CACNB2,CACNG5,CATSPER3,DNAH10,GNA14,GNAO1,GNB2,GNB3,GNB5,GNG7,GRIA4,GRIN2A,GRIN2B,GRM5,GUCY1A1,ITPR3,KCNJ3,MAPK10,MAPK11,MAPK14,MAPK4,MGLL,NAPEPLD,PLCE1,PLCH2,PLCL1,PRKAG2
Netrin-1 signaling	4.81	0.386	#NUM!	ABLIM1,ABLIM2,ABLIM3,DOCK1,DSCAML1,EZR,NCK1,NEO1,PRKCQ,PTPN11,RGMB,SLIT1,SLIT3,SRC,TRIO,UNC5D,WASL
Orexin Signaling Pathway	4.81	0.207	#NUM!	ADCY2,Adcy3,ATP6V0C,ATP6V1C1,CACNA1A,CACNA1B,CACNA1C,CACNA1E,CACNA1G,CACNA1H,CACNA2D3,CACNB2,CACNG5,CALM1,CAMK2B,CATSPER3,CYP21A2,GNAS,GNB2,GNB3,GNB5,GNG7,GUCY1A1,ITPR3,KCNJ3,MAPK11,MAPK14,PIK3C3,PIK3CG,PIKFYVE,PIP5K1B,PLA2G1B,PLA2G2A,PLA2G4D,PLA2G6,PLCE1,PLCH2,PLCL1,PLD1,PRKAG2,PRKCA,PRKCB,PRKCE,PRKCG,PRKCQ,PRKCZ,PRKD1,PTPN11,SLC8A1,SRC
Dilated Cardiomyopathy Signaling Pathway	4.75	0.238	#NUM!	ADCY2,Adcy3,BAG3,CACNA1A,CACNA1B,CACNA1C,CACNA1E,CACNA1G,CACNA1H,CACNA2D3,CACNB2,CACNG5,CAMK1D,CAMK2B,CAMK2G,CASP9,CATSPER3,GAB1,GNAS,GUCY1A1,ITPR3,MAP3K3,MAPK11,MAPK14,MYH8,MYL2,MYL3,MYO18A,MYO18B,MYO1A,MYO5C,PRKAG2,PRKCE,PTPN11,SGCD,TPM1
Calcium Signaling	4.67	0.211	#NUM!	ATP2A1,ATP2B1,ATP2B2,ATP2B4,ATP2C1,CABIN1,CACNA1A,CACNA1B,CACNA1C,CACNA1E,CACNA1G,CACNA1H,CACNA2D3,CACNB2,CACNG5,CALM1,CAMK1D,CAMK2B,CAMK2G,CASQ2,CATSPER3,CHRNA1,CREB1,GRIA4,GRIN2A,GRIN2B,HDAC2,HDAC9,ITPR3,LETM1,MYH8,MYL2,MYL3,MYO18A,MYO18B,MYO1A,MYO5C,NFATC1,NFATC2,PRKAG2,RCAN2,RCAN3,RYR1,SLC8A1,SLC8B1,TPM1
Senescence Pathway	4.67	0.193	#NUM!	ACVR1,ACVR1C,ANAPC1,ANAPC10,CACNA1A,CACNA1B,CACNA1C,CACNA1E,CACNA2D3,CACNB2,CACNG5,CALM1,CAPN11,CAPN2,CAPN5,CAPN7,CAPNS1,CAT,CBX7,CCNB3,CCND2,CDKN1A,CEBPB,DLD,E2F3,E2F7,ETS1,ETS2,FOXO3,IFNA4,IKBKB,ITPR3,ITSN2,MAP2K1,MAPK14,MAPK4,MAPKAPK3,MAPKAPK5,MDM2,NF1,NFATC1,NFATC2,PCGF6,PIK3C3,PIK3CG,PPP2CA,PPP2CB,PPP2R2B,PPP2R5C,PRKCZ,RALA,SIRT1,SMAD3,SMAD6,TBK1,TGFBR3,TRAF6,ZFP36L1
Cellular Effects of Sildenafil (Viagra)	4.57	0.158	#NUM!	ACVR1,ACVR1C,ADCY2,Adcy3,ADGRA3,ADGRB1,ADGRB2,ADGRD1,Adgrf2,ADGRL1,ADRA1A,ATP2A1,C5AR2,CACNA1A,CACNA1B,CACNA1C,CACNA1E,CACNA2D3,CACNB2,CACNG5,CALM1,CAPN11,CAPN2,CAPN5,CAPN7,CAPNS1,CASP9,CCKBR,CCR4,CELSR1,CELSR2,CFLAR,CHRM3,CMKLR1,CNGA3,CNGB3,CREB1,F2R,F2RL3,FADD,FPR2,FZD6,GABBR2,GLP1R,GNB2,GNB3,GNB5,GNG7,GPR137B,GPR146,GPR151,GPR183,GPR26,GPR55,GPRC5A,GRM4,GRM5,GRM6,GUCY1A1,HRH2,HTR6,KCNN2,KCNN3,…
CCR3 Signaling in Eosinophils	4.53	0.243	#NUM!	CALM1,GNA14,GNAO1,GNAS,GNAZ,GNB2,GNB3,GNB5,GNG7,ITPR3,LIMK1,LIMK2,MAP2K1,MAPK11,MAPK14,MYLK,PAK4,PAK6,PIK3C3,PIK3CG,PLA2G1B,PLA2G2A,PLA2G4D,PLA2G6,PPP1CB,PRKCA,PRKCB,PRKCE,PRKCG,PRKCQ,PRKCZ,PRKD1,RALA
Endothelin-1 Signaling	4.53	0.216	#NUM!	ABHD3,ADCY2,Adcy3,CASP9,ECE1,GAB1,GNA14,GNAO1,GNAS,GNAZ,GUCY1A1,ITPR3,MAPK10,MAPK11,MAPK14,MAPK4,NAPEPLD,NOS1,NOS2,PIK3C3,PIK3CG,PLA2G1B,PLA2G2A,PLA2G4D,PLA2G6,PLA2R1,PLCE1,PLCH2,PLCL1,PLD1,PNPLA8,PRKCA,PRKCB,PRKCE,PRKCG,PRKCQ,PRKCZ,PRKD1,PTGS1,RALA,SHF,SRC
Androgen Signaling	4.52	0.223	#NUM!	CACNA1A,CACNA1B,CACNA1C,CACNA1E,CACNA1G,CACNA1H,CACNA2D3,CACNB2,CACNG5,CALM1,CATSPER3,ERCC3,GNA14,GNAO1,GNAS,GNAZ,GNB2,GNB3,GNB5,GNG7,Gtf2h2,H3-4,ITPR3,PRKAG2,PRKCA,PRKCB,PRKCE,PRKCG,PRKCQ,PRKCZ,PRKD1,RELA,SMAD3,SRC,TAF3,TAF4B,TAF7,TAF7L,TAF9B
Hepatic Fibrosis Signaling Pathway	4.52	0.175	#NUM!	ACVR1,ACVR1C,APC,CACNA1A,CACNA1B,CACNA1C,CACNA1E,CACNA2D3,CACNB2,CACNG5,CALM1,CEBPB,CREB1,CSNK1A1,CTNNB1,FGFR1,FLT1,FLT4,FNBP1,FZD6,GLIS1,IKBKB,ITGA2B,ITGA7,ITGA9,ITGAD,ITGB1,ITGB8,JAK1,LEF1,LRP1,LRP5,LRP6,MAP2K1,MAPK10,MAPK11,MAPK14,MYL11,MYL12B,MYL2,MYL3,MYLK,PIK3C3,PIK3CG,PRKAG2,PRKCA,PRKCB,PRKCE,PRKCG,PRKCQ,PRKCZ,PRKD1,PTCH1,RALA,RELA,RHOBTB1,RHOBTB2,RHOF,RHOQ,SDHB,SHH,SMAD3,TCF4,TF,TFRC,TGFB…
IL-8 Signaling	4.52	0.212	#NUM!	ARRB2,CCND2,FLT1,FLT4,FNBP1,GNA14,GNAO1,GNAS,GNAZ,GNB2,GNB3,GNB5,GNG7,IKBKB,IL9,LASP1,LIMK1,LIMK2,MAP2K1,MAPK10,MMP9,MYL12B,MYL2,NAPEPLD,PIK3C3,PIK3CG,PLD1,PRKCA,PRKCB,PRKCE,PRKCG,PRKCQ,PRKCZ,PRKD1,RALA,RELA,RHOBTB1,RHOBTB2,RHOF,RHOQ,SRC,TEK,TRAF6,VEGFA
Pancreatic Secretion Signaling Pathway	4.49	0.202	#NUM!	ADCY2,Adcy3,AHCYL1,ARHGEF10,ARHGEF3,ARHGEF4,ATP2A1,ATP2B1,ATP2B2,ATP2B4,CA10,CA8,CADPS2,CHRM3,Clca3a1/Clca3a2,GNAS,GUCY1A1,IRF2,ITPR3,KCNMA1,NAPG,NSF,PAK4,PIK3C3,PIK3CG,PLCE1,PLCH2,PLCL1,PPP1CB,Ppp1ccb,PRKAG2,PRKCA,PRKCB,PRKCE,PRKCG,PRKCQ,PRKCZ,PRKD1,RYR1,SLC26A6,SLC4A4,SLC6A6,SLC9A1,SRC,STK39,STX1A,STXBP1,STXBP5,VIPR2
Signaling by VEGF	4.47	0.262	#NUM!	AHCYL1,BAIAP2,CALM1,CDH5,CTNNA1,CTNNB1,CTNND1,CYFIP2,DOCK1,ELMO1,ELMO2,FLT1,FLT4,ITPR3,MAPK11,MAPK14,MAPKAP1,MAPKAPK3,NCK1,PRKCA,PRKCB,PRKCZ,PXN,SHB,SRC,VAV2,VEGFA,WASF2
S100 Family Signaling Pathway	4.41	0.152	#NUM!	ABCC1,ADGRA3,ADGRB1,ADGRB2,ADGRD1,Adgrf2,ADGRL1,ADRA1A,AHNAK,ATP5F1A,ATP5F1C,BDNF,C5AR2,CACNA1A,CACNA1B,CACNA1C,CACNA1E,CACNA1G,CACNA1H,CACNA2D3,CACNB2,CACNG5,CALM1,CAMK2B,CAMK2G,CATSPER3,CCKBR,CCR4,CDKN1A,CELSR1,CELSR2,CHRM3,CMKLR1,CREB1,CTNNB1,EZR,F2R,F2RL3,FGFR1,FGFR4,FPR2,FZD6,GABBR2,GLP1R,GPR137B,GPR146,GPR151,GPR183,GPR26,GPR55,GPRC5A,GRM4,GRM5,GRM6,HRH2,HTR6,IFNA4,IKBKB,ITPR3,JAK1,Klk1b1 (…
Epithelial Adherens Junction Signaling	4.39	0.228	#NUM!	ACVR1,ACVR1C,BAIAP2,CTNNA1,CTNNB1,CTNND1,ECT2,FGFR1,LATS2,LEF1,LIMK1,LIMK2,MAGI1,MAGI2,MYL12B,NECTIN3,NF2,NOTCH3,PAK4,PAK6,PPP2CA,PPP2CB,PPP2R2B,PPP2R5C,PRKAG2,RALA,RAPGEF1,SRC,TCF4,TGFBR3,TIAM1,TNS1,VAV2,WWC1,YWHAE,YWHAQ
Neurovascular Coupling Signaling Pathway	4.38	0.203	#NUM!	ABHD3,CACNA1A,CACNA1B,CACNA1C,CACNA1E,CACNA1G,CACNA1H,CACNA2D3,CACNB2,CACNG5,CALM1,CATSPER3,CHRM3,Cyp4a12a/Cyp4a12b,ENTPD3,GABBR2,GABRA2,GABRE,GABRG3,GRIA4,GRIN2A,GRIN2B,GRM5,GUCY1A1,ITPR3,KCNJ11,KCNJ12,KCNJ15,KCNJ3,KCNJ4,KCNMA1,KCNN2,KCNN3,LRRC38,NOS1,PLA2G1B,PLA2G2A,PLA2G4D,PLA2G6,PLA2R1,PNPLA8,PPP1CB,PRKAG2,PRKG1,PTGS1,RYR1,SLC1A2
CREB Signaling in Neurons	4.35	0.159	#NUM!	ADCY2,Adcy3,ADGRA3,ADGRB1,ADGRB2,ADGRD1,Adgrf2,ADGRL1,ADRA1A,BMPR1B,C5AR2,CACNA1A,CACNA1B,CACNA1C,CACNA1E,CACNA1G,CACNA1H,CACNA2D3,CACNB2,CACNG5,CALM1,CAMK2B,CAMK2G,CATSPER3,CCKBR,CCR4,CELSR1,CELSR2,CHRM3,CMKLR1,CREB1,F2R,F2RL3,FGFR1,FGFR4,FLT1,FLT4,FPR2,FZD6,GABBR2,GLP1R,GNA14,GNAO1,GNAS,GNAZ,GNB2,GNB3,GNB5,GNG7,GPR137B,GPR146,GPR151,GPR183,GPR26,GPR55,GPRC5A,GRIA4,GRID2,GRIN2A,GRIN2B,GRM4,GRM5,…
GABAergic Receptor Signaling Pathway (Enhanced)	4.34	0.236	#NUM!	ABAT,ADCY2,Adcy3,CACNA1A,CACNA1B,CACNA1C,CACNA1E,CACNA1G,CACNA1H,CACNA2D3,CACNB2,CACNG5,CATSPER3,CNTNAP2,GABBR2,GABRA2,GABRE,GABRG3,GNAO1,GNB2,GNB3,GNB5,GNG7,GOT1L1,GRIN2A,GRIN2B,GUCY1A1,ITPR3,KCNJ3,NRXN1,NRXN2,NRXN3,PRKAG2
Sensory processing of sound by inner hair cells of the cochlea	4.34	0.304	#NUM!	ATP2B1,ATP2B2,BSN,CACNB2,CAPZA1,CAPZB,CDH23,EPB41L3,EPS8,ESPN,EZR,KCNMA1,MYO15A,MYO3B,MYO7A,OTOF,PCDH15,PCLO,STX1A,TMC2,TRIOBP
Corticotropin Releasing Hormone Signaling	4.2	0.226	#NUM!	ADCY2,Adcy3,BDNF,CACNA1A,CACNA1B,CACNA1C,CACNA1E,CACNA1G,CACNA1H,CACNA2D3,CACNB2,CACNG5,CALM1,CATSPER3,CREB1,GNAO1,GNAS,GUCY1A1,ITPR3,MAP2K1,MAPK11,MAPK14,NOS1,NOS2,PRKAG2,PRKCA,PRKCB,PRKCE,PRKCG,PRKCQ,PRKCZ,PRKD1,PTCH1,SHH,VEGFA
Docosahexaenoic Acid (DHA) Signaling	4.16	0.195	#NUM!	ABHD3,ADCY2,Adcy3,Aph1c,BDNF,BIK,CASP9,CAT,CREB1,FADD,GNAS,GRIN2B,GUCY1A1,H2bw2,ITPR3,KCNMA1,MAP2K1,NTRK2,PIK3C3,PIK3CG,PLA2G1B,PLA2G2A,PLA2G4D,PLA2G6,PLA2R1,PLCE1,PLCH2,PLCL1,PNPLA8,PRKAG2,PRKCA,PRKCB,PRKCE,PRKCG,PRKCQ,PRKCZ,PRKD1,PSEN1,RELA,SPTB,STX1A,STXBP1,STXBP5,SYNJ2,SYT17,SYT2,SYT6,TNFRSF1B,VEGFA
Autism Signaling Pathway	4.14	0.184	#NUM!	ALDH18A1,ALDH1L2,ALDH2,ALDH8A1,APC,BCKDHA,BCKDHB,BDNF,CACNA1A,CACNA1B,CACNA1C,CACNA1E,CACNA2D3,CACNB2,CACNG5,CAMK2B,CAMK2G,CNTNAP2,CTNNB1,DLD,FZD6,GRIN2A,GRIN2B,GRM4,GRM5,GRM6,HLA-A,IGF2,IL11,IL12A,IL13,IL25,LEF1,LIF,LRP5,LRP6,MAP2K1,NF1,NOS1,NRXN1,NTRK2,OSM,PCCA,PIK3C3,PIK3CG,PRKAG2,PTCH1,RAI1,RALA,RPS6KC1,SHH,TCF4,TSC1,TSC2,WNT1,WNT3A,WNT7B
GPCR-Mediated Nutrient Sensing in Enteroendocrine Cells	4.07	0.244	#NUM!	ADCY2,Adcy3,CACNA1A,CACNA1B,CACNA1C,CACNA1E,CACNA1G,CACNA1H,CACNA2D3,CACNB2,CACNG5,CATSPER3,GNA14,GNAS,GNG7,GUCY1A1,ITPR3,PLCE1,PLCH2,PLCL1,PRKAG2,PRKCA,PRKCB,PRKCE,PRKCG,PRKCQ,PRKCZ,PRKD1,TAS1R3
Acetylcholine Receptor Signaling Pathway	4.04	0.207	#NUM!	ADCY2,Adcy3,Aph1c,CACNA1A,CACNA1B,CACNA1C,CACNA1E,CACNA1G,CACNA1H,CACNA2D3,CACNB2,CACNG5,CALM1,CAMK2B,CAMK2G,CASP9,CATSPER3,CHRM3,CHRNA1,CREB1,GNA14,GNAO1,GUCY1A1,ITPR3,NOS2,PIK3C3,PIK3CG,PLCE1,PLCH2,PLCL1,PRKAG2,PRKCA,PRKCB,PRKCE,PRKCG,PRKCQ,PRKCZ,PRKD1,PSEN1,SLC5A7,TH
Type II Diabetes Mellitus Signaling	4	0.224	#NUM!	ACSL6,CACNA1A,CACNA1B,CACNA1C,CACNA1E,CACNA1G,CACNA1H,CACNA2D3,CACNB2,CACNG5,CATSPER3,CEBPB,GCK,IKBKB,ITPR3,KCNJ11,MAP3K1,MAP3K5,MAPK10,PIK3C3,PIK3CG,PRKAG2,PRKCA,PRKCB,PRKCE,PRKCG,PRKCQ,PRKCZ,PRKD1,RELA,SLC27A4,SOCS5,TNFRSF1B,TRAF2
Oxytocin Signaling Pathway	3.94	0.186	#NUM!	ARRB2,ATP2B1,ATP2B2,ATP2B4,CACNA1A,CACNA1B,CACNA1C,CACNA1E,CACNA2D3,CACNB2,CACNG5,CALM1,CREB1,GNAO1,GNB2,GNB3,GNB5,GNG7,GUCY1A1,ITPR3,MAPK10,MAPK11,MAPK14,MAPK4,MYH8,MYL2,MYL3,MYLK,MYO18A,MYO18B,MYO1A,MYO5C,NFATC1,OXTR,PIK3C3,PIK3CG,PLA2G1B,PLA2G2A,PLA2G4D,PLA2G6,PPP1CB,PRKAG2,PRKCA,PRKCB,PRKCE,PRKCG,PRKCQ,PRKCZ,PRKD1,PRKG1,RALA,RELA,SHF
Neurexins and neuroligins	3.93	0.316	#NUM!	APBA1,BEGAIN,DLGAP1,DLGAP2,DLGAP3,DLGAP4,EPB41,EPB41L3,GRIN2A,GRIN2B,GRM5,NRXN1,NRXN2,NRXN3,SHANK2,STX1A,STXBP1,SYT2
Gαq Signaling	3.79	0.213	#NUM!	ADRA1A,ARHGEF25,CALM1,CHRM3,FNBP1,GNA14,GNAO1,GNAS,GNAZ,GNB2,GNB3,GNB5,GNG7,GRM5,IKBKB,ITPR3,MAP2K1,NAPEPLD,NFATC1,NFATC2,PIK3C3,PIK3CG,PLD1,PRKCA,PRKCB,PRKCE,PRKCG,PRKCQ,PRKCZ,PRKD1,RELA,RGS7,RHOBTB1,RHOBTB2,RHOF,RHOQ
Integrin Signaling	3.79	0.2	#NUM!	ABL1,ACTN4,ARF6,ARHGAP26,ASAP1,BCAR3,CAPN11,CAPN2,CAPN5,CAPN7,CAPNS1,DOCK1,FNBP1,ITGA2B,ITGA7,ITGA9,ITGAD,ITGB1,ITGB8,MAP2K1,MYL12B,MYL2,MYLK,NCK1,NEDD9,PAK4,PAK6,PARVB,PIK3C3,PIK3CG,PIKFYVE,PPP1CB,PXN,RALA,RAPGEF1,RHOBTB1,RHOBTB2,RHOF,RHOQ,SRC,TSPAN5,WASL
Cardiac Hypertrophy Signaling	3.74	0.188	#NUM!	ADCY2,Adcy3,ADRA1A,CACNA1A,CACNA1B,CACNA1C,CACNA1E,CACNA2D3,CACNB2,CACNG5,CALM1,CREB1,EIF2B1,FNBP1,GNA14,GNAO1,GNAS,GNAZ,GNB2,GNB3,GNB5,GNG7,GUCY1A1,IL6R,MAP2K1,MAP3K1,MAP3K3,MAP3K4,MAP3K5,MAPK10,MAPK11,MAPK14,MAPKAPK3,MYL11,MYL12B,MYL2,MYL3,PIK3C3,PIK3CG,PLCE1,PLCH2,PLCL1,PRKAG2,RALA,RHOBTB1,RHOBTB2,RHOF,RHOQ,SRF
HGF Signaling	3.72	0.229	#NUM!	CDKN1A,DOCK1,ETS1,ETS2,GAB1,ITGA2B,ITGA7,ITGA9,ITGAD,ITGB1,ITGB8,MAP2K1,MAP3K1,MAP3K3,MAP3K4,MAP3K5,MAPK10,PIK3C3,PIK3CG,PRKCA,PRKCB,PRKCE,PRKCG,PRKCQ,PRKCZ,PRKD1,PTPN11,PXN,RALA,RAPGEF1
Myelination Signaling Pathway	3.72	0.177	#NUM!	ACVR1,ADAM22,APC,Aph1c,ARF6,ARHGAP1,BDNF,BMPR1B,CALM1,CNP,CNTN6,CREB1,CTNNB1,ERBB4,FGFR1,FGFR4,FZD6,GLIS1,HDAC2,HDAC9,ITGB1,ITGB8,Klk1b1 (includes others),LAMA1,LAMA2,LAMA3,LAMA5,LAMB3,LAMC1,LCK,MAP2K1,MBP,mir-219 (includes others),MYRF,NFATC1,NFATC2,NGF,NTF3,NTRK2,PIK3C3,PIK3CG,PRKAG2,PSEN1,PTPN11,RALA,Scd1,SHH,SMAD3,SMAD6,SMARCA4,SRC,TCF4,TRAF6,TSC1,TSC2,WNT1,WNT3A,WNT7B
Apelin Cardiomyocyte Signaling Pathway	3.7	0.25	#NUM!	ATP2A1,CAT,MAPK10,MAPK11,MAPK14,MAPK4,MYL11,MYL12B,MYL2,MYL3,MYLK,PIK3C3,PIK3CG,PLCE1,PLCH2,PLCL1,PRKCA,PRKCB,PRKCE,PRKCG,PRKCQ,PRKCZ,PRKD1,SLC8A1,SLC9A1
Factors Promoting Cardiogenesis in Vertebrates	3.7	0.219	#NUM!	ACVR1,ACVR1C,APC,BMPR1B,CAMK2B,CAMK2G,CREB1,CTNNB1,FZD6,GJA5,LEF1,LRP1,LRP5,LRP6,MAPK10,MAPK14,MYL2,PLCE1,PLCH2,PLCL1,PRKCA,PRKCB,PRKCE,PRKCG,PRKCQ,PRKCZ,PRKD1,TBX5,TCF4,TGFBR3,WNT1,WNT3A,WNT7B
Production of Nitric Oxide and Reactive Oxygen Species in Macrophages	3.69	0.203	#NUM!	APOB,CAT,CLU,FNBP1,IKBKB,IRF8,JAK1,MAP2K1,MAP3K1,MAP3K3,MAP3K4,MAP3K5,MAPK10,MAPK11,MAPK14,NOS2,PIK3C3,PIK3CG,PPP1CB,PPP2CA,PPP2CB,PPP2R2B,Ppp2r3d,PPP2R5C,PRKCA,PRKCB,PRKCE,PRKCG,PRKCQ,PRKCZ,PRKD1,RELA,RHOBTB1,RHOBTB2,RHOF,RHOQ,Serpina1a (includes others),TLR4,TNFRSF1B
Colorectal Cancer Metastasis Signaling	3.66	0.185	#NUM!	ADCY2,Adcy3,APC,CASP9,CTNNB1,FNBP1,FZD6,GNA14,GNAO1,GNAS,GNAZ,GNB2,GNB3,GNB5,GNG7,GRK3,GUCY1A1,IL6R,IL6ST,JAK1,LEF1,LRP1,LRP5,LRP6,MAP2K1,MAPK10,MMP11,MMP14,MMP16,MMP24,MMP9,NOS2,PIK3C3,PIK3CG,PRKAG2,RALA,RELA,RHOBTB1,RHOBTB2,RHOF,RHOQ,SMAD3,SRC,TCF4,TLR4,TLR5,VEGFA,WNT1,WNT3A,WNT7B
GABA Receptor Signaling	3.63	0.226	#NUM!	ABAT,ADCY2,Adcy3,CACNA1A,CACNA1B,CACNA1C,CACNA1E,CACNA1G,CACNA1H,CACNA2D3,CACNB2,CACNG5,CATSPER3,GABBR2,GABRA2,GABRE,GABRG3,GNA14,GNAO1,GNAS,GNAZ,GNB2,GNB3,GNB5,GNG7,GUCY1A1,ITPR3,KCNN2,KCNN3,NSF
Insulin Secretion Signaling Pathway	3.63	0.183	#NUM!	ADCY2,Adcy3,AGO3,ASIC2,CACNA1A,CACNA1B,CACNA1C,CACNA1E,CACNA1G,CACNA1H,CACNA2D3,CACNB2,CACNG5,CAMK2B,CAMK2G,CHRM3,CREB1,DLD,EIF2B1,EIF4G3,GCK,GLP1R,GNA14,GNAS,GUCY1A1,ITPR3,JAK1,KCNB1,KCNJ11,LCK,MAPK11,MAPK14,NAPG,NSF,PIK3C3,PIK3CG,PLCE1,PLCH2,PLCL1,PRKAG2,PRKCA,PRKCB,PRKCE,PRKCG,PRKCQ,PRKCZ,PRKD1,RYR1,SLC2A3,SRC,STX1A
Nitric Oxide Signaling in the Cardiovascular System	3.63	0.233	#NUM!	ATP2A1,CACNA1A,CACNA1B,CACNA1C,CACNA1E,CACNA2D3,CACNB2,CACNG5,CALM1,FLT1,FLT4,GUCY1A1,ITPR3,MAP2K1,PDE1C,PIK3C3,PIK3CG,PRKAG2,PRKCA,PRKCB,PRKCE,PRKCG,PRKCQ,PRKCZ,PRKD1,PRKG1,SLC7A1,VEGFA
nNOS Signaling in Neurons	3.59	0.32	#NUM!	CALM1,CAPN11,CAPN2,CAPN5,CAPN7,CAPNS1,GRIN2A,GRIN2B,NOS1,PRKCA,PRKCB,PRKCE,PRKCG,PRKCQ,PRKCZ,PRKD1
Semaphorin Neuronal Repulsive Signaling Pathway	3.58	0.218	#NUM!	CSPG4,DPYSL2,DPYSL3,FARP1,GUCY1A1,ITGA2B,ITGA7,ITGA9,ITGAD,ITGB1,ITGB8,LIMK1,LIMK2,MAP2K1,MYL11,MYL12B,MYL2,MYL3,PAK4,PAK6,PDE4A,PDE4D,PIK3C3,PIK3CG,PLXNA1,PPP1CB,PRKAG2,PRKG1,SEMA4D,SEMA6A,SEMA6B,SEMA6D
Glycerophospholipid biosynthesis	3.55	0.227	#NUM!	ABHD3,AGPAT2,AGPAT3,AGPAT4,CDS1,CPNE7,DDHD1,DGAT1,GPAM,GPAT4,LPCAT3,LPIN1,MBOAT1,MGLL,PCTP,PEMT,PITPNM3,PLA2G15,PLA2G1B,PLA2G2A,PLA2G4D,PLA2G6,PLA2R1,PLD1,PNPLA8,SELENOI,SLC44A3,SLC44A5,STARD10
HEY1 Signaling Pathway	3.55	0.211	#NUM!	ACVR1,ACVR1C,Aph1c,BMPR1B,BPNT2,CDKN1A,DSPP,E2F3,E2F7,ERBB4,GAB1,GATA3,ITGA2B,JAG2,MDM2,MMP11,MMP14,MMP16,MMP24,MMP9,NFATC1,NOTCH3,NTRK3,PIK3C3,PIK3CG,PINK1,PRKAG2,PSEN1,SIRT1,SMAD3,SMAD6,SRF,TGFBR3,VEGFA
Estrogen Receptor Signaling	3.54	0.165	#NUM!	ADCY2,Adcy3,ATP5F1A,ATP5F1C,CACNA1A,CACNA1B,CACNA1C,CACNA1E,CACNA2D3,CACNB2,CACNG5,CDKN1A,CREB1,DDX5,EIF2B1,FOXO3,FOXO6,GNA14,GNAO1,GNAS,GNAZ,GNB2,GNB3,GNB5,GNG7,GUCY1A1,H2bw2,IGF2,JAK1,LIMK1,LIMK2,MAP2K1,MDK,MED16,MMP11,MMP14,MMP16,MMP24,MMP9,MYL11,MYL12B,MYL2,MYL3,NDUFB5,NR3C1,NRIP1,PGR,PIK3C3,PIK3CG,PLCE1,PLCH2,PLCL1,PPP1CB,PRKAG2,PRKCA,PRKCB,PRKCE,PRKCG,PRKCQ,PRKCZ,PRKD1,RALA,RELA,SDHB,SHF,SR…
Adrenergic Receptor Signaling Pathway (Enhanced)	3.43	0.197	#NUM!	ADCY2,Adcy3,ADRA1A,ATP6V0C,ATP6V1C1,BDNF,CACNA1A,CACNA1B,CACNA1C,CACNA1E,CACNA1G,CACNA1H,CACNA2D3,CACNB2,CACNG5,CATSPER3,GNAO1,GNAS,GUCY1A1,IL11,IL12A,IL13,IL25,ITPR3,LIF,OSM,PLCE1,PLCH2,PLCL1,PRKAG2,PRKCA,PRKCB,PRKCE,PRKCG,PRKCQ,PRKCZ,PRKD1,SLC1A2,TH
Cell junction organization	3.43	0.25	#NUM!	CADM2,CDH10,CDH13,CDH4,CDH5,CDH6,COL17A1,CTNNA1,CTNNB1,CTNND1,DST,FERMT2,FLNC,ITGB1,KRT14,LAMA3,LAMB3,NECTIN3,PARVB,PLEC,PXN,SDK1,SDK2
CLEAR Signaling Pathway	3.43	0.179	#NUM!	ATP6V0C,ATP6V1C1,BMPR1B,CREB1,CTSB,FGFR1,FGFR4,FLT1,FLT4,GLB1,GUSB,H2bw2,IKBKB,ITPR3,MAPK11,MAPK14,MAPK4,MIOS,NTRK2,NTRK3,PINK1,PPP2CA,PPP2CB,PPP2R2B,PPP2R5C,PRKAG2,PRKCA,PRKCB,PRKCE,PRKCG,PRKCQ,PRKCZ,PRKD1,PRKN,PSAP,RALA,SEH1L,SGSH,TFEB,TGFBR3,TLR4,TLR5,TNFRSF11A,TNFRSF1B,TSC1,TSC2,VEGFA,VPS33A,VPS8,YWHAE,YWHAQ
G alpha (12/13) signalling events	3.43	0.263	#NUM!	ABR,ADRA1A,ARHGEF10,ARHGEF10L,ARHGEF3,ARHGEF37,ARHGEF4,ECT2,GNB2,GNB3,GNB5,GNG7,GNG8,ITSN1,MCF2,MCF2L,NGEF,OBSCN,TIAM1,TRIO,VAV2
α-Adrenergic Signaling	3.42	0.234	#NUM!	ADCY2,Adcy3,ADRA1A,CALM1,GNA14,GNAO1,GNAS,GNAZ,GNB2,GNB3,GNB5,GNG7,GUCY1A1,ITPR3,MAP2K1,PHKG2,PRKAG2,PRKCA,PRKCB,PRKCE,PRKCG,PRKCQ,PRKCZ,PRKD1,RALA,SLC8A1
Synaptic Long Term Potentiation	3.42	0.226	#NUM!	CACNA1C,CALM1,CAMK2B,CAMK2G,CREB1,GNA14,GRIA4,GRIN2A,GRIN2B,GRM4,GRM5,GRM6,ITPR3,MAP2K1,PLCE1,PLCH2,PLCL1,PPP1CB,Ppp1ccb,PRKAG2,PRKCA,PRKCB,PRKCE,PRKCG,PRKCQ,PRKCZ,PRKD1,RALA
Actin Cytoskeleton Signaling	3.41	0.186	#NUM!	ACTN4,APC,ARHGEF4,BAIAP2,CYFIP2,DOCK1,EZR,F2R,FGF22,FGF7,ITGA2B,ITGA7,ITGA9,ITGAD,ITGB1,ITGB8,LIMK1,LIMK2,MAP2K1,MATK,MYH8,MYL11,MYL12B,MYL2,MYL3,MYLK,MYO18A,MYO18B,MYO1A,MYO5C,PAK4,PAK6,PIK3C3,PIK3CG,PIP5K1B,PPP1CB,PXN,RALA,SLC9A1,SSH1,TIAM1,TRIO,VAV2,WASF2,WASL
Phagosome Formation	3.41	0.147	#NUM!	ABHD3,ADGRA3,ADGRB1,ADGRB2,ADGRD1,Adgrf2,ADGRL1,ADRA1A,ARF6,BCL10,C5AR2,CCKBR,CCR4,CELSR1,CELSR2,CHRM3,CMKLR1,COLEC12,DOCK1,ELMO1,ELMO2,F2R,F2RL3,FPR2,FZD6,GAB2,GABBR2,GLP1R,GPR137B,GPR146,GPR151,GPR183,GPR26,GPR55,GPRC5A,GRM4,GRM5,GRM6,HRH2,HTR6,ITGA2B,ITGA7,ITGA9,ITGAD,ITGB1,ITGB8,ITPR3,LCK,LIMK1,LIMK2,MALT1,MAP2K1,MAPK4,MYH8,MYL12B,MYL2,MYL3,MYLK,MYO18A,MYO18B,MYO1A,MYO5C,NAPEPLD,NMUR2,NPFFR1,…
PTEN Signaling	3.4	0.212	#NUM!	BCL2L11,BMPR1B,CASP9,CDKN1A,FGFR1,FGFR4,FLT1,FLT4,FOXO3,FOXO6,H2bw2,IKBKB,INPP5D,ITGA2B,ITGA7,ITGA9,ITGAD,ITGB1,ITGB8,MAGI1,MAGI2,MAGI3,MAP2K1,NTRK2,NTRK3,PIK3CG,PRKCZ,RALA,RELA,SYNJ2,TGFBR3,TNFRSF11A
PIP3 activates AKT signaling	3.36	0.214	#NUM!	BDNF,CASP9,CDKN1A,CREB1,ERBB4,FGF22,FGF7,FGFR1,FGFR4,FOXO3,FOXO6,GAB1,GAB2,H2bw2,KIT,KL,LCK,MAPKAP1,MDM2,NTF3,NTRK2,NTRK3,PIP5K1B,PPP2CA,PPP2CB,PPP2R5C,PTPN11,SGK1,SRC,TRAF6,TSC2
Pulmonary Fibrosis Idiopathic Signaling Pathway	3.34	0.172	#NUM!	ACVR1,ACVR1C,CCN4,COL12A1,COL17A1,COL18A1,COL23A1,COL26A1,COL27A1,COL28A1,COL4A1,COL4A3,COL5A1,COL8A2,COL9A1,CTNNB1,EFNB2,F2R,FGFR1,FGFR4,FOXO3,FOXO6,FZD6,IL11,IL13,IL6ST,ITGB1,LATS2,LEF1,MAP2K1,MAPK10,MAPK11,MAPK14,mir-154 (includes others),MMP11,MMP14,MMP16,MMP24,MMP9,NOTCH3,PIK3C3,PIK3CG,PINK1,PRKN,RALA,RBBP7,RELA,RPS6KC1,SMAD3,SRF,SUZ12,TCF4,TGFBR3,WNT1,WNT3A,WNT7B
Oxytocin in Brain Signaling Pathway	3.33	0.194	#NUM!	ABHD3,CACNA1A,CACNA1B,CACNA1C,CACNA1E,CACNA1G,CACNA1H,CACNA2D3,CACNB2,CACNG5,CALM1,CATSPER3,CREB1,GNAO1,GNB2,GNB3,GNB5,GNG7,ITPR3,MAP2K1,OXTR,PIK3C3,PIK3CG,PLA2G1B,PLA2G2A,PLA2G4D,PLA2G6,PLA2R1,PNPLA8,PRKCA,PRKCB,PRKCE,PRKCG,PRKCQ,PRKCZ,PRKD1,PTGS1,RALA,TLR4
WNK Renal Signaling Pathway	3.29	0.234	#NUM!	ANAPC1,ANAPC10,ASIC2,CALM1,KLHL3,LRRC8C,LRRC8D,MAPK14,MDM2,NR3C2,PIK3C3,PIK3CG,PRKCA,PRKCB,PRKCE,PRKCG,PRKCQ,PRKCZ,PRKD1,PRKN,SGK1,SLC12A4,STK39,SUGT1,TRAF6
Integration of energy metabolism	3.23	0.231	#NUM!	ACACB,ADCY2,AHCYL1,CACNA1A,CACNA1C,CACNA1E,CACNB2,CHRM3,GLP1R,GNA14,GNAS,GNB2,GNB3,GNB5,GNG7,GNG8,ITPR3,KCNB1,KCNJ11,PPP2CA,PPP2CB,PRKAG2,PRKCA,STX1A,STXBP1
ROBO SLIT Signaling Pathway	3.2	0.219	#NUM!	ABL1,ARF6,CDKN1A,CNTNAP2,CTNNB1,CTNND1,FLT1,FLT4,LCK,MMP14,MYL12B,MYL2,MYO9B,NCK1,NRXN1,NRXN2,NRXN3,PAK4,PAK6,PAX5,PLXNA1,PRKAG2,SLIT1,SLIT3,SRC,SRGAP1,VEGFA,WASL
IL-15 Production	3.17	0.221	#NUM!	ABL1,ABL2,ALK,DDR2,DSTYK,EPHA6,EPHB2,ERBB4,FGFR1,FGFR4,FLT1,FLT4,IFNA4,JAK1,KIT,LCK,MAP2K1,MATK,NTRK2,NTRK3,PRKCZ,RELA,ROR2,RYK,SRC,SYK,TEK
Relaxin Signaling	3.15	0.205	#NUM!	ADCY2,Adcy3,CREB1,ENPP6,FICD,GNA14,GNAO1,GNAS,GNAZ,GNB2,GNB3,GNB5,GNG7,GUCY1A1,MAP2K1,MMP9,NAPEPLD,NOS2,PDE10A,PDE11A,PDE1C,PDE4A,PDE4D,PDE6A,PDE7B,PDE8B,PIK3C3,PIK3CG,PRKAG2,PRKCZ,RELA,VEGFA
ERK/MAPK Signaling	3.14	0.186	#NUM!	CREB1,DOCK1,ETS1,ETS2,H3-4,ITGA2B,ITGA7,ITGA9,ITGAD,ITGB1,ITGB8,MAP2K1,MAPKAPK5,MKNK1,MKNK2,NFATC1,PAK4,PAK6,PIK3C3,PIK3CG,PLA2G1B,PLA2G2A,PLA2G4D,PLA2G6,PPP1CB,PPP2CA,PPP2CB,PPP2R2B,Ppp2r3d,PPP2R5C,PRKAG2,PRKCA,PRKCB,PRKCE,PRKCG,PXN,RALA,RAPGEF1,SRC,SRF,YWHAQ
Role of Osteoclasts in Rheumatoid Arthritis Signaling Pathway	3.14	0.17	#NUM!	ADAM12,ADAM22,Adam4/Gm4787,CALM1,CASP9,COL12A1,COL17A1,COL18A1,COL23A1,COL26A1,COL27A1,COL28A1,COL4A1,COL4A3,COL5A1,COL8A2,COL9A1,CREB1,CTNNA1,CTNNB1,FNBP1,FOXO3,FOXO6,IKBKB,MAP2K1,MAP3K5,MAPK10,MAPK11,MAPK14,MMP11,MMP14,MMP16,MMP24,MMP9,Naip1 (includes others),NFATC1,PIK3C3,PIK3CG,RALA,RELA,RHOBTB1,RHOBTB2,RHOF,RHOQ,SHF,SRC,SRF,SYK,TLR4,TNFRSF11A,TNFRSF1B,TRAF2,TRAF5,TRAF6
Assembly of collagen fibrils and other multimeric structures	3.11	0.279	#NUM!	COL12A1,COL14A1,COL17A1,COL18A1,COL27A1,COL4A1,COL4A3,COL5A1,COL8A2,COL9A1,CTSB,DST,LAMA3,LAMB3,MMP9,PLEC,PXDN
Amyotrophic Lateral Sclerosis Signaling	3.1	0.222	#NUM!	CACNA1A,CACNA1B,CACNA1C,CACNA1E,CACNA2D3,CACNB2,CACNG5,CAPN11,CAPN2,CAPN5,CAPN7,CAPNS1,CASP9,CAT,GRIA4,GRID2,GRIN2A,GRIN2B,HECW1,Naip1 (includes others),NEFM,NOS1,PIK3C3,PIK3CG,SLC1A2,VEGFA
Cardiac conduction	3.1	0.215	#NUM!	AHCYL1,AKAP9,ATP2A1,ATP2B1,ATP2B2,ATP2B4,CACNA1C,CACNB2,CALM1,CAMK2B,CAMK2G,CASQ2,ITPR3,KCND2,KCNE4,KCNIP1,KCNJ11,KCNJ12,KCNJ4,KCNK12,KCNK13,KCNK2,NOS1,RYR1,SCN10A,SCN8A,SLC8A1,TBX5
Collagen biosynthesis and modifying enzymes	3.1	0.269	#NUM!	ADAMTS14,ADAMTS2,ADAMTS3,COL12A1,COL14A1,COL17A1,COL18A1,COL23A1,COL26A1,COL27A1,COL28A1,COL4A1,COL4A3,COL5A1,COL8A2,COL9A1,COLGALT1,P4HA2
nNOS Signaling in Skeletal Muscle Cells	3.1	0.3	#NUM!	CACNA1A,CACNA1B,CACNA1C,CACNA1E,CACNA1G,CACNA1H,CACNA2D3,CACNB2,CACNG5,CALM1,CATSPER3,CHRNA1,ITPR3,NOS1,RYR1
p75 NTR receptor-mediated signalling	3.08	0.203	#NUM!	ABR,Aph1c,ARHGEF10,ARHGEF10L,ARHGEF3,ARHGEF37,ARHGEF4,BCL2L11,CIT,ECT2,HDAC2,IKBKB,ITSN1,MCF2,MCF2L,NGEF,NGF,OBSCN,PIK3C3,PIK3CG,PSEN1,RELA,RIPK2,STK10,STK25,STK32B,STK39,TIAM1,TRAF6,TRIO,VAV2,YWHAE
Ephrin Receptor Signaling	3.01	0.188	#NUM!	ABL1,CREB1,EFNA5,EFNB2,EPHA6,EPHB2,GNA14,GNAO1,GNAS,GNAZ,GNB2,GNB3,GNB5,GNG7,GRIN2A,GRIN2B,ITGA2B,ITGA7,ITGA9,ITGAD,ITGB1,ITGB8,ITSN1,LIMK1,LIMK2,MAP2K1,NCK1,NGEF,PAK4,PAK6,PIK3CG,PTPN11,PXN,RALA,RAPGEF1,SRC,VEGFA,WASL
Role of Macrophages, Fibroblasts and Endothelial Cells in Rheumatoid Arthritis	3.01	0.166	#NUM!	APC,CALM1,CAMK2B,CAMK2G,CEBPB,CEBPE,CREB1,CSNK1A1,CTNNB1,DKK2,DKK3,FZD6,GNAO1,IKBKB,IL16,IL6R,IL6ST,LEF1,LRP1,LRP5,LRP6,MAP2K1,MAPK14,NFATC1,NFATC2,NOS2,OSM,PIK3C3,PIK3CG,PLCE1,PLCH2,PLCL1,PRKCA,PRKCB,PRKCE,PRKCG,PRKCQ,PRKCZ,PRKD1,RALA,RELA,ROR2,RYK,SRC,TCF4,TLR4,TLR5,TNFRSF1B,TRAF2,TRAF3IP2,TRAF5,TRAF6,VEGFA,WNT1,WNT3A,WNT7B
HIF1α Signaling	2.98	0.186	#NUM!	CAMK1D,CAMK2B,CAMK2G,CDKN1A,EGLN3,FLT1,FLT4,GCK,HIF1AN,HK1,HSPA14,HSPA1A,Hspa1b,HSPA8,IGF2,IL6R,MAP2K1,MDM2,MKNK1,MKNK2,MMP11,MMP14,MMP16,MMP24,MMP9,NOS2,PIK3C3,PIK3CG,PRKCA,PRKCB,PRKCE,PRKCG,PRKCQ,PRKCZ,PRKD1,RALA,SLC2A3,TF,VEGFA
RAR Activation	2.96	0.157	#NUM!	ACVR1,ACVR1C,ADCY2,Adcy3,CAMK2B,CAMK2G,CDKN1A,CNGA3,CNGB3,CREB1,DKK2,ENPP6,ERCC3,FICD,FNBP1,GNA14,Gtf2h2,GUCY1A1,HOXA4,IL11,IL12A,IL13,IL25,Il3ra,KIT,LIF,MAP2K1,MAP3K1,MAPK10,MAPK11,MAPK14,MEIS2,MMP11,MMP9,NAPEPLD,NFATC1,NR2F1,NR2F6,NRIP1,OSM,PDE10A,PDE11A,PDE1C,PDE4A,PDE4D,PDE6A,PDE7B,PDE8B,PIK3C3,PIK3CG,PITX2,PRKAG2,RBP1,RBP3,RELA,RHOBTB1,RHOBTB2,RHOF,RHOQ,SALL4,SMAD3,SMARCA2,SMARCA4,SRC,TBX5,T…
Transcriptional Regulation by MECP2	2.96	0.27	#NUM!	AGO3,BDNF,CALM1,CAMK2B,CAMK2G,CREB1,FKBP5,GRIN2A,GRIN2B,HDAC2,LBR,MOBP,RBFOX1,SGK1,SLC2A3,TNRC6A,TNRC6C
Extracellular matrix organization	2.92	0.224	#NUM!	ADAM12,AGRN,COL18A1,COL4A1,COL4A3,COL5A1,COL9A1,COMP,DDR2,DSPP,ITGA2B,ITGA7,ITGA9,ITGB1,LAMA1,LAMA2,LAMA3,LAMA5,LAMB3,LAMC1,LRP4,NRXN1,PTPRS,SH3PXD2A
Glycosaminoglycan metabolism	2.86	0.211	#NUM!	AGRN,B3GNT2,B3GNT4,B4GALT3,B4GALT6,CEMIP,CHST15,CHST3,CHSY1,CSGALNACT1,CSPG4,DSE,EXT2,GLB1,GPC6,GUSB,HAS2,HS6ST3,NDST1,PAPSS1,SDC3,SGSH,SLC35B2,SLC9A1,ST3GAL1,ST3GAL3,UST
Necroptosis Signaling Pathway	2.84	0.196	#NUM!	CAMK2B,CAMK2G,CAPN11,CAPN2,CAPN5,CAPN7,CAPNS1,CFLAR,CYLD,DNM1L,FADD,IFNA4,IFNAR1,IKBKB,JAK1,MDM2,mir-874,PLA2G1B,PLA2G2A,PLA2G4D,PLA2G6,SLC25A13,Timm8a2,TLR4,TNFRSF10B,TNFRSF1B,TNIP1,TOMM20,TOMM34,TRAF2,TSPO,ZBP1
G alpha (z) signalling events	2.77	0.292	#NUM!	ADCY2,GNAS,GNAZ,GNB2,GNB3,GNB5,GNG7,GNG8,PRKCA,PRKCB,PRKCE,PRKCG,PRKCQ,RGS20
Opioid Signalling	2.77	0.233	#NUM!	ADCY2,AHCYL1,CALM1,CAMK2B,CAMK2G,CREB1,GNA14,GNB2,GNB3,GNB5,GNG7,GNG8,ITPR3,NBEA,PDE1C,PDE4A,PDE4D,PPP2CA,PPP2CB,PRKCA,PRKCG
Potassium Channels	2.77	0.223	#NUM!	GABBR2,GNB2,GNB3,GNB5,GNG7,GNG8,KCNA6,KCNB1,KCNC1,KCND2,KCNF1,KCNG3,KCNJ11,KCNJ12,KCNJ15,KCNJ3,KCNJ4,KCNK13,KCNK2,KCNMA1,KCNN2,KCNN3,KCNV2
RHOA Signaling	2.77	0.211	#NUM!	ABL2,ARHGAP1,BAIAP2,CIT,EZR,KTN1,LIMK1,LIMK2,MYL11,MYL12B,MYL2,MYL3,MYLK,NGEF,PIKFYVE,PIP5K1B,PLD1,PLXNA1,PPP1CB,RAPGEF6,RHPN1,RHPN2,SEPTIN1,SEPTIN10,SEPTIN3,SEPTIN8
WNT/SHH Axonal Guidance Signaling Pathway	2.75	0.199	#NUM!	ADCY2,Adcy3,ARF6,CAMK2B,CAMK2G,CTNNB1,FZD6,GLIS1,GUCY1A1,ITPR3,LCK,LEF1,MAPK10,PIK3C3,PIK3CG,PLXNA1,PRKAG2,PRKCA,PRKCZ,PTCH1,RYK,SHH,SRC,TCF4,VANGL2,WNT1,WNT3A,WNT7B,YWHAE,YWHAQ
Smooth Muscle Contraction	2.72	0.302	#NUM!	ALDH2,CACNA1G,CACNA1H,CALM1,CAV3,DYSF,GUCY1A1,LMOD1,MYL11,MYL12B,MYLK,PXN,TPM1
LPS-stimulated MAPK Signaling	2.7	0.235	#NUM!	CREB1,IKBKB,MAP2K1,MAP3K5,MAPK10,MAPK11,MAPK14,PIK3C3,PIK3CG,PRKCA,PRKCB,PRKCE,PRKCG,PRKCQ,PRKCZ,PRKD1,RALA,RELA,SRF,TLR4
Regulation of Actin-based Motility by Rho	2.7	0.216	#NUM!	BAIAP2,FNBP1,ITGA2B,ITGA7,ITGA9,ITGAD,ITGB1,ITGB8,LIMK1,MYL11,MYL12B,MYL2,MYL3,MYLK,PAK4,PAK6,PIKFYVE,PIP5K1B,PPP1CB,RHOBTB1,RHOBTB2,RHOF,RHOQ,WASL
White Adipose Tissue Browning Pathway	2.66	0.201	#NUM!	ADCY2,Adcy3,BDNF,CACNA1A,CACNA1B,CACNA1C,CACNA1E,CACNA1G,CACNA1H,CACNA2D3,CACNB2,CACNG5,CATSPER3,CEBPB,CREB1,FGFR1,FGFR4,GNAS,GUCY1A1,HIF1AN,ITPR3,MAPK11,MAPK14,PRKAG2,PRKG1,SIRT1,THRA,VEGFA
Collagen chain trimerization	2.62	0.295	#NUM!	COL12A1,COL14A1,COL17A1,COL18A1,COL23A1,COL26A1,COL27A1,COL28A1,COL4A1,COL4A3,COL5A1,COL8A2,COL9A1
Gap Junction Signaling	2.61	0.161	#NUM!	ADCY2,Adcy3,CACNA1G,CALM1,CREB1,CSNK1A1,CTNNB1,GJA5,GJA8,GJB5,GJC2,GJC3,GNAS,GRIA4,GUCY1A1,H2bw2,HSPA8,ITPR3,KCNN2,KCNN3,LEF1,LRP5,LRP6,MAP2K1,MAP3K5,MAPK10,OXTR,PIK3C3,PIK3CG,PLA2G1B,PLA2G2A,PLA2G4D,PLA2G6,PLCE1,PLCH2,PLCL1,PRKAG2,PRKCA,PRKCB,PRKCE,PRKCG,PRKCQ,PRKCZ,PRKD1,PRKG1,PTPRM,RALA,RELA,SMAD3,SRC,TCF4,TLR4,TNFRSF1B,YBX3
Chronic Myeloid Leukemia Signaling	2.6	0.167	#NUM!	ABL1,BCL2L11,CALM1,CASP9,CCND2,CDKN1A,CTNNB1,DYRK2,E2F3,E2F7,FOXO3,FZD6,GAB2,GLIS1,HDAC2,HDAC9,IKBKB,IRF8,ITGB1,LEF1,MAP2K1,MDM2,MMP9,MSI2,NFATC1,NFATC2,NOTCH3,NUMB,PAX5,PIK3C3,PIK3CG,PLCE1,PLCH2,PLCL1,PRKAG2,PTCH1,PTPN11,RALA,RCC1,RELA,SHH,SIRT1,SMAD3,TCF4,WNT1,WNT3A,WNT7B
Fcγ Receptor-mediated Phagocytosis in Macrophages and Monocytes	2.6	0.226	#NUM!	ARF6,DOCK1,EZR,GAB2,INPP5D,NAPEPLD,NCK1,PIK3CG,PLA2G6,PLD1,PRKCA,PRKCB,PRKCE,PRKCG,PRKCQ,PRKCZ,PRKD1,PXN,SRC,SYK,VAV2
Fc Epsilon RI Signaling	2.59	0.208	#NUM!	GAB1,IL13,INPP5D,MAP2K1,MAPK10,MAPK11,MAPK14,PIK3C3,PIK3CG,PLA2G1B,PLA2G2A,PLA2G4D,PLA2G6,PRKCA,PRKCB,PRKCE,PRKCG,PRKCQ,PRKCZ,PRKD1,PTPN11,RALA,SYK,SYNJ2,VAV2
Gα12/13 Signaling	2.58	0.201	#NUM!	CDH10,CDH13,CDH20,CDH22,CDH23,CDH4,CDH5,CDH6,CTNNB1,F2R,F2RL3,IKBKB,MAP2K1,MAP3K1,MAP3K5,MAPK10,MYL11,MYL12B,MYL2,MYL3,PIK3C3,PIK3CG,PXN,RALA,RELA,SRC,VAV2
Aldosterone Signaling in Epithelial Cells	2.51	0.187	#NUM!	ASIC2,Dnajb3,DNAJB8,DNAJB9,DNAJC11,DNAJC22,DNAJC3,HSPA12A,HSPA14,HSPA1A,HSPA8,ITPR3,KCNMA1,LRRC38,MAP2K1,NR3C2,PIK3C3,PIK3CG,PIKFYVE,PIP5K1B,PLCE1,PLCH2,PLCL1,PRKCA,PRKCB,PRKCE,PRKCG,PRKCQ,PRKCZ,PRKD1,SGK1,SLC9A1
Glioblastoma Multiforme Signaling	2.51	0.187	#NUM!	APC,CCND2,CDKN1A,CTNNB1,E2F3,E2F7,FNBP1,FZD6,IGF2,ITPR3,LEF1,MAP2K1,MDM2,NF1,NF2,PIK3C3,PIK3CG,PLCE1,PLCH2,PLCL1,RALA,RHOBTB1,RHOBTB2,RHOF,RHOQ,SHF,SRC,TSC1,TSC2,WNT1,WNT3A,WNT7B
Insulin Receptor Signaling	2.49	0.202	#NUM!	ASIC2,EIF2B1,FOXO3,GAB1,GRB10,H2bw2,INPP5D,JAK1,MAP2K1,NCK1,PIK3C3,PIK3CG,PPP1CB,Ppp1ccb,PRKAG2,PRKCZ,PTPN11,PTPRF,RALA,RAPGEF1,RHOQ,SGK1,STX4,SYNJ2,TSC1,TSC2
Renin-Angiotensin Signaling	2.49	0.205	#NUM!	ACE,ADCY2,Adcy3,GUCY1A1,ITPR3,MAP2K1,MAP3K1,MAPK10,MAPK11,MAPK14,PAK4,PAK6,PIK3C3,PIK3CG,PRKAG2,PRKCA,PRKCB,PRKCE,PRKCG,PRKCQ,PRKCZ,PRKD1,RALA,RELA,SHF
Sertoli Cell-Sertoli Cell Junction Signaling	2.46	0.17	#NUM!	ACTN4,CDH10,CDH13,CDH20,CDH22,CDH23,CDH4,CDH5,CDH6,Cldn22,COL4A3,CREB1,CTNNA1,CTNNB1,EPB41,EPN3,ITGB1,LAMA1,LAMA2,LAMA3,LAMA5,LAMB3,LAMC1,MAP2K1,MAP3K1,MAP3K3,MAP3K4,MAP3K5,MAPK10,MAPK11,MAPK14,MYO7A,NECTIN3,PAK4,PAK6,PIK3C3,PIK3CG,RALA,SPTB,SRC,TNFRSF1B,YBX3
Transcriptional Regulation by NPAS4	2.44	0.314	#NUM!	AGO3,ARNT2,BDNF,BMAL1,IQSEC3,MDM2,NR3C1,RBFOX3,SRF,TNRC6A,TNRC6C
WNT/β-catenin Signaling	2.44	0.185	#NUM!	ACVR1,ACVR1C,APC,BTRC,CDH5,CSNK1A1,CTNNB1,DKK2,DKK3,FZD6,GNAO1,H2bw2,KREMEN1,LEF1,LRP1,LRP5,LRP6,MDM2,PPP2CA,PPP2CB,PPP2R2B,PPP2R5C,SOX17,SOX5,SRC,TCF4,TGFBR3,TLE3,TLE4,WNT1,WNT3A,WNT7B
Apelin Endothelial Signaling Pathway	2.43	0.193	#NUM!	ADCY2,Adcy3,CALM1,GNA14,GNAO1,GNAS,GNAZ,GNB2,GNB3,GNB5,GNG7,GUCY1A1,MAP2K1,MAPK10,PIK3C3,PIK3CG,PRKAG2,PRKCA,PRKCB,PRKCE,PRKCG,PRKCQ,PRKCZ,PRKD1,RALA,RELA,SMAD3,TEK
cAMP-mediated signaling	2.43	0.17	#NUM!	ADCY2,Adcy3,AKAP12,AKAP8,AKAP9,CALM1,CAMK1D,CAMK2B,CAMK2G,CCR4,CHRM3,CNGA3,CNGB3,CREB1,CREM,ENPP6,FICD,FPR2,GABBR2,GLP1R,GNAO1,GNAS,GRM4,GRM6,GUCY1A1,HRH2,HTR6,MAP2K1,NAPEPLD,OPRD1,PDE10A,PDE11A,PDE1C,PDE4A,PDE4D,PDE6A,PDE7B,PDE8B,RGS7,SRC,VIPR2
Circadian Clock	2.43	0.259	#NUM!	BMAL1,BTRC,CREB1,CREM,CRTC3,CRY2,HELZ2,NCOA6,NFIL3,NR3C1,NRIP1,PPP1CB,RAI1,RORA,SIRT1
DAG and IP3 signaling	2.43	0.293	#NUM!	ADCY2,AHCYL1,CALM1,CAMK2B,CAMK2G,CREB1,ITPR3,NBEA,PDE1C,PRKCA,PRKCE,PRKCG
Huntington's Disease Signaling	2.43	0.164	#NUM!	ATP5F1A,ATP5F1C,BDNF,CACNA1B,CAPN11,CAPN2,CAPN5,CAPN7,CAPNS1,CASP9,CREB1,DNM1L,GNA14,GNB2,GNB3,GNB5,GNG7,GRIN2B,GRM5,HDAC2,HDAC9,HIP1,HSPA14,HSPA1A,Hspa1b,HSPA8,NAPG,NGF,NSF,PACSIN1,PENK,PIK3C3,PIK3CG,PRKCA,PRKCB,PRKCE,PRKCG,PRKCQ,PRKCZ,PRKD1,PSMC1,RPH3A,SDHB,SGK1,SHF,STX1A,TAF9B
L1CAM interactions	2.43	0.202	#NUM!	ANK1,ANK2,ANK3,CNTN6,DNM1L,DPYSL2,EPHB2,EZR,FGFR1,HSPA8,ITGA2B,ITGA9,ITGB1,LAMA1,LAMA5,LAMC1,MAP2K1,NFASC,NRCAM,NUMB,SCN10A,SCN8A,SPTB,SRC,VAV2
Mechanisms of Viral Exit from Host Cells	2.43	0.293	#NUM!	CHMP4B,PRKCA,PRKCB,PRKCE,PRKCG,PRKCQ,PRKCZ,PRKD1,SH3GL1,SH3GLB1,VPS36,VPS4A
Mitochondrial Division Signaling Pathway	2.43	0.187	#NUM!	ADRA1A,CACNA1A,CACNA1B,CACNA1C,CACNA1E,CACNA1G,CACNA1H,CACNA2D3,CACNB2,CACNG5,CAMK2B,CAMK2G,CATSPER3,CCNB3,CFLAR,DNM1L,FADD,GNA14,ITPR3,NOS1,NOS2,PINK1,PPP2CA,PPP2CB,PPP2R2B,PPP2R5C,PRKAG2,PRKD1,RALA,TNFRSF1B,VEGFA
Natural Killer Cell Signaling	2.43	0.177	#NUM!	CD247,COL18A1,HLA-A,HSPA14,HSPA1A,Hspa1b,HSPA8,IL12A,IL2RB,ITGB1,LCK,LIMK1,LIMK2,MAP2K1,MAP3K1,MAP3K3,MAP3K4,MAP3K5,MAPK11,MAPK14,NCK1,NFATC1,NFATC2,PAK4,PAK6,PIK3C3,PIK3CG,PRKCQ,PTPN11,PXN,RALA,RELA,SYK,TRAF6,VAV2,WASL
Protein Sorting Signaling Pathway	2.43	0.182	#NUM!	ADCY2,Adcy3,AP4E1,COPG1,GGA2,GNAS,GOLGA1,GOLGA4,GUCY1A1,KDELR1,KDELR3,LCK,MIA2,NAPEPLD,PLD1,PLPP3,PRKAG2,PRKD1,PSD4,RAB11FIP1,SACM1L,SEC24B,SNX19,SNX20,SNX25,SNX29,SNX5,SNX8,SORT1,SRC,TMED3,WASHC2C,WASHC4
Reelin Signaling in Neurons	2.43	0.196	#NUM!	ARHGEF10,ARHGEF10L,ARHGEF25,ARHGEF28,ARHGEF3,ARHGEF37,ARHGEF4,CAMK2B,CAMK2G,DAB1,DNAH10,GRIN2A,GRIN2B,ITGB1,LCK,LIMK1,LRP8,MAP2K1,MAPK10,MAPK8IP2,NECTIN3,PIK3C3,PIK3CG,RAPGEF1,SRC,VLDLR,WASL
SNARE Signaling Pathway	2.43	0.196	#NUM!	ADCY2,Adcy3,CACNA1B,CACNB2,CALM1,CAMK2B,CAMK2G,GUCY1A1,HSPA8,MYH8,MYL2,MYL3,MYO18A,MYO18B,MYO1A,MYO5C,NAPG,NSF,PRKAG2,RAB2A,RAB6A,STX1A,STXBP1,STXBP5,SYT17,SYT2,SYT6
Wound Healing Signaling Pathway	2.43	0.169	#NUM!	ACVR1,ACVR1C,CEBPB,COL12A1,COL17A1,COL18A1,COL23A1,COL26A1,COL27A1,COL28A1,COL4A1,COL4A3,COL5A1,COL8A2,COL9A1,FGF7,IKBKB,IL11,IL12A,IL13,IL25,ITGB1,JAK1,LAMA1,LAMA2,LAMA3,LAMA5,LAMB3,LAMC1,LIF,MAP2K1,MAPK10,MMP9,OSM,PRKCA,RALA,SHF,TGFBR3,TNFRSF1B,TRAF2,TRAF6,VEGFA
Autophagy	2.42	0.174	#NUM!	ATG7,BIRC6,CALM1,CREB1,EPG5,FOXO3,GABARAPL2,GORASP2,H2bw2,MAP2K1,MAPK10,NOD2,PIK3C3,PIK3CG,PLEKHM1,PPP2CA,PPP2CB,PPP2R2B,PPP2R5C,PRKAG2,PRKCQ,RALA,RIPK2,SESN1,SIRT1,SLC7A5,STX17,TBK1,TFEB,TLR4,TNFRSF1B,TRAF6,TSC1,TSC2,VEGFA,VPS33A,VPS33B,VPS39
IL-12 Signaling and Production in Macrophages	2.41	0.169	#NUM!	APOB,CALM1,CEBPB,CLU,DDR2,ETS2,GATA3,H3-4,IFNA4,IKBKB,IL12A,IL6ST,IRF8,LCK,MAF,MAP2K1,MAPK11,MAPK14,NFATC1,NFATC2,NFIL3,NOD2,NOS2,PIK3C3,PIK3CG,PRKAG2,PRKCA,PRKCB,PRKCE,PRKCG,PRKCQ,PRKCZ,PRKD1,RELA,RIPK2,Serpina1a (includes others),SIRT1,TLR4,TNFRSF11A,TRAF6,VDR
ILK Signaling	2.4	0.178	#NUM!	ACTN4,CREB1,CTNNB1,DOCK1,FERMT2,FLNC,FNBP1,H2bw2,ITGB1,ITGB8,LEF1,MAPK10,MMP9,MYH8,MYL2,MYL3,MYO18A,MYO18B,MYO1A,MYO5C,NOS2,PARVB,PIK3C3,PIK3CG,PPP2CA,PPP2CB,PPP2R2B,PPP2R5C,PXN,RELA,RHOBTB1,RHOBTB2,RHOF,RHOQ,VEGFA
Semaphorin Signaling in Neurons	2.4	0.254	#NUM!	ARHGAP1,DPYSL2,DPYSL3,FNBP1,ITGB1,LIMK1,LIMK2,PAK4,PAK6,PLXNA1,RHOBTB1,RHOBTB2,RHOF,RHOQ,SEMA4D
14-3-3-mediated Signaling	2.39	0.197	#NUM!	GFAP,H2bw2,MAP2K1,MAP3K5,MAPK10,PIK3C3,PIK3CG,PLCE1,PLCH2,PLCL1,PRKCA,PRKCB,PRKCE,PRKCG,PRKCQ,PRKCZ,PRKD1,RALA,SRC,SRPK2,TP73,TRAF2,TSC1,TSC2,YWHAE,YWHAQ
eNOS Signaling	2.38	0.186	#NUM!	ADCY2,Adcy3,AQP4,CALM1,CASP9,CHRNA1,CNGA3,CNGB3,FLT1,FLT4,GNAS,GUCY1A1,HSPA14,HSPA1A,Hspa1b,HSPA8,ITPR3,PIK3C3,PIK3CG,PRKAG2,PRKCA,PRKCB,PRKCE,PRKCG,PRKCQ,PRKCZ,PRKD1,PRKG1,SLC7A1,VEGFA
Sertoli Cell-Germ Cell Junction Signaling Pathway (Enhanced)	2.37	0.169	#NUM!	CAMK2B,Cldn22,CTNNA1,CTNNB1,CTNND1,EPS8,GUCY1A1,H2bw2,ITGB1,LAMA1,LAMA2,LAMA3,LAMA5,LAMB3,LAMC1,MAP2K1,MAP3K1,MAP3K3,MAP3K4,MAP3K5,MAPK10,MAPK11,MAPK14,MMP9,NECTIN3,NOS2,PIK3C3,PIK3CG,PPP2CA,PPP2CB,PPP2R2B,PPP2R5C,PRKAG2,PRKG1,RALA,RELA,SMAD3,SRC,TNFRSF1B,WASL
Ephrin A Signaling	2.36	0.193	#NUM!	Aph1c,ARF6,CHN2,EFNA5,EPHA6,LCK,LIMK1,MAP2K1,mir-26 (includes others),MMP14,MYL11,MYL12B,MYL2,MYL3,NCK1,NFATC1,NGEF,PIK3C3,PIK3CG,PRKAG2,PRKG1,PSEN1,PTPN11,SRC,TSC2,VAV2,VEGFA
Nuclear Cytoskeleton Signaling Pathway	2.36	0.172	#NUM!	ACTR1A,BTRC,CAPZA1,CAPZB,CDH10,CDH13,CDH20,CDH22,CDH23,CDH4,CDH5,CDH6,CTNNB1,DYNC1I1,DYNLL1,ITGA2B,ITGA7,ITGA9,ITGAD,ITGB1,ITGB8,KIF21A,KIF22,KIF26A,KIF3B,KIF3C,KLC1,KLC3,LCK,MTCL1,NUP155,NUP214,NUP54,PLEC,SEH1L,SRC,SRF,TPR
Synaptic adhesion-like molecules	2.35	0.381	#NUM!	GRIA4,GRIN2A,GRIN2B,LRFN2,LRFN3,PTPRD,PTPRF,PTPRS
Xenobiotic Metabolism Signaling	2.34	0.157	#NUM!	AHR,ALDH18A1,ALDH1L2,ALDH2,ALDH8A1,CAMK1D,CAMK2B,CAMK2G,CAT,CES5A,CHST15,CHST3,CHST4,FMO2,FMO3,Gal3st2c (includes others),GRIP1,GSTZ1,HS6ST3,MAF,MAP2K1,MAP3K1,MAP3K3,MAP3K4,MAP3K5,MAPK11,MAPK14,MGMT,MGST2,MGST3,NDST1,NOS2,NRIP1,PIK3C3,PIK3CG,PPP2CA,PPP2CB,PPP2R2B,PPP2R5C,PRKCA,PRKCB,PRKCE,PRKCG,PRKCQ,PRKCZ,PRKD1,RALA,RELA,SOD3,Sult2a1 (includes others),Sult3a1/Sult3a2,UST
Hepatic Fibrosis / Hepatic Stellate Cell Activation	2.33	0.177	#NUM!	COL12A1,COL17A1,COL18A1,COL23A1,COL26A1,COL27A1,COL28A1,COL4A1,COL4A3,COL5A1,COL8A2,COL9A1,ECE1,FGFR1,FLT1,FLT4,IFNAR1,IGF2,IL6R,KLF6,LAMA1,MMP9,MYH8,MYL2,MYL3,MYO18A,MYO18B,MYO1A,MYO5C,RELA,SMAD3,TLR4,TNFRSF1B,VEGFA
UVB-Induced MAPK Signaling	2.33	0.259	#NUM!	H3-4,MAP2K1,MAPK10,MAPK11,MAPK14,PIK3C3,PIK3CG,PRKCA,PRKCB,PRKCE,PRKCG,PRKCQ,PRKCZ,PRKD1
Human Embryonic Stem Cell Pluripotency	2.31	0.175	#NUM!	ACVR1,APC,BDNF,BMPR1B,CTNNB1,ESRRB,FGFR1,FGFR4,FZD6,JAK1,Klk1b1 (includes others),LIF,MAP2K1,NANOG,NFYB,NGF,NTF3,NTRK2,NTRK3,PIK3C3,PIK3CG,PRKCA,PRKCB,PRKCE,PRKCG,PRKCQ,PRKCZ,PRKD1,RALA,SALL4,SMAD3,SMAD6,WNT1,WNT3A,WNT7B
PI3K/AKT Signaling	2.31	0.175	#NUM!	CDKN1A,CTNNB1,FOXO3,GAB1,GAB2,H2bw2,IFNAR1,IKBKB,IL2RB,IL6R,IL6ST,INPP5D,ITGA2B,ITGA7,ITGA9,ITGAD,ITGB1,ITGB8,JAK1,MAP2K1,MAP3K5,MDM2,NANOG,PIK3CG,PPP2CA,PPP2CB,PPP2R2B,PPP2R5C,RALA,RELA,SYNJ2,TSC1,TSC2,YWHAE,YWHAQ
RANK Signaling in Osteoclasts	2.29	0.215	#NUM!	CALM1,IKBKB,MAP2K1,MAP3K1,MAP3K3,MAP3K4,MAP3K5,MAPK10,MAPK11,MAPK14,NFATC1,NFATC2,PIK3C3,PIK3CG,RELA,SRC,TNFRSF11A,TRAF2,TRAF5,TRAF6
Pulmonary Healing Signaling Pathway	2.28	0.174	#NUM!	BMPR1B,Cela3b,CTNNB1,FGF7,FGFR1,FZD6,LCK,LEF1,MAPK10,MAPK11,MAPK14,MMP11,MMP14,MMP16,MMP24,MMP9,NFATC1,NOTCH3,PRKAG2,PRKCA,PRKCB,PRKCE,PRKCG,PRKCQ,PRKCZ,PRKD1,RALA,SRC,TCF4,TLR4,TNFRSF1B,VEGFA,WNT1,WNT3A,WNT7B
Leukocyte Extravasation Signaling	2.26	0.175	#NUM!	ABL1,ACTN4,ARHGAP1,CDH5,Cldn22,CTNNA1,CTNNB1,CTNND1,EZR,ITGB1,MAP3K4,MAPK10,MAPK11,MAPK14,MMP11,MMP14,MMP16,MMP24,MMP9,PIK3C3,PIK3CG,PRKCA,PRKCB,PRKCE,PRKCG,PRKCQ,PRKCZ,PRKD1,PTPN11,PXN,SRC,THY1,VAV2,WASL
Melatonin Signaling	2.26	0.23	#NUM!	CALM1,CAMK2B,CAMK2G,GNAO1,MAP2K1,PLCE1,PLCH2,PLCL1,PRKAG2,PRKCA,PRKCB,PRKCE,PRKCG,PRKCQ,PRKCZ,PRKD1,RORA
Sensory processing of sound by outer hair cells of the cochlea	2.26	0.255	#NUM!	ATP2B2,CDH23,EPB41L3,EPS8,ESPN,EZR,KCNMA1,KCNN2,MYO15A,MYO3B,MYO7A,PCDH15,TMC2,TRIOBP
Thrombin signalling through proteinase activated receptors (PARs)	2.26	0.312	#NUM!	ARRB2,F2R,F2RL3,GNA14,GNB2,GNB3,GNB5,GNG7,GNG8,SRC
NLR signaling pathways	2.19	0.25	#NUM!	AIM2,CASP9,CYLD,IKBKB,MAPK11,MAPK14,NOD1,NOD2,PSTPIP1,RELA,RIPK2,SUGT1,TRAF6,TXN
RAC Signaling	2.19	0.19	#NUM!	ANK1,BAIAP2,CYFIP2,ITGA2B,ITGA7,ITGA9,ITGAD,ITGB1,ITGB8,LIMK1,LIMK2,MAP2K1,MAP3K1,MCF2L,PAK4,PAK6,PIK3C3,PIK3CG,PIKFYVE,PIP5K1B,PLD1,PRKCZ,RALA,RELA,SH3RF1,TIAM1
Signaling by NOTCH3	2.18	0.26	#NUM!	Aph1c,JAG2,MAML2,MAML3,MIB2,NEURL1,NEURL1B,NOTCH3,PBX1,PSEN1,PTCRA,WWC1,YBX1
Neuroinflammation Signaling Pathway	2.17	0.155	#NUM!	ACVR1,ACVR1C,Aph1c,BDNF,BIRC6,CFLAR,CREB1,CTNNB1,GABBR2,GABRA2,GABRE,GABRG3,GRIN2A,GRIN2B,H2-Ab1,HLA-A,IFNA4,IKBKB,IL12A,IL6R,JAK1,KCNJ3,Klk1b1 (includes others),MAPK10,MAPK11,MAPK14,MAPK4,MMP9,Naip1 (includes others),NFATC1,NFATC2,NGF,NOS2,NTF3,PIK3C3,PIK3CG,PLA2G1B,PLA2G2A,PLA2G4D,PLA2G6,PRKCG,PSEN1,RELA,SLC1A2,SYK,TBK1,TGFBR3,TLR4,TLR5,TRAF6,WNT1
Regulation of Cellular Mechanics by Calpain Protease	2.15	0.213	#NUM!	ACTN4,CAPN11,CAPN2,CAPN5,CAPN7,CAPNS1,CCND2,CNGA3,CNGB3,EZR,ITGA2B,ITGA7,ITGA9,ITGAD,ITGB1,ITGB8,PXN,RALA,SRC
NCAM signaling for neurite out-growth	2.14	0.238	#NUM!	AGRN,CACNA1C,CACNA1G,CACNA1H,CACNB2,COL4A1,COL4A3,COL5A1,COL9A1,CREB1,FGFR1,GFRA2,NRTN,SPTB,SRC
Macropinocytosis Signaling	2.13	0.224	#NUM!	ACTN4,ARF6,ITGB1,ITGB8,NGF,PIK3C3,PIK3CG,PRKCA,PRKCB,PRKCE,PRKCG,PRKCQ,PRKCZ,PRKD1,RALA,SRC,USP6NL
MAP kinase activation	2.13	0.282	#NUM!	BTRC,IKBKB,MAP2K1,MAPK10,MAPK11,MAPK14,MAPKAPK3,NOD1,NOD2,RIPK2,TRAF6
mTOR Signaling	2.11	0.168	#NUM!	DGKZ,EIF3D,EIF4G3,FAU,FNBP1,MAPKAP1,NAPEPLD,PIK3C3,PIK3CG,PLD1,PPP2CA,PPP2CB,PPP2R2B,PPP2R5C,PRKAG2,PRKCA,PRKCB,PRKCE,PRKCG,PRKCQ,PRKCZ,PRKD1,RALA,RHOBTB1,RHOBTB2,RHOF,RHOQ,RPS13,RPS24,RPS29,RPS3,RPS6KC1,RPSA,TSC1,TSC2,VEGFA
UVC-Induced MAPK Signaling	2.11	0.255	#NUM!	MAP2K1,MAPK10,MAPK11,MAPK14,PRKCA,PRKCB,PRKCE,PRKCG,PRKCQ,PRKCZ,PRKD1,RALA,SRC
Interleukin-4 and Interleukin-13 signaling	2.09	0.198	#NUM!	CDKN1A,FOXO3,FSCN1,GATA3,HSPA8,IL12A,IL13,IL6R,ITGB1,JAK1,LAMA5,LIF,MMP9,NANOG,NOS2,OPRD1,OSM,RORA,SOCS5,TNFRSF1B,VEGFA,ZEB1
PAK Signaling	2.09	0.195	#NUM!	ITGA2B,ITGA7,ITGA9,ITGAD,ITGB1,ITGB8,LIMK1,LIMK2,MAP2K1,MAPK10,MYL11,MYL12B,MYL2,MYL3,MYLK,NCK1,PAK4,PAK6,PIK3C3,PIK3CG,PXN,RALA,WASL
Collagen degradation	2.08	0.234	#NUM!	COL12A1,COL14A1,COL17A1,COL18A1,COL23A1,COL26A1,COL4A1,COL4A3,COL5A1,COL8A2,COL9A1,CTSB,MMP11,MMP14,MMP9
fMLP Signaling in Neutrophils	2.07	0.188	#NUM!	CALM1,FPR2,GNA14,GNAO1,GNAS,GNAZ,GNB2,GNB3,GNB5,GNG7,ITPR3,MAP2K1,NFATC1,NFATC2,PIK3C3,PIK3CG,PRKCA,PRKCB,PRKCE,PRKCG,PRKCQ,PRKCZ,PRKD1,RALA,RELA
Signaling by NOTCH2	2.07	0.294	#NUM!	Aph1c,CREB1,JAG2,MAML2,MAML3,MDK,MIB2,NEURL1,NEURL1B,PSEN1
Role of Tissue Factor in Cancer	2.06	0.168	#NUM!	ACVR1,ACVR1C,ARRB2,F2R,FLNC,FLT1,FLT4,GNA14,IKBKB,ITGB1,LCK,LIMK1,LIMK2,MAP2K1,MAPK10,MAPK11,MAPK14,MAPK4,MMP9,PIK3C3,PIK3CG,PPP2CA,PPP2CB,Ppp2r3d,PPP2R5C,PRKCA,PTPN11,PXN,RALA,RPS6KC1,SRC,TGFBR3,TNFRSF1B,VEGFA,ZEB1
Amyloid Processing	2.05	0.25	#NUM!	Aph1c,CAPN11,CAPN2,CAPN5,CAPN7,CAPNS1,CSNK1A1,MAPK11,MAPK14,MARK1,PRKAG2,PRKCE,PSEN1
DNA Methylation and Transcriptional Repression Signaling	2.05	0.204	#NUM!	ARID4B,CDK14,CDK17,CDK18,CEBPB,DNMT1,DNMT3A,E2F3,E2F7,HDAC2,MBD1,MTA3,RBBP7,RELA,TCF12,TCF19,TCF20,TCF4,TEAD1,ZEB1
IL-1 Signaling	2.05	0.204	#NUM!	ADCY2,Adcy3,GNA14,GNAO1,GNAS,GNAZ,GNB2,GNB3,GNB5,GNG7,GUCY1A1,IKBKB,MAP3K1,MAPK10,MAPK11,MAPK14,PRKAG2,RELA,TOLLIP,TRAF6
Gαs Signaling	2.03	0.189	#NUM!	ADCY2,Adcy3,ADD2,CHRM3,CNGA3,CNGB3,CREB1,GLP1R,GNA14,GNAO1,GNAS,GNAZ,GNB2,GNB3,GNB5,GNG7,GUCY1A1,HRH2,HTR6,MAP2K1,PRKAG2,RYR1,SRC,VIPR2
Germ Cell-Sertoli Cell Junction Signaling	2.03	0.175	#NUM!	ACTN4,CTNNA1,CTNNB1,CTNND1,EPN3,FNBP1,ITGB1,LIMK1,LIMK2,MAP2K1,MAP3K1,MAP3K3,MAP3K4,MAP3K5,MAPK10,MAPK14,MYO7A,NECTIN3,PAK4,PAK6,PIK3C3,PIK3CG,PXN,RALA,RHOBTB1,RHOBTB2,RHOF,RHOQ,SRC,WASL
Hepatic Cholestasis	2.03	0.164	#NUM!	ABCC1,ADCY2,Adcy3,CALM1,Cyp3a11 (includes others),CYP8B1,FGFR4,GUCY1A1,IKBKB,IL11,IL12A,IL13,IL25,IL6R,LIF,MAP2K1,MAP3K4,MAPK10,NOS2,NR1H2,OSM,PRKAG2,PRKCA,PRKCB,PRKCE,PRKCG,PRKCQ,PRKCZ,PRKD1,RELA,SIRT1,SLC10A2,SLC22A7,TLR4,TNFRSF1B,TRAF2,TRAF6
Myogenesis	2.03	0.31	#NUM!	ABL1,CDH4,CTNNA1,CTNNB1,MAPK11,MAPK14,NEO1,TCF12,TCF4
P2Y Purinergic Receptor Signaling Pathway	2.03	0.187	#NUM!	ADCY2,Adcy3,CREB1,GNB2,GNB3,GNB5,GNG7,GUCY1A1,ITGA2B,MAP2K1,PIK3C3,PIK3CG,PLCE1,PLCH2,PLCL1,PRKAG2,PRKCA,PRKCB,PRKCE,PRKCG,PRKCQ,PRKCZ,PRKD1,RALA,RELA
SUMOylation of intracellular receptors	2.03	0.31	#NUM!	NR1H2,NR3C1,NR3C2,NR4A2,PGR,PIAS4,RORA,THRA,VDR
Calcium Transport I	2.01	0.5	#NUM!	ATP2A1,ATP2B1,ATP2B2,ATP2B4,ATP2C1
Paxillin Signaling	2.01	0.198	#NUM!	ACTN4,ARF6,DOCK1,ITGA2B,ITGA7,ITGA9,ITGAD,ITGB1,ITGB8,MAPK10,MAPK11,MAPK14,NCK1,PAK4,PAK6,PIK3C3,PIK3CG,PTPN12,PXN,RALA,SRC
Glioma Signaling	1.99	0.188	#NUM!	ABL1,CALM1,CAMK1D,CAMK2B,CAMK2G,CCND2,CDKN1A,E2F3,E2F7,HDAC2,HDAC9,IGF2,MAP2K1,MDM2,PIK3C3,PIK3CG,PRKCA,PRKCB,PRKCE,PRKCG,PRKCQ,PRKCZ,PRKD1,RALA
VEGF Family Ligand-Receptor Interactions	1.98	0.209	#NUM!	FLT1,FLT4,MAP2K1,PIK3C3,PIK3CG,PLA2G1B,PLA2G2A,PLA2G4D,PLA2G6,PRKCA,PRKCB,PRKCE,PRKCG,PRKCQ,PRKCZ,PRKD1,RALA,VEGFA
Regulation of TP53 Activity through Phosphorylation	1.97	0.204	#NUM!	BLM,DYRK2,HUS1,MAPK11,MAPK14,MAPKAPK5,MDM2,MDM4,NOC2L,PRKAG2,RAD1,RFC3,TAF3,TAF4B,TAF7,TAF7L,TAF9B,TP53INP1,WRN
Cilium Assembly	1.96	0.167	#NUM!	ACTR1A,AKAP9,ASAP1,ATAT1,BBS1,BBS9,C2CD3,CDK5RAP2,CEP162,CEP164,CEP89,DYNC2H1,DYNLL1,DYNLRB2,DYNLT5,EXOC1,EXOC4,FBF1,HAUS3,HAUS8,IFT140,IFT43,KIF24,KIF3B,KIF3C,MAPRE1,MARK4,MKS1,NPHP4,ODF2,RAB3IP,SDCCAG8,TCTN2,YWHAE
Activin Inhibin Signaling Pathway	1.95	0.165	#NUM!	ACVR1,CCND2,CDKN1A,CEBPB,CTNNB1,EGLN3,FOXO3,IKBKB,IL11,KL,LEF1,LIMK1,LIMK2,MAF,MAP2K1,MAP3K1,MAPK10,MAPK11,MAPK14,MAPK4,MAX,MDM2,NANOG,NFATC1,PAX5,PIK3C3,PIK3CG,SMAD3,SOX17,TCF4,TGFBR3,TLR4,TLR5,TNFRSF1B,TRAF2
Ephrin B Signaling	1.95	0.219	#NUM!	CTNNB1,EFNB2,EPHB2,GNA14,GNAO1,GNAS,GNAZ,GNB2,GNB3,GNB5,GNG7,ITSN1,ITSN2,LIMK1,PXN,VAV2
GABA receptor activation	1.95	0.233	#NUM!	ADCY2,GABBR2,GABRA2,GABRG3,GNB2,GNB3,GNB5,GNG7,GNG8,KCNJ12,KCNJ15,KCNJ3,KCNJ4,NPTN
Microautophagy Signaling Pathway	1.94	0.176	#NUM!	BAG6,CHMP4B,COL12A1,COL17A1,COL18A1,COL23A1,COL26A1,COL27A1,COL28A1,COL4A1,COL4A3,COL5A1,COL8A2,COL9A1,DNM1L,HSPA8,PRKAG2,PSMC1,SEC24B,STX17,TFEB,TOMM20,VPS33A,VPS33B,VPS36,VPS39,VPS4A,VPS4B
Beta-catenin independent WNT signaling	1.93	0.166	#NUM!	AGO3,ARRB2,CALM1,CIT,CTNNB1,FZD6,GNAO1,GNB2,GNB3,GNB5,GNG7,GNG8,ITPR3,LEF1,NFATC1,PDE6A,PIK3C3,PIK3CG,PRICKLE1,PRKCA,PRKCB,PRKCG,PRKG1,PSMC1,ROR2,RYK,STK10,STK25,STK32B,STK39,TNRC6A,TNRC6C,VANGL2,WNT1
Role of Osteoblasts, Osteoclasts and Chondrocytes in Rheumatoid Arthritis	1.92	0.162	#NUM!	ACVR1,APC,BMPR1B,CALM1,CASP9,CSNK1A1,CTNNB1,DKK2,DKK3,FZD6,IKBKB,IL11,LEF1,LRP1,LRP5,LRP6,MAP3K5,MAPK10,MAPK14,MMP14,Naip1 (includes others),NFATC1,NFATC2,PIK3C3,PIK3CG,RELA,SMAD6,SRC,TCF4,TNFRSF11A,TNFRSF1B,TRAF2,TRAF5,TRAF6,WNT1,WNT3A,WNT7B
April Mediated Signaling	1.91	0.262	#NUM!	IKBKB,MAP3K1,MAPK10,MAPK11,MAPK14,NFATC1,NFATC2,RELA,TRAF2,TRAF5,TRAF6
Signaling by NTRK2 (TRKB)	1.9	0.32	#NUM!	BDNF,GAB1,GRIN2B,NTF3,NTRK2,PTPN11,SRC,TIAM1
Adipogenesis pathway	1.89	0.181	#NUM!	ACVR1,AGPAT2,ATG7,BMAL1,BMPR1B,CEBPB,CTNNB1,EBF1,ERCC3,FGFR1,FGFR4,FZD6,Gtf2h2,HDAC2,HDAC9,KLF3,LPIN1,PAXIP1,RBBP7,RBP1,RPS6KC1,SIN3B,SIRT1,SMAD3,ZNF423
Cachexia Signaling Pathway	1.88	0.147	#NUM!	ACVR1,ACVR1C,ADCY2,Adcy3,AGO3,CAPN11,CAPN2,CAPN5,CAPN7,CAPNS1,CASP9,CEBPB,EIF2B1,FBXO30,FOXO3,FOXO6,GNAS,GUCY1A1,H2bw2,HSPA14,HSPA1A,Hspa1b,HSPA8,IKBKB,IL11,IL12A,IL13,IL25,IL6R,LIF,MAPK10,MAPK11,MAPK14,NOS2,NR3C1,OSM,PIK3C3,PIK3CG,PRKAG2,PRKCA,PRKCB,PRKCE,PRKCG,PRKCQ,PRKCZ,PRKD1,PSMC1,RYR1,Serpina1a (includes others),SIRT1,SMAD3,TGFBR3,TLR4,TNFRSF1B
Cholecystokinin/Gastrin-mediated Signaling	1.85	0.188	#NUM!	CCKBR,CREM,FNBP1,ITPR3,MAP2K1,MAPK10,MAPK14,PRKCA,PRKCB,PRKCE,PRKCG,PRKCQ,PRKCZ,PRKD1,PXN,RALA,RHOBTB1,RHOBTB2,RHOF,RHOQ,SRC,SRF
Glutamate binding, activation of AMPA receptors and synaptic plasticity	1.85	0.29	#NUM!	CAMK2B,CAMK2G,GRIA4,GRIP1,MDM2,NSF,PRKCA,PRKCB,PRKCG
Role of Pattern Recognition Receptors in Recognition of Bacteria and Viruses	1.85	0.175	#NUM!	CREB1,IFNA4,IL11,IL12A,IL13,IL25,LIF,MAPK10,NOD1,NOD2,Oas1c (includes others),OSM,PIK3C3,PIK3CG,PRKCA,PRKCB,PRKCE,PRKCG,PRKCQ,PRKCZ,PRKD1,RELA,RIPK2,SYK,TLR4,TLR5,TRAF6
B Cell Activating Factor Signaling	1.84	0.256	#NUM!	IKBKB,MAP3K1,MAPK10,MAPK11,MAPK14,NFATC1,NFATC2,RELA,TRAF2,TRAF5,TRAF6
Glycation Signaling Pathway	1.8	0.16	#NUM!	COL4A1,COL4A3,GCK,HK1,IKBKB,IL11,IL12A,IL13,IL25,JAK1,LIF,MAF,MAPK10,MAPK11,MAPK14,MAPK4,MMP9,NOS2,OSM,PFKP,PIK3C3,PIK3CG,PRKCA,PRKCB,PRKCE,PRKCG,PRKCQ,PRKCZ,PRKD1,RALA,RELA,SCARB1,SRC,TXN,TXNDC8,VEGFA
Xenobiotic Metabolism CAR Signaling Pathway	1.8	0.159	#NUM!	ABCC1,ALDH18A1,ALDH1L2,ALDH2,ALDH8A1,CHST15,CHST3,CHST4,Cyp2b13/Cyp2b9,FMO2,FMO3,Gal3st2c (includes others),GRIP1,GSTZ1,HS6ST3,MAP2K1,MGST2,MGST3,NDST1,NOS2,NRIP1,PPP2CA,PPP2CB,PPP2R2B,PPP2R5C,PRKCA,PRKCB,PRKCE,PRKCG,PRKCQ,PRKCZ,PRKD1,SOD3,SRC,Sult2a1 (includes others),Sult3a1/Sult3a2,UST
Signaling by TGFBR3	1.78	0.24	#NUM!	AGO3,Aph1c,ARRB2,MMP14,MMP16,PSEN1,SMAD3,TCF12,TCF4,TGFBR3,TNRC6A,TNRC6C
HER-2 Signaling in Breast Cancer	1.75	0.159	#NUM!	ARF6,BCL2L11,CASP9,CDKN1A,ETS1,ETS2,FOXO3,H2bw2,IKBKB,ITGB1,ITGB8,LCK,MAP2K1,MDM2,MTCL1,NUP155,NUP214,NUP54,PGR,PIK3C3,PIK3CG,PRKCA,PRKCB,PRKCE,PRKCG,PRKCQ,PRKCZ,PRKD1,RALA,RELA,SEH1L,SMAD3,SRC,TPR,TSC1,TSC2
AMPK Signaling	1.71	0.156	#NUM!	ACACB,ADRA1A,AK4,AK5,CDKN1A,CHRNA1,CPT1B,CREB1,FOXO3,FOXO6,GNA14,GNAO1,GNAS,GNAZ,GNB2,GNB3,GNB5,GNG7,MAPK11,MAPK14,PFKFB3,PFKP,PIK3C3,PIK3CG,PPM1E,PPM1H,PPP2CA,PPP2CB,PPP2R2B,PPP2R5C,PRKAG2,RAB2A,RAB6A,SIRT1,SMARCA2,SMARCA4,TSC1,TSC2
Branched-chain α-keto acid Dehydrogenase Complex	1.7	0.75	#NUM!	BCKDHA,BCKDHB,DLD
NF-κB Activation by Viruses	1.69	0.205	#NUM!	IKBKB,ITGB1,LCK,MAP3K1,PIK3C3,PIK3CG,PRKCA,PRKCB,PRKCE,PRKCG,PRKCQ,PRKCZ,PRKD1,RALA,RELA,TRAF2
tRNA Splicing	1.69	0.244	#NUM!	ENPP6,FICD,NAPEPLD,PDE10A,PDE11A,PDE1C,PDE4A,PDE4D,PDE6A,PDE7B,PDE8B
Role of CHK Proteins in Cell Cycle Checkpoint Control	1.68	0.224	#NUM!	ATMIN,CDKN1A,E2F3,E2F7,HUS1,MDC1,PPP2CA,PPP2CB,PPP2R2B,PPP2R5C,RAD1,RFC3,TLK2
TCF dependent signaling in response to WNT	1.67	0.162	#NUM!	APC,BTRC,CCDC88C,CSNK1A1,CTNNB1,CXXC4,DACT1,DKK2,FRAT2,FZD6,H3-4,HECW1,KREMEN1,LEF1,LGR6,LRP5,LRP6,PIP5K1B,PPP2CA,PPP2CB,PPP2R5C,PSMC1,RYK,SMARCA4,SOX17,TCF4,TLE3,TLE4,TRRAP,USP34,WNT1,WNT3A
ATM Signaling	1.65	0.19	#NUM!	ABL1,BLM,CCNB3,CDKN1A,CREB1,MAPK10,MAPK11,MAPK14,MDC1,MDM2,MDM4,PPP2CA,PPP2CB,PPP2R2B,PPP2R5C,TLK2,TP73,TRRAP,ZEB1
EPH-Ephrin signaling	1.65	0.194	#NUM!	Aph1c,ARHGEF28,EFNA5,EFNB2,EPHA6,EPHB2,GRIN2B,ITSN1,LIMK1,LIMK2,MMP9,MYL12B,NGEF,PSEN1,SRC,TIAM1,VAV2,WASL
ERBB Signaling	1.65	0.194	#NUM!	ERBB4,MAP2K1,MAPK10,MAPK11,MAPK14,NCK1,PAK4,PAK6,PIK3C3,PIK3CG,PRKCA,PRKCB,PRKCE,PRKCG,PRKCQ,PRKCZ,PRKD1,RALA
Factors involved in megakaryocyte development and platelet production	1.65	0.194	#NUM!	ABL1,CABLES2,CAPZA1,CAPZB,CARMIL1,DOCK1,DOCK2,DOCK9,GATA3,HDAC2,IFNA4,IRF2,ITPK1,JMJD1C,RAD51B,SH2B2,SH2B3,ZFPM1
Presynaptic depolarization and calcium channel opening	1.65	0.417	#NUM!	CACNA1A,CACNA1B,CACNA1E,CACNA2D3,CACNB2
Signaling by FGFR1	1.65	0.231	#NUM!	FGF22,FGFR1,FLRT3,GAB1,KL,MKNK1,PPP2CA,PPP2CB,PTPN11,SPRED2,SRC,TGFBR3
Signaling by MET	1.65	0.203	#NUM!	ARF6,COL27A1,COL5A1,GAB1,ITGB1,LAMA1,LAMA2,LAMA3,LAMA5,LAMB3,LAMC1,LRIG1,PTPN11,RAPGEF1,SH3GL1,SRC
Transcriptional regulation of pluripotent stem cells	1.63	0.353	#NUM!	FOXP1,HIF3A,NANOG,PBX1,SALL4,ZSCAN10
CDP-diacylglycerol Biosynthesis I	1.62	0.286	#NUM!	AGPAT2,AGPAT3,AGPAT4,CDS1,GPAM,GPAT4,LPCAT3,MBOAT1
NAFLD Signaling Pathway	1.62	0.156	#NUM!	ACACB,APOB,BCL2L11,CPT1B,CTSB,FOXO3,GPAM,H2bw2,IKBKB,IL11,IL12A,IL13,IL25,IL6R,JAK1,LIF,LPIN1,MAP3K5,MAPK10,OSM,PIK3C3,PIK3CG,PPP2CA,PPP2CB,PPP2R2B,PPP2R5C,PRKAG2,PRKCE,PRKCQ,SOCS5,TLR4,TLR5,TNFRSF10B,TNFRSF1B,TRAF2
Sumoylation Pathway	1.62	0.188	#NUM!	DNMT3A,ETS1,FNBP1,HDAC2,MAP3K5,MAPK10,MDM2,NR3C1,PIAS4,RCC1,RFC3,RHOBTB1,RHOBTB2,RHOF,RHOQ,SENP1,SENP5,SIRT1,ZEB1
4-1BB Signaling in T Lymphocytes	1.61	0.265	#NUM!	IKBKB,MAP2K1,MAP3K5,MAPK10,MAPK11,MAPK14,RELA,TNFRSF9,TRAF2
Response to elevated platelet cytosolic Ca2+	1.57	0.174	#NUM!	ABCC4,ACTN4,CALM1,CALU,CD9,CHID1,CLU,CYRIB,F8,HABP4,IGF2,ITGA2B,LHFPL2,PRKCA,PRKCB,PRKCG,PSAP,SCG3,STX4,TEX264,TF,VEGFA,VWF
Chemokine Signaling	1.56	0.198	#NUM!	CALM1,CAMK1D,CAMK2B,CAMK2G,LIMK1,LIMK2,MAP2K1,MAPK11,MAPK14,MYL2,PIK3CG,PPP1CB,PRKCA,PRKCB,RALA,SRC
Degradation of the extracellular matrix	1.56	0.198	#NUM!	ADAMTS9,CAPN11,CAPN2,CAPN5,CAPN7,CAPNS1,HTRA1,LAMA3,LAMA5,LAMB3,LAMC1,MMP11,MMP14,MMP9,PSEN1,SCUBE1
ERBB4 Signaling	1.56	0.209	#NUM!	Aph1c,ERBB4,MAP2K1,PIK3C3,PIK3CG,PRKCA,PRKCB,PRKCE,PRKCG,PRKCQ,PRKCZ,PRKD1,PSEN1,RALA
Heme signaling	1.56	0.234	#NUM!	APOB,BMAL1,CREB1,CRTC3,HELZ2,NCOA6,NRIP1,RAI1,RORA,SIRT1,TLR4
IL-3 Signaling	1.56	0.198	#NUM!	GAB2,Il3ra,INPP5D,JAK1,MAP2K1,PIK3C3,PIK3CG,PRKCA,PRKCB,PRKCE,PRKCG,PRKCQ,PRKCZ,PRKD1,RALA,RAPGEF1
Oxidative Stress Induced Senescence	1.56	0.193	#NUM!	AGO3,E2F3,MAP3K5,MAPK10,MAPK11,MAPK14,MAPKAPK3,MAPKAPK5,MDM2,MDM4,PHC3,RBBP7,SUZ12,TFDP2,TNRC6A,TNRC6C,TXN
Sphingolipid metabolism	1.56	0.182	#NUM!	ABCC1,ACER3,ARSG,ARSI,B4GALNT1,B4GALT6,CERK,CERS2,CERS4,GAL3ST1,GALC,GLB1,PLPP3,PRKD1,PSAP,SGMS2,SPTLC1,ST3GAL3,ST6GALNAC5,ST8SIA5
Lung Ionic Balance Signaling Pathway	1.55	0.134	#NUM!	ABCC4,ADGRA3,ADGRB1,ADGRB2,ADGRD1,Adgrf2,ADGRL1,ADRA1A,ASIC2,C5AR2,CCKBR,CCR4,CELSR1,CELSR2,CHRM3,Clca3a1/Clca3a2,CMKLR1,CNGA3,CNGB3,F2R,F2RL3,FPR2,FZD6,GABBR2,GLP1R,GNAS,GPR137B,GPR146,GPR151,GPR183,GPR26,GPR55,GPRC5A,GRM4,GRM5,GRM6,HRH2,HTR6,IFNA4,IFNAR1,KCNMA1,LCK,LRRC38,NMUR2,NPFFR1,NTSR2,OPRD1,OXGR1,OXTR,PLCE1,PLCH2,PLCL1,PPP2CA,PPP2CB,PPP2R2B,PPP2R5C,PRKAG2,PRKCA,PRKCB,PRKCE,PRKCG,PRKCQ,PRK…
Neuregulin Signaling	1.54	0.178	#NUM!	ERBB4,ERBIN,ITGA2B,ITGA7,ITGA9,ITGAD,ITGB1,ITGB8,MAP2K1,MATK,PRKCA,PRKCB,PRKCE,PRKCG,PRKCQ,PRKCZ,PRKD1,PSEN1,PTPN11,RALA,SRC
Oncogene Induced Senescence	1.54	0.257	#NUM!	AGO3,E2F3,ETS1,ETS2,MDM2,MDM4,TFDP2,TNRC6A,TNRC6C
Th2 Pathway	1.53	0.17	#NUM!	ACVR1,ACVR1C,Aph1c,CCR4,CD247,CRLF2,GATA3,H2-Ab1,HLA-A,IL12A,IL13,IL25,IL2RB,IL9,JAG2,JAK1,MAF,NFATC2,NOTCH3,PIK3C3,PIK3CG,PRKCQ,PSEN1,TGFBR3
Visual phototransduction	1.53	0.213	#NUM!	ABCA4,CALM1,CAMKMT,GNB5,GRK1,GUCA1B,MYO7A,NAPEPLD,PDE6A,PRKCA,PRKCQ,RBP1,RBP3
Glutamate Receptor Signaling	1.52	0.206	#NUM!	CALM1,GNB2,GNB3,GNB5,GNG7,GRIA4,GRID2,GRIN2A,GRIN2B,GRIP1,GRM4,GRM5,GRM6,SLC1A2
Intra-Golgi and retrograde Golgi-to-ER traffic	1.52	0.157	#NUM!	ACTR1A,AGPAT3,ARFRP1,CAPZA1,CAPZB,COPG1,CUX1,DYNC1I1,DYNLL1,GALNT2,GOLGA1,GOLGA4,KDELR1,KDELR3,KIF21A,KIF22,KIF26A,KIF3B,KIF3C,KLC1,KLC3,NAPG,NBAS,NSF,PLA2G6,RAB1B,RAB30,RAB6A,RAB6B,RABEPK,TMED3,USP6NL
Tight Junction Signaling	1.5	0.16	#NUM!	Cldn22,CTNNA1,CTNNB1,EPB41,MAGI2,MPDZ,MYH8,MYL2,MYL3,MYLK,MYO18A,MYO18B,MYO1A,MYO5C,NAPG,NECTIN3,NSF,PPP2CA,PPP2CB,PPP2R2B,PPP2R5C,PRKAG2,PRKCZ,RELA,STX1A,STX4,TIAM1,TNFRSF1B,YBX3
Osteoarthritis Pathway	1.48	0.151	#NUM!	Alppl2,CASP9,CCN4,CEBPB,CREB1,CTNNA1,CTNNB1,DDR2,FADD,FGFR1,FOXO3,FZD6,GLIS1,HTRA1,ITGA2B,ITGA7,ITGA9,ITGAD,ITGB1,ITGB8,LEF1,LRP1,MMP9,NOS2,PRKAG2,PTCH1,RELA,SERPINA12,SIRT1,SMAD3,SMAD6,TCF4,TLR4,TNFRSF1B,VEGFA,WNT3A
Breast Cancer Regulation by Stathmin1	1.47	0.13	#NUM!	ADGRA3,ADGRB1,ADGRB2,ADGRD1,Adgrf2,ADGRL1,ADRA1A,ARHGEF10,ARHGEF3,ARHGEF4,C5AR2,CAMK1D,CAMK2B,CAMK2G,CCKBR,CCND2,CCR4,CELSR1,CELSR2,CHRM3,CMKLR1,CREB1,E2F3,E2F7,F2R,F2RL3,FPR2,FZD6,GABBR2,GLP1R,GNB2,GNB3,GNB5,GNG7,GPR137B,GPR146,GPR151,GPR183,GPR26,GPR55,GPRC5A,GRM4,GRM5,GRM6,HRH2,HTR6,MAP2K1,mir-210,MMP9,NMUR2,NPFFR1,NTSR2,OPRD1,OXGR1,OXTR,PIK3C3,PIK3CG,PPP1CB,PPP2CA,PPP2CB,PPP2R2B,Ppp2r3d,PPP2R…
Interleukin-6 family signaling	1.47	0.292	#NUM!	IL11,IL6R,IL6ST,JAK1,LIF,OSM,PTPN11
Phosphatidylglycerol Biosynthesis II (Non-plastidic)	1.46	0.267	#NUM!	AGPAT2,AGPAT3,AGPAT4,CDS1,GPAM,GPAT4,LPCAT3,MBOAT1
CD27 Signaling in Lymphocytes	1.43	0.214	#NUM!	CASP9,CD27,IKBKB,MAP2K1,MAP3K1,MAP3K3,MAP3K4,MAP3K5,MAPK10,RELA,TRAF2,TRAF5
PEDF Signaling	1.43	0.19	#NUM!	ARHGAP22,BDNF,CFLAR,IKBKB,MAPK11,MAPK14,NGF,PIK3C3,PIK3CG,RALA,RELA,SRF,TCF12,TCF4,WASF2,ZEB1
Role of Osteoblasts in Rheumatoid Arthritis Signaling Pathway	1.43	0.15	#NUM!	ACVR1,APC,BMPR1B,CSNK1A1,CTNNB1,Cts3,CTSB,DKK2,FZD6,IL11,IL12A,IL13,IL25,IL6R,IL6ST,JAK1,LEF1,LIF,LRP1,LRP5,LRP6,MMP11,MMP14,MMP16,MMP24,MMP9,OSM,PIK3C3,PIK3CG,SMAD6,SRC,TCF4,VEGFA,WNT1,WNT3A,WNT7B
Signaling by NOTCH1	1.43	0.195	#NUM!	Aph1c,ARRB2,HDAC2,HDAC9,JAG2,MAML2,MAML3,MIB2,NBEA,NEURL1,NEURL1B,NUMB,PSEN1,TLE3,TLE4
Citrulline-Nitric Oxide Cycle	1.42	0.6	#NUM!	ASL,NOS1,NOS2
Cyclophilin Signaling Pathway	1.42	0.149	#NUM!	ABCA1,BDNF,CDC5L,CREB1,CTNNB1,CTNNBL1,GRIN2B,HLA-A,HSPA8,IL6R,IL6ST,JAK1,LEF1,LRP1,MAP2K1,MAP3K5,MAPK10,MAPK11,MAPK14,MMP9,NFATC1,NFATC2,NOS2,PIK3C3,PIK3CG,PPIC,SF3B2,TCF4,Timm8a2,TMEM33,TOMM20,TOMM34,TSPO,U2AF1,WNT1,WNT3A,WNT7B
Neutrophil Extracellular Trap Signaling Pathway	1.42	0.137	#NUM!	ABHD3,ATP5F1A,ATP5F1C,CASP9,COL12A1,COL17A1,COL18A1,COL23A1,COL26A1,COL27A1,COL28A1,COL4A1,COL4A3,COL5A1,COL8A2,COL9A1,DOCK1,IFNA4,IFNAR1,ITGB1,ITPR3,KCNN3,LCK,MAP2K1,MAPK10,MAPK11,MAPK14,MMP9,NDUFB5,NOS2,PIK3C3,PIK3CG,PLA2G1B,PLA2G2A,PLA2G4D,PLA2G6,PLA2R1,PLCE1,PLCH2,PLCL1,PNPLA8,PRKCA,PRKCB,PRKCE,PRKCG,PRKCQ,PRKCZ,PRKD1,SDHB,SRC,SYK,Timm8a2,TLR4,TOMM20,TOMM34,TSPO
Signaling by SCF-KIT	1.42	0.233	#NUM!	GAB2,GRB10,KIT,LCK,MMP9,PRKCA,PTPN11,SH2B2,SH2B3,SRC
Th1 and Th2 Activation Pathway	1.42	0.159	#NUM!	ACVR1,ACVR1C,Aph1c,CCR4,CD247,CRLF2,GATA3,H2-Ab1,HLA-A,IFNAR1,IL12A,IL13,IL25,IL2RB,IL6R,IL9,JAG2,JAK1,MAF,NFATC1,NFATC2,NFIL3,NOTCH3,PIK3C3,PIK3CG,PRKCQ,PSEN1,TGFBR3
Superpathway of Inositol Phosphate Compounds	1.41	0.149	#NUM!	DOT1L,DUSP12,INPP5A,INPP5D,IP6K3,IPMK,ITPK1,NUDT1,PALD1,PIK3C3,PIK3CG,PIKFYVE,PIP5K1B,PLCE1,PLCH2,PPFIA4,PPM1H,PPP1CB,PPP2CA,PPP2CB,PPP2R2B,Ppp2r3d,PPP2R5C,PPP4C,PPP5C,PTPN11,PTPN12,PTPN21,PTPRD,PTPRF,PTPRM,PTPRN,PXYLP1,SACM1L,SSH1,SYNJ2
Assembly of RNA Polymerase III Complex	1.4	0.357	#NUM!	BRF1,BRF2,GTF3C1,GTF3C6,POLR3D
Integrin cell surface interactions	1.4	0.188	#NUM!	AGRN,COL18A1,COL23A1,COL4A1,COL4A3,COL5A1,COL8A2,COL9A1,COMP,ITGA2B,ITGA7,ITGA9,ITGAD,ITGB1,ITGB8,VWF
MYC Mediated Apoptosis Signaling	1.4	0.22	#NUM!	BCL2L11,CASP9,CFLAR,CRADD,FADD,IKBKB,MAX,MDM2,PRKAG2,TNFRSF1B,TRAF2
NOD1/2 Signaling Pathway	1.4	0.155	#NUM!	ERBIN,HSPA14,HSPA1A,Hspa1b,HSPA8,IFNA4,IFNAR1,IKBKB,IL11,IL12A,IL13,IL25,LIF,MAP2K1,MAPK10,MAPK11,MAPK14,NOD1,NOD2,NOS2,OSM,RELA,RIPK2,SLC15A4,SUGT1,TBK1,TLR4,TLR5,TRAF2,TRAF6
Thrombopoietin Signaling	1.39	0.203	#NUM!	GAB2,MAP2K1,PIK3C3,PIK3CG,PRKCA,PRKCB,PRKCE,PRKCG,PRKCQ,PRKCZ,PRKD1,PTPN11,RALA
TBC/RABGAPs	1.37	0.227	#NUM!	ARF6,GABARAPL2,GGA2,RAB6A,RAB6B,RABEP1,TBC1D14,TBC1D7,TSC1,TSC2
Asparagine Degradation I	1.36	1	#NUM!	ASPG,ASRGL1
STAT3 Pathway	1.36	0.165	#NUM!	BMPR1B,CDKN1A,FGFR1,FGFR4,FLT1,FLT4,IFNAR1,IL2RB,IL6R,IL6ST,IL9,MAP2K1,MAPK10,MAPK11,MAPK14,NTRK2,NTRK3,RALA,SOCS5,SRC,TGFBR3,TNFRSF11A,VEGFA
Gustation Pathway	1.35	0.152	#NUM!	ADCY2,Adcy3,ASIC2,CACNA1A,CACNA1B,CACNA1C,CACNA1E,CACNA1G,CACNA1H,CACNA2D3,CACNB2,CACNG5,CATSPER3,CHRM3,GABRA2,GABRE,GABRG3,GLP1R,GNB3,GUCY1A1,ITPR3,KCNJ11,KCNJ12,KCNN2,KCNN3,LRRC8C,LRRC8D,PRKAG2,SCN10A,SCN8A,TAS1R2,TAS1R3
Triacylglycerol Biosynthesis	1.34	0.207	#NUM!	AGPAT2,AGPAT3,AGPAT4,ASPG,DGAT1,GPAM,GPAT4,LPCAT3,LPIN1,MBOAT1,PLPP3,SIRT1
Valine Degradation I	1.33	0.3	#NUM!	ABAT,AUH,BCKDHA,BCKDHB,DLD,ECHDC3
Antioxidant Action of Vitamin C	1.32	0.171	#NUM!	ABHD3,IKBKB,MAPK10,MAPK11,MAPK14,NAPEPLD,NXN,PLA2G1B,PLA2G2A,PLA2G4D,PLA2G6,PLA2R1,PLCE1,PLCH2,PLCL1,PLD1,PNPLA8,RELA,SLC2A3,TXN
Transcriptional Regulatory Network in Embryonic Stem Cells	1.32	0.159	#NUM!	ACVR1,ACVR1C,BMPR1B,CTNNB1,ESRRB,FGFR1,FGFR4,FZD6,IGF2,IL6ST,JAK1,LIF,MAP2K1,NANOG,ONECUT1,PIK3C3,PIK3CG,RALA,SALL4,SIX3,SMAD3,TGFBR3,WNT1,WNT3A,WNT7B,ZFHX3
Xenobiotic Metabolism PXR Signaling Pathway	1.31	0.149	#NUM!	ALDH18A1,ALDH1L2,ALDH2,ALDH8A1,CAMK2B,CAMK2G,CAT,CES5A,CHST15,CHST3,CHST4,Gal3st2c (includes others),GRIP1,GSTZ1,HS6ST3,MGST2,MGST3,NDST1,NOS2,NRIP1,PPP1CB,Ppp1ccb,PRKAG2,PRKCA,PRKCB,PRKCE,PRKCG,PRKCQ,PRKCZ,PRKD1,Sult2a1 (includes others),Sult3a1/Sult3a2,UST
D-myo-inositol (1,4,5,6)-Tetrakisphosphate Biosynthesis	1.3	0.153	#NUM!	DOT1L,DUSP12,INPP5D,IPMK,ITPK1,NUDT1,PALD1,PIKFYVE,PPFIA4,PPM1H,PPP1CB,PPP2CA,PPP2CB,PPP2R2B,Ppp2r3d,PPP2R5C,PPP4C,PPP5C,PTPN11,PTPN12,PTPN21,PTPRD,PTPRF,PTPRM,PTPRN,PXYLP1,SACM1L,SSH1,SYNJ2
D-myo-inositol (3,4,5,6)-tetrakisphosphate Biosynthesis	1.3	0.153	#NUM!	DOT1L,DUSP12,INPP5D,IPMK,ITPK1,NUDT1,PALD1,PIKFYVE,PPFIA4,PPM1H,PPP1CB,PPP2CA,PPP2CB,PPP2R2B,Ppp2r3d,PPP2R5C,PPP4C,PPP5C,PTPN11,PTPN12,PTPN21,PTPRD,PTPRF,PTPRM,PTPRN,PXYLP1,SACM1L,SSH1,SYNJ2
Growth Hormone Signaling	1.3	0.192	#NUM!	IGF2,ONECUT1,PIK3C3,PIK3CG,PRKCA,PRKCB,PRKCE,PRKCG,PRKCQ,PRKCZ,PRKD1,RPS6KC1,SOCS5,SRF

## Sheet: H3K9me3-Female-3w vs 8w
© 2000-2025 QIAGEN. All rights reserved.
Ingenuity Canonical Pathways-CF-3w vs 8w	-log(B-H p-value)	Ratio	z-score	Molecules
Circadian Rhythm Signaling	4.23	0.141	#NUM!	ADCY2,Adcy3,ADCY5,ADCY6,ARAF,BMAL1,CACNA1D,CACNA1G,CACNA2D1,CAMK2B,CAMK2G,CREB3L2,ERAS,GNG12,GRIA1,GRIN3B,GUCY2F,H2bw2,HLF,ITPR3,LCK,MAP2K3,MAP2K6,MAPK3,MRAS,NFIL3,NOS1,NTRK2,PER3,PLCD1,PRKAR1B,PRKCE,PRKCH,PRKCZ,RALA,RPTOR,SRC,VIPR2
HGF Signaling	4.23	0.183	#NUM!	DOCK1,ELF4,ERAS,ETS2,ITGA2,ITGA2B,ITGA5,ITGA9,ITGB3,ITGB7,JUN,MAP3K1,MAP3K13,MAP3K15,MAP3K7,MAPK3,MET,MRAS,PRKCE,PRKCH,PRKCZ,PXN,RALA,STAT3
RHO GTPase cycle	4.23	0.118	#NUM!	ABL2,ABR,ACTB,ANKFY1,ARAP1,ARHGAP23,ARHGAP26,ARHGAP4,ARHGAP6,ARHGEF10,ARHGEF16,ARHGEF7,CAPZB,CHN2,CIT,COPS4,DBN1,DIAPH2,DOCK1,DOCK11,EMD,FGD1,FGD5,FNBP1,ITSN1,LCK,MCF2,MCF2L,MTX1,NHS,OBSCN,OPHN1,PHIP,PKP4,PLEKHG4,SAMM50,SHKBP1,SPTBN1,SRC,SRGAP1,STAM2,STARD13,STOM,TAGAP,TEX2,TIAM1,TIAM2,TJP2,TOR1AIP1,UACA,USP9X,VAV2,WWP2
Pulmonary Fibrosis Idiopathic Signaling Pathway	4.21	0.129	#NUM!	ACTB,ARAF,COL15A1,COL18A1,COL23A1,COL26A1,COL28A1,COL4A6,COL5A3,COL6A6,COL8A2,COL9A1,EFNB2,ERAS,FGF9,FOXO4,FZD6,ITGA2,JUN,LATS2,MAP2K3,MAP2K6,MAP3K7,MAPK3,mir-154 (includes others),MRAS,NOTCH1,NOTCH3,PRKN,RALA,RBBP7,RPS6KA1,RPS6KA3,RPS6KC1,SMAD3,STAT3,TCF4,TCF7L2,TGFBR1,TGFBR2,TGFBR3,WNT7A
Actin Cytoskeleton Signaling	4.04	0.14	#NUM!	ACTB,ACTN4,ARHGEF7,DIAPH2,DOCK1,ERAS,FGD1,FGF1,FGF13,FGF16,FGF9,FLNA,GNG12,GSN,ITGA2,ITGA2B,ITGA5,ITGA9,ITGB3,ITGB7,Kng1/Kng2,MAPK3,MATK,MRAS,MYO10,MYO18A,PIP5K1A,PIP5K1B,PXN,RALA,TIAM1,TIAM2,TMSB4X,VAV2
GNRH Signaling	3.95	0.15	#NUM!	ADCY2,Adcy3,ADCY5,ADCY6,CACNA1D,CACNA1G,CACNA2D1,CAMK2B,CAMK2G,CREB3L2,ERAS,GNG12,ITPR3,JUN,MAP2K3,MAP2K6,MAP3K1,MAP3K13,MAP3K15,MAP3K7,MAPK3,MRAS,PRKAR1B,PRKCE,PRKCH,PRKCZ,PXN,RALA,SRC
Opioid Signaling Pathway	3.95	0.132	#NUM!	ADCY2,Adcy3,ADCY5,ADCY6,ARRB2,CACNA1D,CACNA1G,CACNA2D1,CAMK2B,CAMK2G,CDKN1B,CREB3L2,ERAS,GNAZ,GNG12,GRIN3B,GRK3,ITPR3,KCNJ6,LCK,MAP2K3,MAP2K6,MAPK3,MRAS,NOS1,PRKAR1B,PRKCE,PRKCH,PRKCZ,RALA,RGS6,RGS8,RPS6KA1,RPS6KA3,SRC,TCF4,TCF7L2
ERK/MAPK Signaling	3.3	0.136	#NUM!	ARAF,CREB3L2,DOCK1,DUSP9,ELF4,ERAS,ETS2,ITGA2,ITGA2B,ITGA5,ITGA9,ITGB3,ITGB7,MAPK3,MRAS,PLA2G4B,PPM1L,PPP2R3A,Ppp2r3d,PPP2R5E,PRKAR1B,PRKCE,PXN,RALA,RAPGEF4,RPS6KA1,SRC,STAT3,YWHAG,YWHAH
Neuregulin Signaling	3.14	0.169	#NUM!	CDKN1B,ERAS,ERBB4,ITGA2,ITGA2B,ITGA5,ITGA9,ITGB3,ITGB7,MAPK3,MATK,MRAS,NRG4,PICK1,PRKCE,PRKCH,PRKCZ,RALA,SRC,TMEFF2
HER-2 Signaling in Breast Cancer	3.12	0.132	#NUM!	ARAF,ARF4,CASP7,CDKN1B,Cox8b,ELF4,ERAS,ETS2,H2bw2,ITGB3,ITGB7,JUN,LCK,MAPK3,MRAS,MTCL1,NUP133,NUP50,NUP54,PARD3,PRKCE,PRKCH,PRKCZ,RAE1,RALA,RPTOR,SMAD3,SP1,SRC,STAT3
MSP-RON Signaling in Cancer Cells Pathway	2.98	0.154	#NUM!	ARAF,CREB3L2,ELF4,ERAS,ETS2,FLNA,Il3ra,JUN,MAPK3,MET,MRAS,PGF,RALA,RPS6KA3,SP1,SRC,STAT3,TCF4,TCF7L2,TRIM24,YWHAG,YWHAH
Integrin cell surface interactions	2.94	0.188	#NUM!	AGRN,COL18A1,COL23A1,COL4A6,COL5A3,COL6A6,COL8A2,COL9A1,ITGA2,ITGA2B,ITGA5,ITGA9,ITGB3,ITGB7,PECAM1,VWF
Epithelial Adherens Junction Signaling	2.91	0.146	#NUM!	ERAS,FGF1,LATS2,MET,MRAS,NOTCH1,NOTCH3,PPM1L,PPP2R3A,PPP2R5E,RALA,SRC,TCF4,TCF7L2,TGFBR1,TGFBR2,TGFBR3,TIAM1,VAV2,WWC1,YWHAG,YWHAH,ZBTB33
Sensory processing of sound by inner hair cells of the cochlea	2.91	0.203	#NUM!	ACTB,ATP2B2,CACNA1D,CAPZB,CASK,CDH23,ESPN,KCNMB1,MYO15A,PCLO,SPTBN1,SYN1,USH1C,USH1G
Sertoli Cell-Germ Cell Junction Signaling Pathway (Enhanced)	2.91	0.127	#NUM!	ACTB,CAMK2B,CLDN14,CLDN4,CXADR,ERAS,H2bw2,IL1RAPL1,ITGA2,JUN,MAP2K3,MAP2K6,MAP3K1,MAP3K13,MAP3K15,MAP3K7,MAPK3,MRAS,PPM1L,PPP2R3A,PPP2R5E,PRKAR1B,RALA,SMAD3,SORBS1,SP1,SRC,TGFBR1,TGFBR2,UBE2J1
Sleep NREM Signaling Pathway	2.91	0.164	#NUM!	ADCY2,Adcy3,ADCY5,ADCY6,ARAF,CAMK2B,CAMK2G,CREB3L2,ERAS,GABRE,MAP2K3,MAP2K6,MAPK3,MRAS,PRKAR1B,RALA,SIK3,YWHAG,YWHAH
Regulation of the Epithelial-Mesenchymal Transition Pathway	2.85	0.134	#NUM!	Aph1c,ARAF,ERAS,FGF1,FGF13,FGF16,FGF9,FZD6,MAML1,MAP2K3,MAP2K6,MAPK3,MET,MRAS,NOTCH1,NOTCH3,RALA,SMAD3,SMURF1,STAT3,TCF4,TCF7L2,TGFBR1,TGFBR2,WNT7A,ZEB1
Role of Tissue Factor in Cancer	2.78	0.13	#NUM!	ARAF,ARRB2,ERAS,FLT1,ITGB3,JUN,LCK,MAP2K3,MAP2K6,MAP3K7,MAPK3,MET,mir-17 (includes others),MRAS,PPP2R3A,Ppp2r3d,PPP2R5E,PXN,RALA,RPS6KA1,RPS6KA3,RPS6KC1,SRC,TGFBR1,TGFBR2,TGFBR3,ZEB1
Eicosanoid Signaling	2.73	0.117	#NUM!	ADCY2,Adcy3,ADCY5,ADCY6,AP1S2,ARAF,ARRB2,CREB3L2,ERAS,GNG12,KCNMB1,KCNMB4,LRRC55,MAPK3,MRAS,PGF,PLA2G4B,PLB1,PLCD1,PRKAR1B,PRKCE,PRKCH,PRKCZ,PTGFR,RALA,RAPGEF4,RPS6KA1,RPS6KA3,SLCO2A1,SRC,TBXAS1,TCF4,TCF7L2
CREB Signaling in Neurons	2.68	0.0942	#NUM!	ADCY2,Adcy3,ADCY5,ADCY6,ADGRB2,ADGRG4,ADGRG5,AVPR1A,CACNA1D,CACNA1G,CACNA2D1,CAMK2B,CAMK2G,CCR4,CELSR1,CELSR2,CNR2,CREB3L2,CRHR2,ERAS,F2RL3,FLT1,FSHR,FZD6,GNAZ,GNG12,GPR101,GPR153,GPR158,GPR176,GPR22,GPR50,GRIA1,GRIK2,GRIK4,GRM7,HTR2C,ITPR3,LPAR3,MAPK3,MAS1,MRAS,NMUR2,NTRK2,P2RY2,PLCD1,POLR2B,PRKAR1B,PRKCE,PRKCH,PRKCZ,PTGFR,RALA,RPS6KA1,TGFBR1,TGFBR2,TGFBR3,VIPR2
Gap Junction Signaling	2.68	0.11	#NUM!	ACTB,ADCY2,Adcy3,ADCY5,ADCY6,CACNA1G,CASP7,CDKN1B,CREB3L2,DBN1,ERAS,GRIA1,GRIK2,GUCY2F,H2bw2,HSPA8,HTR2C,ITPR3,KCNQ2,MAPK3,MRAS,P2RY2,PLA2G4B,PLCD1,PRKAR1B,PRKCE,PRKCH,PRKCZ,RALA,SMAD3,SP1,SRC,TCF4,TCF7L2,TGFBR1,TJP2,TNFSF11
L1CAM interactions	2.67	0.153	#NUM!	ACTB,ANK3,DLG3,HSPA8,ITGA2,ITGA2B,ITGA5,ITGA9,ITGB3,KCNQ2,MAPK3,NRCAM,RPS6KA1,RPS6KA3,SCN5A,SCN8A,SPTBN1,SRC,VAV2
Cardiac Hypertrophy Signaling (Enhanced)	2.64	0.0968	#NUM!	ADCY2,Adcy3,ADCY5,ADCY6,CACNA1D,CACNA2D1,CAMK2B,CAMK2G,DIAPH2,EDA,ERAS,FGF1,FGF13,FGF16,FGF9,FZD6,GNG12,H2bw2,HDAC6,IL17D,INPP5F,ITGA2,ITGA2B,ITGA5,ITGA9,ITGB3,ITGB7,ITPR3,JUN,MAP2K3,MAP2K6,MAP3K1,MAP3K13,MAP3K15,MAP3K7,MAPK3,MPPED2,MRAS,NFATC2,PDE2A,PLCD1,PRKAR1B,PRKCE,PRKCH,PRKCZ,RALA,STAT3,TGFBR1,TGFBR2,TGFBR3,TNFSF11,WNT7A
Glutaminergic Receptor Signaling Pathway (Enhanced)	2.64	0.11	#NUM!	ADCY2,Adcy3,ADCY5,ADCY6,CACNA1D,CACNA1G,CACNA2D1,CAMK2B,CAMK2G,CREB3L2,DGKI,FMR1,GABRE,GLS,GOT1,GRIA1,GRIK2,GRIK4,GRIN3B,GRM7,ITPR3,MAPK3,PLA2G4B,PLB1,PLCD1,PRKAR1B,PRKCE,PRKCH,PRKCZ,RPTOR,SCN5A,SCN8A,SLC1A7,SLC38A4,SRC,VTI1A
Collagen biosynthesis and modifying enzymes	2.62	0.194	#NUM!	ADAMTS2,COL15A1,COL18A1,COL23A1,COL26A1,COL28A1,COL4A6,COL5A3,COL6A6,COL8A2,COL9A1,COLGALT1,PCOLCE
Role of NFAT in Cardiac Hypertrophy	2.62	0.122	#NUM!	ADCY2,Adcy3,ADCY5,ADCY6,CACNA1D,CACNA1G,CACNA2D1,CAMK2B,CAMK2G,ERAS,GNG12,HDAC6,ITPR3,MAP2K3,MAP2K6,MAP3K1,MAP3K7,MAPK3,MRAS,PLCD1,PRKAR1B,PRKCE,PRKCH,PRKCZ,RALA,SRC,TGFBR1,TGFBR2
Synaptogenesis Signaling Pathway	2.62	0.111	#NUM!	ADCY2,Adcy3,ADCY5,ADCY6,ARHGEF7,CACNA2D1,CAMK2B,CAMK2G,CDH13,CDH18,CDH23,CREB3L2,DAB1,EFNB1,EFNB2,EPHA10,ERAS,GRIA1,GRIN3B,GRM7,HSPA8,ITSN1,LCK,MAPK3,MRAS,NLGN3,NTRK2,PRKAR1B,PRKCE,RALA,SRC,SYN1,SYT17,TIAM1,VTI1A
Endocannabinoid Developing Neuron Pathway	2.6	0.148	#NUM!	ADCY2,Adcy3,ADCY5,ADCY6,ARAF,CDKN1B,CNR2,CREB3L2,ERAS,GNG12,MAP2K3,MAP2K6,MAPK3,MRAS,PRKAR1B,RALA,RPTOR,SRC,STAT3
GP6 Signaling Pathway	2.6	0.148	#NUM!	COL15A1,COL18A1,COL23A1,COL26A1,COL28A1,COL4A6,COL5A3,COL6A6,COL8A2,COL9A1,GP6,GRAP2,H2bw2,ITGA2B,ITGB3,PRKCE,PRKCH,PRKCZ,VAV2
TGF-β Signaling	2.6	0.165	#NUM!	AMHR2,BMP7,ERAS,JUN,MAP2K3,MAP2K6,MAP3K7,MAPK3,MRAS,RALA,SKI,SMAD3,SMURF1,TFE3,TGFBR1,TGFBR2
PTEN Signaling	2.59	0.139	#NUM!	CDKN1B,ERAS,FLT1,FOXO4,H2bw2,INPP5F,ITGA2,ITGA2B,ITGA5,ITGA9,ITGB3,ITGB7,MAPK3,MRAS,NTRK2,PRKCZ,RALA,TGFBR1,TGFBR2,TGFBR3,YWHAH
WNT/SHH Axonal Guidance Signaling Pathway	2.59	0.139	#NUM!	ADCY2,Adcy3,ADCY5,ADCY6,CAMK2B,CAMK2G,FZD6,ITPR3,LCK,PLXNA2,PLXNA3,PRKAR1B,PRKCZ,SEMA3B,SRC,TCF4,TCF7L2,TRPM8,WNT7A,YWHAG,YWHAH
PPARα/RXRα Activation	2.56	0.126	#NUM!	ADCY2,Adcy3,ADCY5,ADCY6,BCL3,CHD5,ERAS,FASN,IL1RAPL1,JUN,MAP2K3,MAP2K6,MAP3K7,MAPK3,MED12,MRAS,NR2F1,PLCD1,PRKAR1B,RALA,RXRA,SMAD3,TGFBR1,TGFBR2,TGFBR3
Regulation of Cellular Mechanics by Calpain Protease	2.56	0.169	#NUM!	ACTN4,CAPN8,CDKN1B,ERAS,ITGA2,ITGA2B,ITGA5,ITGA9,ITGB3,ITGB7,MAPK3,MRAS,PXN,RALA,SRC
Sertoli Cell-Sertoli Cell Junction Signaling	2.56	0.117	#NUM!	ACTB,ACTN4,AR,CDH13,CDH18,CDH23,CGN,CLDN14,CLDN4,CREB3L2,ERAS,IL1RAPL1,ITGA2,JUN,MAP2K3,MAP3K1,MAP3K13,MAP3K15,MAP3K7,MAPK3,MRAS,RALA,RPS6KA1,SORBS1,SPTBN1,SRC,TGFBR1,TGFBR2,TJP2
Virus Entry via Endocytic Pathways	2.56	0.15	#NUM!	ACTB,AP1S2,AP3B1,AP3D1,CXADR,ERAS,FLNA,ITGA2,ITGA5,ITGB3,ITGB7,ITSN1,MRAS,PRKCE,PRKCH,PRKCZ,RALA,SRC
G alpha (12/13) signalling events	2.53	0.175	#NUM!	ABR,ARHGEF10,ARHGEF16,ARHGEF7,FGD1,GNG12,GNG8,ITSN1,MCF2,MCF2L,OBSCN,TIAM1,TIAM2,VAV2
Collagen chain trimerization	2.52	0.227	#NUM!	COL15A1,COL18A1,COL23A1,COL26A1,COL28A1,COL4A6,COL5A3,COL6A6,COL8A2,COL9A1
RAF/MAP kinase cascade	2.52	0.115	#NUM!	ACTB,ARAF,ARRB2,BRAP,CAMK2B,CAMK2G,CNKSR2,DLG3,DUSP9,ERBB4,FGF1,FGF16,FGF9,GFRA1,GFRA2,ITGA2B,ITGB3,KIT,MAPK3,MET,MRAS,NRG4,PPP2R5E,PSMA6,PSMB10,PSMB7,SPRED2,SPTBN1,SRC,VWF
Senescence Pathway	2.5	0.11	#NUM!	ARAF,ATF3,CACNA1D,CACNA2D1,CAPN8,CDKN1B,ELF4,EP400,ERAS,ETS2,FOXO4,HIPK2,ING1,ITPR3,JUN,MAP2K3,MAP2K6,MAP3K7,MAPK3,MRAS,NFATC2,PDHA1,PDK2,PDK3,PPM1L,PPP2R3A,PPP2R5E,PRKCZ,RALA,SMAD3,TGFBR1,TGFBR2,TGFBR3
G-Protein Coupled Receptor Signaling	2.49	0.0884	#NUM!	ADCY2,Adcy3,ADCY5,ADCY6,ADGRB2,ADGRG4,ADGRG5,ARRB2,AVPR1A,CAMK2B,CAMK2G,CCR4,CELSR1,CELSR2,CNR2,CREB3L2,CRHR2,DUSP9,ERAS,F2RL3,FOXO4,FSHR,FZD6,GNAZ,GNG12,GPR101,GPR153,GPR158,GPR176,GPR22,GPR50,GPRIN1,GRK3,GRM7,HTR2C,JUN,KCNQ2,LATS2,LPAR3,MAP2K3,MAP2K6,MAP3K1,MAP3K13,MAP3K15,MAP3K7,MAPK3,MAS1,MPPED2,MRAS,NFATC2,NMUR2,P2RY2,PDE2A,PRKAR1B,PRKCE,PTGFR,PXN,RALA,RAPGEF4,RPS6KA1,SRC,STAT3,VIPR2
Deubiquitination	2.48	0.113	#NUM!	ACTB,AR,ARRB2,BABAM2,FOXK1,FOXO4,HCFC1,MAP3K7,NOD1,OTUD5,PRKN,PSMA6,PSMB10,PSMB7,RNF123,RNF128,SMAD3,STAM2,TAF9B,TGFBR1,TGFBR2,TNKS,TRAF3,USP18,USP20,USP26,USP28,USP44,USP9X,WDR20
Hepatic Fibrosis / Hepatic Stellate Cell Activation	2.48	0.125	#NUM!	COL15A1,COL18A1,COL23A1,COL26A1,COL28A1,COL4A6,COL5A3,COL6A6,COL8A2,COL9A1,CXCR3,FGF1,FLT1,IGF2,IGFBP4,IL1RAPL1,KLF6,MET,MYO10,MYO18A,PGF,SMAD3,TGFBR1,TGFBR2
NCAM signaling for neurite out-growth	2.48	0.19	#NUM!	AGRN,CACNA1D,CACNA1G,COL5A3,COL6A6,COL9A1,GFRA1,GFRA2,MAPK3,SPTBN1,SRC,ST8SIA2
P2Y Purinergic Receptor Signaling Pathway	2.48	0.142	#NUM!	ADCY2,Adcy3,ADCY5,ADCY6,CREB3L2,ERAS,GNG12,ITGA2B,ITGB3,JUN,MAPK3,MRAS,P2RY2,PLCD1,PRKAR1B,PRKCE,PRKCH,PRKCZ,RALA
p75 NTR receptor-mediated signalling	2.47	0.133	#NUM!	ABR,Aph1c,ARHGEF10,ARHGEF16,ARHGEF7,CIT,FGD1,ITSN1,MAGED1,MCF2,MCF2L,NME7,OBSCN,PI4KB,SORCS3,STK19,STK26,STK35,TIAM1,TIAM2,VAV2
Role of Osteoclasts in Rheumatoid Arthritis Signaling Pathway	2.47	0.107	#NUM!	ADAM2,Adam6a/Adam6b,ARAF,Birc3,COL15A1,COL18A1,COL23A1,COL26A1,COL28A1,COL4A6,COL5A3,COL6A6,COL8A2,COL9A1,CREB3L2,ERAS,FNBP1,FOXO4,GSN,IL1RAPL1,ITGA5,ITGB3,JUN,MAP2K3,MAP2K6,MAP3K7,MAPK3,MRAS,PTPN1,RALA,SFRP2,SRC,TNFSF11,TRAF5
Endocannabinoid Cancer Inhibition Pathway	2.46	0.136	#NUM!	ADCY2,Adcy3,ADCY5,ADCY6,ATF3,CASP7,CDKN1B,CNR2,CREB3L2,DDIT3,MAP2K3,MAP2K6,MAPK3,NOS1,PGF,PRKAR1B,RPTOR,SRC,TCF4,TCF7L2
Regulation of the Epithelial Mesenchymal Transition by Growth Factors Pathway	2.45	0.124	#NUM!	ARAF,ERAS,FGF1,FGF13,FGF16,FGF9,JUN,LATS2,MAP2K3,MAP2K6,MAP3K1,MAP3K7,MAPK3,MEST,MET,MRAS,RALA,SMAD3,SMURF1,STAT3,TGFBR1,TGFBR2,TNFSF11,ZEB1
Sensory processing of sound by outer hair cells of the cochlea	2.45	0.2	#NUM!	ACTB,ATP2B2,CASK,CDH23,ESPN,GSN,KCNMB1,MYO15A,SPTBN1,USH1C,USH1G
Autism Signaling Pathway	2.4	0.107	#NUM!	ALDH9A1,CACNA1D,CACNA2D1,CAMK2B,CAMK2G,EDA,ERAS,FMR1,FZD6,GRIN3B,GRM7,HPRT1,IGF2,IL17D,MAPK3,MECP2,MET,MRAS,NEXMIF,NLGN3,NOS1,NTRK2,PCCA,PRKAR1B,RALA,RPS6KA1,RPS6KC1,RPTOR,RXRA,TCF4,TCF7L2,TNFSF11,WNT7A
Reelin Signaling in Neurons	2.4	0.138	#NUM!	ARHGEF10,ARHGEF16,ARHGEF7,CAMK2B,CAMK2G,CNR2,DAB1,DNAH10,GRIN3B,ITGA5,LCK,MAP2K3,MAP2K6,MAPK3,MAPK8IP1,NDEL1,PDK2,PDK3,SRC
CLEAR Signaling Pathway	2.36	0.109	#NUM!	ATP6AP2,ATP6V0A4,CREB3L2,ERAS,FLT1,GLB1,GNS,H2bw2,ITPR3,MAPK3,MRAS,NTRK2,PPM1L,PPP2R3A,PPP2R5E,PRKCE,PRKCH,PRKCZ,PRKN,PSAP,RALA,RPTOR,RXRA,TFE3,TGFBR1,TGFBR2,TGFBR3,TNFSF11,WDR45,YWHAG,YWHAH
Dilated Cardiomyopathy Signaling Pathway	2.36	0.132	#NUM!	ACTB,ADCY2,Adcy3,ADCY5,ADCY6,CACNA1D,CACNA1G,CACNA2D1,CAMK2B,CAMK2G,DMD,ITPR3,MAPK3,MYO10,MYO18A,PDE2A,PRKAR1B,PRKCE,SCN5A,SGCD
Macropinocytosis Signaling	2.36	0.171	#NUM!	ACTN4,ANKFY1,ERAS,ITGA5,ITGB3,ITGB7,MET,MRAS,PRKCE,PRKCH,PRKCZ,RALA,SRC
Molecular Mechanisms of Cancer	2.36	0.0836	#NUM!	ADCY2,Adcy3,ADCY5,ADCY6,ADGRB2,ADGRG4,ADGRG5,Aph1c,ARHGEF10,ARHGEF16,ARHGEF7,AVPR1A,Birc3,BMP7,CAMK2B,CAMK2G,CASP7,CCR4,CELSR1,CELSR2,CNR2,CRHR2,ERAS,F2RL3,FNBP1,FSHR,FZD6,GNAZ,GNG12,GPR101,GPR153,GPR158,GPR176,GPR22,GPR50,GRM7,H2bw2,HDAC6,HIPK2,HTR2C,ITGA2,ITGA2B,ITGA5,ITGA9,ITGB3,ITGB7,JUN,LPAR3,MAP2K3,MAP2K6,MAP3K7,MAPK3,MAS1,MRAS,NMUR2,NOTCH1,P2RY2,PRKAR1B,PRKCE,PRKCH,PRKCZ,PTGFR,RALA,SMAD3,S…
Androgen Signaling	2.35	0.126	#NUM!	AR,CACNA1D,CACNA1G,CACNA2D1,GNAZ,GNG12,ITPR3,JUN,KAT7,MAPK3,MRAS,NCOA2,POLR2B,PRKAR1B,PRKCE,PRKCH,PRKCZ,SMAD3,SRC,TAF1,TAF7L,TAF9B
Agrin Interactions at Neuromuscular Junction	2.27	0.176	#NUM!	ACTB,AGRN,ARHGEF7,ERAS,ERBB4,JUN,MAPK3,MRAS,NRG4,PXN,RALA,SRC
DAG and IP3 signaling	2.27	0.22	#NUM!	ADCY2,ADCY5,ADCY6,CAMK2B,CAMK2G,ITPR3,PRKAR1B,PRKCE,PRKX
Ephrin Receptor Signaling	2.27	0.119	#NUM!	CREB3L2,EFNB1,EFNB2,EPHA10,ERAS,FGF1,GNAZ,GNG12,GRIN3B,ITGA2,ITGA2B,ITGA5,ITGA9,ITGB3,ITGB7,ITSN1,MAPK3,MRAS,PGF,PXN,RALA,SORBS1,SRC,STAT3
Melanocyte Development and Pigmentation Signaling	2.27	0.152	#NUM!	ADCY2,Adcy3,ADCY5,ADCY6,CREB3L2,ERAS,KIT,MAPK3,MRAS,PRKAR1B,RALA,RPS6KA1,RPS6KA3,RPS6KC1,SRC
Protein Kinase A Signaling	2.27	0.0985	#NUM!	ADCY2,Adcy3,ADCY5,ADCY6,AKAP1,AKAP11,AKAP14,CAMK2B,CAMK2G,CREB3L2,DUSP9,FLNA,GNG12,H2bw2,ITPR3,MAP3K1,MAPK3,MPPED2,NFATC2,PDE2A,PHKA2,PLCD1,PRKAR1B,PRKCE,PRKCH,PRKCZ,PTPN1,PTPN14,PTPRD,PTPRG,PTPRJ,PXN,SMAD3,TCF4,TCF7L2,TGFBR1,TGFBR2,YWHAG,YWHAH
Signaling by NOTCH3	2.26	0.2	#NUM!	Aph1c,DLL4,MAML1,MAML3,MAMLD1,NEURL1B,NOTCH1,NOTCH3,WWC1,WWP2
Signaling by TGFBR3	2.26	0.2	#NUM!	AGO3,Aph1c,ARRB2,RXRA,SMAD3,SP1,TCF4,TGFBR1,TGFBR2,TGFBR3
α-Adrenergic Signaling	2.23	0.144	#NUM!	ADCY2,Adcy3,ADCY5,ADCY6,ERAS,GNAZ,GNG12,ITPR3,MAPK3,MRAS,PHKA2,PRKAR1B,PRKCE,PRKCH,PRKCZ,RALA
Neuropathic Pain Signaling in Dorsal Horn Neurons	2.21	0.149	#NUM!	CAMK2B,CAMK2G,GRIA1,GRIN3B,GRM7,ITPR3,KCNQ2,MAPK3,NTRK2,PLCD1,PRKAR1B,PRKCE,PRKCH,PRKCZ,SRC
Tight Junction Signaling	2.21	0.122	#NUM!	ACTB,CASK,CGN,CLDN14,CLDN4,CSTF2,JUN,MYO10,MYO18A,PARD3,PPM1L,PPP2R3A,PPP2R5E,PRKAR1B,PRKCZ,SMURF1,STX4,TGFBR1,TGFBR2,TIAM1,TJP2,VTI1A
UVC-Induced MAPK Signaling	2.21	0.196	#NUM!	ARAF,ERAS,JUN,MAPK3,MRAS,PRKCE,PRKCH,PRKCZ,RALA,SRC
Synaptic Long Term Potentiation	2.18	0.137	#NUM!	CAMK2B,CAMK2G,CREB3L2,ERAS,GRIA1,GRIN3B,GRM7,ITPR3,MAPK3,MRAS,PLCD1,PRKAR1B,PRKCE,PRKCH,PRKCZ,RALA,RPS6KA1
GPER1 signaling	2.14	0.146	#NUM!	ADCY2,ADCY5,ADCY6,CIT,GNAZ,GNG12,GNG8,ITGA5,NME7,PI4KB,PRKAR1B,SRC,STK19,STK26,STK35
Nuclear Cytoskeleton Signaling Pathway	2.14	0.113	#NUM!	ACTB,CAPZB,CDH13,CDH18,CDH23,DCTN6,DYNC1H1,EMD,ITGA2,ITGA2B,ITGA5,ITGA9,ITGB3,ITGB7,KIF26A,LCK,MTCL1,NUP133,NUP50,NUP54,PLEC,RAE1,SRC,SYNE2,XRCC6
RAC Signaling	2.13	0.131	#NUM!	ERAS,ITGA2,ITGA2B,ITGA5,ITGA9,ITGB3,ITGB7,JUN,MAP3K1,MAPK3,MCF2L,MRAS,PARD3,PIP5K1A,PIP5K1B,PRKCZ,RALA,TIAM1
HIF1α Signaling	2.11	0.114	#NUM!	ARAF,CAMK2B,CAMK2G,ERAS,FLT1,GCK,GPI,HSPA1A,HSPA8,IGF2,JUN,MAP2K3,MAP2K6,MAPK3,MET,MRAS,NAA10,PGF,PRKCE,PRKCH,PRKCZ,RALA,SAT1,STAT3
Myelination Signaling Pathway	2.08	0.101	#NUM!	Aph1c,ARAF,ARHGAP4,ARHGAP6,BMP7,CHD7,CREB3L2,ERAS,ERBB4,FASN,FZD6,HDAC6,ITGA2,ITGB3,ITGB7,JUN,LCK,MAPK3,mir-219 (includes others),MRAS,NFATC2,NOTCH1,NTF3,NTRK2,POU3F1,PRKAR1B,RALA,RPTOR,SMAD3,SRC,TCF4,TCF7L2,WNT7A
IGF-1 Signaling	2.07	0.143	#NUM!	ERAS,GRB10,IGFBP2,IGFBP4,JUN,MAPK3,MRAS,PRKAR1B,PRKCZ,PXN,RALA,SOCS5,STAT3,YWHAG,YWHAH
Glycation Signaling Pathway	2.06	0.111	#NUM!	ARAF,COL4A6,DDIT3,EDA,ERAS,FN3K,GCK,GPI,IL17D,IRAK2,JUN,MAF,MAOB,MAPK3,mir-17 (includes others),MRAS,PGF,PRKCE,PRKCH,PRKCZ,RALA,SCARB1,SRC,STAT3,TNFSF11
Signaling by TGF-beta Receptor Complex	2.06	0.185	#NUM!	CGN,ITGB3,NEDD4L,PARD3,PRKCZ,SMAD3,SMURF1,TGFBR1,TGFBR2,TGFBR3
Paxillin Signaling	2.05	0.142	#NUM!	ACTB,ACTN4,ARHGEF7,DOCK1,ERAS,ITGA2,ITGA2B,ITGA5,ITGA9,ITGB3,ITGB7,MRAS,PXN,RALA,SRC
Clathrin-mediated endocytosis	2.03	0.132	#NUM!	ACTB,AMPH,ARFGAP1,ARRB2,BIN1,FCHO1,FNBP1,HIP1,HIP1R,HSPA8,ITSN1,LDLR,PACSIN2,REPS2,SCARB2,SH3KBP1,STAM2
Serotonin Receptor Signaling	2.03	0.0915	#NUM!	ADCY2,Adcy3,ADCY5,ADCY6,ARAF,ARRB2,CACNA1D,CACNA1G,CACNA2D1,CAMK2B,CAMK2G,CREB3L2,ERAS,FNBP1,GNG12,HTR2C,ITGA2B,ITGB3,JUN,KCNJ6,KCNQ2,LCK,MAOA,MAOB,MAP2K3,MAP2K6,MAPK3,MRAS,PLA2G4B,PLB1,PLCD1,PRKAR1B,PRKCE,PRKCH,PRKCZ,PSD4,RALA,RPS6KA3,SMOX,SRC,STAT3,TRPM8,VWF
Prolactin Signaling	2.02	0.146	#NUM!	ERAS,JUN,KCNMB1,KCNMB4,LRRC55,MAPK3,MRAS,PRKCE,PRKCH,PRKCZ,RALA,SOCS5,SP1,STAT3
Dopamine-DARPP32 Feedback in cAMP Signaling	2.01	0.118	#NUM!	ADCY2,Adcy3,ADCY5,ADCY6,CACNA1D,CACNA2D1,CREB3L2,GRIN3B,ITPR3,KCNJ10,KCNJ4,KCNJ6,NOS1,PLCD1,PPM1L,PPP2R3A,PPP2R5E,PRKAR1B,PRKCE,PRKCH,PRKCZ
G Beta Gamma Signaling	2.01	0.131	#NUM!	ADCY2,CACNA1D,CACNA1G,CACNA2D1,ERAS,GNAZ,GNG12,ITPR3,KCNJ6,MAPK3,MRAS,PRKAR1B,PRKCE,PRKCH,PRKCZ,RALA,SRC
Hepatic Fibrosis Signaling Pathway	2.01	0.0938	#NUM!	ARAF,CACNA1D,CACNA2D1,CDKN1B,CREB3L2,ERAS,FLT1,FNBP1,FOXO4,FZD6,IL1RAPL1,IRAK2,ITGA2,ITGA2B,ITGA5,ITGA9,ITGB3,ITGB7,JUN,MAP2K3,MAP2K6,MAP3K7,MAPK3,MRAS,PGF,PRKAR1B,PRKCE,PRKCH,PRKCZ,RALA,SMAD3,SP1,STAT3,TCF4,TCF7L2,TGFBR1,TGFBR2,TGFBR3,WNT7A
Mitochondrial Division Signaling Pathway	2.01	0.12	#NUM!	AKAP1,CACNA1D,CACNA1G,CACNA2D1,CAMK2B,CAMK2G,ERAS,INF2,ITPR3,MAPK3,MET,MRAS,NOS1,PGAM5,PGF,PPM1L,PPP2R3A,PPP2R5E,PRKAR1B,RALA
Breast Cancer Regulation by Stathmin1	1.95	0.0858	#NUM!	ADGRB2,ADGRG4,ADGRG5,ARHGEF10,ARHGEF16,ARHGEF7,AVPR1A,CAMK2B,CAMK2G,CCR4,CDKN1B,CELSR1,CELSR2,CNR2,CREB3L2,CRHR2,ERAS,F2RL3,FSHR,FZD6,GNG12,GPR101,GPR153,GPR158,GPR176,GPR22,GPR50,GRM7,HTR2C,JUN,LPAR3,MAPK3,MAS1,mir-223,MRAS,NMUR2,P2RY2,PGF,PPM1L,PPP2R3A,Ppp2r3d,PPP2R5E,PRKAR1B,PRKCE,PRKCH,PRKCZ,PTGFR,RALA,RLIM,RPS6KA3,STAT3,VIPR2
IL-1 Signaling	1.95	0.143	#NUM!	ADCY2,Adcy3,ADCY5,ADCY6,GNAZ,GNG12,IRAK2,JUN,MAP2K3,MAP2K6,MAP3K1,MAP3K7,MRAS,PRKAR1B
Protein Sorting Signaling Pathway	1.94	0.116	#NUM!	ADCY2,Adcy3,ADCY5,ADCY6,AP1S2,AP3B1,AP3D1,ARFGAP1,LCK,PI4KB,PRKAR1B,PSD4,SCARB2,SEC24B,SNX20,SNX29,SNX31,SNX4,SRC,SURF4,WASHC5
Endothelin-1 Signaling	1.93	0.113	#NUM!	ADCY2,Adcy3,ADCY5,ADCY6,ARAF,CASP7,ERAS,GNAZ,GUCY2F,ITPR3,JUN,MAPK3,MRAS,NOS1,PLA2G4B,PLB1,PLCD1,PRKCE,PRKCH,PRKCZ,RALA,SRC
PIP3 activates AKT signaling	1.93	0.124	#NUM!	CDKN1B,ERBB4,FGF1,FGF16,FGF9,FOXO4,H2bw2,KIT,LCK,MAPK3,MET,NRG4,NTF3,NTRK2,PIP5K1A,PIP5K1B,PPP2R5E,SRC
Renin-Angiotensin Signaling	1.92	0.131	#NUM!	ADCY2,Adcy3,ADCY5,ADCY6,ERAS,ITPR3,JUN,MAP3K1,MAPK3,MRAS,PRKAR1B,PRKCE,PRKCH,PRKCZ,RALA,STAT3
RHOGDI Signaling	1.92	0.109	#NUM!	ACTB,ARHGAP4,ARHGAP6,ARHGEF10,ARHGEF16,ARHGEF7,CDH13,CDH18,CDH23,FNBP1,GNAZ,GNG12,ITGA2,ITGA2B,ITGA5,ITGA9,ITGB3,ITGB7,MRAS,MYO10,MYO18A,PIP5K1A,PIP5K1B,SRC
MAP kinase activation	1.91	0.205	#NUM!	FBXW11,IRAK2,MAP2K3,MAP2K6,MAP3K7,NOD1,TAB3,UBE2V1
Germ Cell-Sertoli Cell Junction Signaling	1.89	0.117	#NUM!	ACTB,ACTN4,ERAS,FNBP1,GSN,ITGA2,MAP2K3,MAP2K6,MAP3K1,MAP3K13,MAP3K15,MAP3K7,MAPK3,MRAS,PXN,RALA,SORBS1,SRC,TGFBR1,TGFBR2
Cellular response to heat stress	1.87	0.139	#NUM!	CAMK2B,CAMK2G,COL4A6,FKBP4,HDAC6,HSBP1,HSPA1A,HSPA8,MAPK3,NUP133,NUP50,NUP54,RAE1,RPTOR
Integrin Signaling	1.86	0.11	#NUM!	ACTB,ACTN4,ARF4,ARHGAP26,ARHGEF7,ASAP1,BCAR3,CAPN8,DOCK1,ERAS,FNBP1,GSN,ITGA2,ITGA2B,ITGA5,ITGA9,ITGB3,ITGB7,MAPK3,MRAS,PXN,RALA,SRC
Polyamine Regulation in Colon Cancer	1.86	0.169	#NUM!	ARAF,JUN,MAP2K3,MAP2K6,MAPK3,RPTOR,SAT1,SMOX,TCF4,TCF7L2
Synaptic Long Term Depression	1.86	0.111	#NUM!	CACNA1D,CACNA1G,CACNA2D1,ERAS,GNAZ,GRIA1,GRM7,GUCY2F,ITPR3,MAPK3,MRAS,NOS1,PLA2G4B,PLB1,PLCD1,PPM1L,PPP2R3A,PPP2R5E,PRKCE,PRKCH,PRKCZ,RALA
Wound Healing Signaling Pathway	1.86	0.104	#NUM!	COL15A1,COL18A1,COL23A1,COL26A1,COL28A1,COL4A6,COL5A3,COL6A6,COL8A2,COL9A1,EDA,ERAS,IL17D,IL1RAPL1,JUN,MAP2K3,MAP2K6,MAP3K7,MAPK3,MRAS,PGF,RALA,TGFBR1,TGFBR2,TGFBR3,TNFSF11
Xenobiotic Metabolism Signaling	1.84	0.0967	#NUM!	ALDH9A1,CAMK2B,CAMK2G,CHST11,CHST7,ERAS,Hs3st3a1,HS6ST2,MAF,MAOA,MAOB,MAP2K3,MAP2K6,MAP3K1,MAP3K13,MAP3K15,MAP3K7,MAPK3,MGMT,MGST2,MRAS,PPM1L,PPP2R3A,PPP2R5E,PRKCE,PRKCH,PRKCZ,RALA,RXRA,SMOX,SRA1,Ugt1a6a/Ugt1a6b
Endocannabinoid Neuronal Synapse Pathway	1.81	0.12	#NUM!	ADCY2,Adcy3,ADCY5,ADCY6,CACNA1D,CACNA1G,CACNA2D1,CNR2,DNAH10,FAAH,GNG12,GRIA1,GRIN3B,ITPR3,KCNJ6,MAPK3,PLCD1,PRKAR1B
Melatonin Degradation II	1.79	0.6	#NUM!	MAOA,MAOB,SMOX
Myo-inositol Biosynthesis	1.79	0.6	#NUM!	BPNT2,IMPA2,INPP5F
3-phosphoinositide Biosynthesis	1.77	0.107	#NUM!	ACP6,CDIPT,DUSP13B,DUSP9,INPP5F,ITPK1,NUDT11,PGAM5,PI4KB,PIP5K1A,PIP5K1B,PLCD1,PLPPR4,PPM1H,PPM1L,PPP2R3A,Ppp2r3d,PPP2R5E,PTPN1,PTPRD,PTPRG,PTPRJ,TNS3
RANK Signaling in Osteoclasts	1.77	0.14	#NUM!	Birc3,GSN,JUN,MAP2K6,MAP3K1,MAP3K13,MAP3K15,MAP3K7,MAPK3,NFATC2,SRC,TNFSF11,TRAF5
GABAergic Receptor Signaling Pathway (Enhanced)	1.76	0.121	#NUM!	ABAT,ADCY2,Adcy3,ADCY5,ADCY6,CACNA1D,CACNA1G,CACNA2D1,GABRE,GLS,GNG12,GOT1,GRIN3B,ITPR3,KCNJ6,NLGN3,PRKAR1B
Dopamine Receptor Signaling	1.75	0.153	#NUM!	ADCY2,Adcy3,ADCY5,ADCY6,MAOA,MAOB,PPM1L,PPP2R3A,PPP2R5E,PRKAR1B,SMOX
CDK5 Signaling	1.72	0.132	#NUM!	ADCY2,Adcy3,ADCY5,ADCY6,ERAS,ITGA2,MAPK3,MRAS,NTRK2,PPM1L,PPP2R3A,PPP2R5E,PRKAR1B,RALA
Corticotropin Releasing Hormone Signaling	1.69	0.116	#NUM!	ADCY2,Adcy3,ADCY5,ADCY6,CACNA1D,CACNA1G,CACNA2D1,CREB3L2,CRHR2,GUCY2F,ITPR3,JUN,MAPK3,NOS1,PRKAR1B,PRKCE,PRKCH,PRKCZ
Transport of vitamins, nucleosides, and related molecules	1.69	0.186	#NUM!	PDZD11,SLC16A2,SLC25A5,SLC28A1,SLC29A3,SLC35A2,SLC35C1,SLCO2A1
Activation of NMDA receptors and postsynaptic events	1.68	0.141	#NUM!	ARHGEF7,CAMK2B,CAMK2G,DLG3,ERBB4,GRIA1,MAPK3,PRKAR1B,PRKX,RPS6KA1,RPS6KA3,SRC
CXCR4 Signaling	1.68	0.113	#NUM!	ADCY2,Adcy3,ADCY5,ADCY6,DOCK1,ERAS,FNBP1,GNAZ,GNG12,ITPR3,JUN,MAPK3,MRAS,PRKCE,PRKCH,PRKCZ,PXN,RALA,SRC
Fatty Acid β-oxidation I	1.68	0.206	#NUM!	Acaa1a,ACSL1,ACSL4,ECHDC3,ECI2,HSD17B10,HSD17B4
GPCR-Mediated Nutrient Sensing in Enteroendocrine Cells	1.68	0.126	#NUM!	ADCY2,Adcy3,ADCY5,ADCY6,CACNA1D,CACNA1G,CACNA2D1,GNG12,ITPR3,PLCD1,PRKAR1B,PRKCE,PRKCH,PRKCZ,RAPGEF4
Melatonin Signaling	1.68	0.149	#NUM!	ARAF,CAMK2B,CAMK2G,MAP2K3,MAP2K6,MAPK3,PLCD1,PRKAR1B,PRKCE,PRKCH,PRKCZ
Collagen degradation	1.66	0.156	#NUM!	COL15A1,COL18A1,COL23A1,COL26A1,COL4A6,COL5A3,COL6A6,COL8A2,COL9A1,PHYKPL
ERB2-ERBB3 Signaling	1.66	0.156	#NUM!	CDKN1B,ERAS,H2bw2,JUN,MAPK3,MRAS,NRG4,RALA,SP1,STAT3
Apelin Endothelial Signaling Pathway	1.65	0.117	#NUM!	ADCY2,Adcy3,ADCY5,ADCY6,APLN,ERAS,GNAZ,GNG12,JUN,MAPK3,MRAS,PRKCE,PRKCH,PRKCZ,RALA,SMAD3,SP1
Cardiac β-adrenergic Signaling	1.65	0.112	#NUM!	ADCY2,Adcy3,ADCY5,ADCY6,AKAP1,AKAP11,AKAP14,CACNA1D,CACNA2D1,GNAZ,GNG12,GRK3,MPPED2,MRAS,PDE2A,PPM1L,PPP2R3A,PPP2R5E,PRKAR1B
Clathrin-mediated Endocytosis Signaling	1.64	0.105	#NUM!	ACTB,AMPH,AP1S2,AP3B1,AP3D1,ARRB2,FGF1,FGF13,FGF16,FGF9,HIP1,HIP1R,HSPA8,ITGA5,ITGB3,ITGB7,LDLR,MET,PGF,SH3KBP1,SRC,USP9X
Ion channel transport	1.64	0.109	#NUM!	ANO1,ANO7,ATP11C,ATP12A,ATP2B2,ATP2B4,ATP6V0A4,ATP8B2,CAMK2B,CAMK2G,CLCN5,NEDD4L,PDZD11,STOM,TPCN1,TRPC4AP,TRPM8,TSC22D3,TTYH3,WNK3
DNA Methylation and Transcriptional Repression Signaling	1.63	0.133	#NUM!	CDK14,CDK16,CHD5,DNMT3A,MECP2,RBBP7,SP1,SUV39H1,TCF20,TCF4,TET2,TFE3,ZEB1
ILK Signaling	1.63	0.107	#NUM!	ACTB,ACTN4,CREB3L2,DOCK1,FLNA,FNBP1,H2bw2,IRS4,ITGB3,ITGB7,JUN,MAP2K6,MAPK3,MYO10,MYO18A,PGF,PPM1L,PPP2R3A,PPP2R5E,PXN,TMSB4X
Thrombin Signaling	1.63	0.103	#NUM!	ADCY2,Adcy3,ADCY5,ADCY6,ARHGEF10,ARHGEF16,ARHGEF7,CAMK2B,CAMK2G,ERAS,F2RL3,FNBP1,GNAZ,GNG12,ITPR3,MAPK3,MRAS,PLCD1,PRKCE,PRKCH,PRKCZ,RALA,SRC
Adrenergic Receptor Signaling Pathway (Enhanced)	1.61	0.106	#NUM!	ADCY2,Adcy3,ADCY5,ADCY6,ATP6AP2,ATP6V0A4,CACNA1D,CACNA1G,CACNA2D1,EDA,IL17D,ITPR3,MAOA,MAOB,PLCD1,PRKAR1B,PRKCE,PRKCH,PRKCZ,SMOX,TNFSF11
Cellular Effects of Sildenafil (Viagra)	1.61	0.0803	#NUM!	ACTB,ADCY2,Adcy3,ADCY5,ADCY6,ADGRB2,ADGRG4,ADGRG5,AVPR1A,CACNA1D,CACNA2D1,CAPN8,CCR4,CELSR1,CELSR2,CNR2,CREB3L2,CRHR2,F2RL3,FSHR,FZD6,GNG12,GPR101,GPR153,GPR158,GPR176,GPR22,GPR50,GRM7,GUCY2F,HTR2C,JUN,KCNQ2,LPAR3,MAP2K3,MAP2K6,MAPK3,MAS1,MYO10,MYO18A,NFATC2,NMUR2,P2RY2,PGF,PPM1L,PPP2R3A,PPP2R5E,PRKAR1B,PRKCE,PTGFR,SMAD3,TGFBR1,TGFBR2,TGFBR3,VIPR2
Folate Polyglutamylation	1.61	0.5	#NUM!	MTHFD1,MTHFD1L,SHMT1
Insulin Secretion Signaling Pathway	1.61	0.0968	#NUM!	ADCY2,Adcy3,ADCY5,ADCY6,AGO3,CACNA1D,CACNA1G,CACNA2D1,CAMK2B,CAMK2G,CREB3L2,GCK,ITPR3,KCNB1,LCK,MAPK3,PDHA1,PLCD1,PRKAR1B,PRKCE,PRKCH,PRKCZ,RAPGEF4,SRC,SSR4,STAT3,VTI1A
Integrin signaling	1.61	0.222	#NUM!	ITGA2B,ITGB3,PTPN1,RAPGEF4,SRC,VWF
RAR Activation	1.61	0.0878	#NUM!	ACTB,ADCY2,Adcy3,ADCY5,ADCY6,BCO1,CAMK2B,CAMK2G,CARM1,CDKN1B,CREB3L2,EDA,FNBP1,GRIA1,HOXA4,IL17D,Il3ra,JUN,KIT,MAP3K1,MAPK3,MPPED2,NR2F1,PDE2A,PRKAR1B,RDH13,RXRA,SALL4,SMAD3,SMARCA2,SP1,SRA1,SRC,TGFBR1,TGFBR2,TGFBR3,TNFSF11,TRIM24
Signaling by PTK6	1.61	0.164	#NUM!	ARAP1,CDKN1B,DOCK1,ERBB4,KHDRBS3,NRG4,PTPN1,PXN,STAT3
HIPPO signaling	1.6	0.143	#NUM!	DLG3,LATS2,PARD3,PPM1L,PPP2R3A,PPP2R5E,SMAD3,TJP2,WWC1,YWHAG,YWHAH
Human Embryonic Stem Cell Pluripotency	1.58	0.105	#NUM!	ARAF,BMP7,DUSP9,ERAS,FZD6,MAP2K3,MAP2K6,MRAS,NTF3,NTRK2,PRKCE,PRKCH,PRKCZ,RALA,SALL4,SMAD3,STAT3,TGFBR1,TGFBR2,WNT7A,ZIC3
p38 MAPK Signaling	1.58	0.121	#NUM!	CREB3L2,DDIT3,EEF2K,HMGN1,IL1RAPL1,IRAK2,MAP2K3,MAP2K6,MAP3K7,PLA2G4B,RPS6KA1,RPS6KA3,RPS6KC1,TGFBR1,TGFBR2
cAMP-mediated signaling	1.57	0.0996	#NUM!	ADCY2,Adcy3,ADCY5,ADCY6,AKAP1,AKAP11,AKAP14,CAMK2B,CAMK2G,CCR4,CNR2,CREB3L2,DUSP9,FSHR,GRM7,MAPK3,MPPED2,PDE2A,PRKAR1B,RAPGEF4,RPS6KA1,SRC,STAT3,VIPR2
ERBB4 Signaling	1.57	0.149	#NUM!	Aph1c,ERAS,ERBB4,MAPK3,MRAS,NRG4,PRKCE,PRKCH,PRKCZ,RALA
Netrin Signaling	1.57	0.109	#NUM!	ABLIM1,CACNA1D,CACNA1G,CACNA2D1,CAMK2B,CAMK2G,DOCK1,GRIA1,ITPR3,MAPK3,NFATC2,PGK1,PRKAR1B,PRKCE,PRKCH,PRKCZ,TIAM1,UNC5B,VTI1A
Neurotrophin/TRK Signaling	1.57	0.141	#NUM!	CREB3L2,ERAS,JUN,MAP2K3,MAP2K6,MAPK3,MRAS,NTF3,NTRK2,RALA,RPS6KA1
NF-κB Activation by Viruses	1.57	0.141	#NUM!	ERAS,ITGA2,ITGB3,LCK,MAP3K1,MAPK3,MRAS,PRKCE,PRKCH,PRKCZ,RALA
Superpathway of Inositol Phosphate Compounds	1.57	0.0996	#NUM!	ACP6,CDIPT,DUSP13B,DUSP9,INPP5A,INPP5F,ITPK1,NUDT11,PGAM5,PI4KB,PIP5K1A,PIP5K1B,PLCD1,PLPPR4,PPM1H,PPM1L,PPP2R3A,Ppp2r3d,PPP2R5E,PTPN1,PTPRD,PTPRG,PTPRJ,TNS3
Caveolar-mediated Endocytosis Signaling	1.56	0.139	#NUM!	ACTB,FLNA,ITGA2,ITGA2B,ITGA5,ITGA9,ITGB3,ITGB7,ITSN1,PTPN1,SRC
Factors Promoting Cardiogenesis in Vertebrates	1.56	0.113	#NUM!	BMP7,CAMK2B,CAMK2G,CREB3L2,FZD6,MAP3K7,PLCD1,PRKCE,PRKCH,PRKCZ,SCN5A,TCF4,TCF7L2,TGFBR1,TGFBR2,TGFBR3,WNT7A
ID1 Signaling Pathway	1.56	0.104	#NUM!	AMHR2,ARAF,ATF3,BCL3,CDKN1B,CDKN1C,ERAS,IGF2,LCK,MAPK3,mir-17 (includes others),MRAS,PARK7,PGF,RALA,SMAD3,SRC,STAT3,TGFBR1,TGFBR2,TGFBR3
Orexin Signaling Pathway	1.56	0.0992	#NUM!	ADCY2,Adcy3,ADCY5,ADCY6,ATP6AP2,ATP6V0A4,CACNA1D,CACNA1G,CACNA2D1,CAMK2B,GNG12,ITPR3,KCNJ6,MAPK3,PIP5K1A,PIP5K1B,PLA2G4B,PLCD1,PRKAR1B,PRKCE,PRKCH,PRKCZ,RPTOR,SRC
Signaling by MET	1.56	0.139	#NUM!	COL5A3,ITGA2,MET,PTPN1,PTPRJ,SH3KBP1,SPINT1,SRC,STAM2,STAT3,TNS3
Sirtuin Signaling Pathway	1.56	0.0943	#NUM!	AGTRAP,ATG16L1,ATG2A,ATG4C,BMAL1,CPT1C,FOXO4,G6PD,GLS,JUN,MAPK3,NDUFA10,NDUFAB1,NDUFS6,OTC,PDHA1,PGK1,POLR1D,RPTOR,SIRT2,SLC25A5,SP1,STAT3,SUV39H1,TIMM17B,TIMM8A,TOMM34,XRCC6
Th1 and Th2 Activation Pathway	1.56	0.108	#NUM!	Aph1c,CCR4,CRLF2,CXCR3,DLL4,HLA-DMA,JUN,MAF,MAP2K6,NFATC2,NFIL3,NOTCH1,NOTCH3,STAT3,TGFBR1,TGFBR2,TGFBR3,TNFRSF4,TNFSF11
Sperm Motility	1.54	0.0973	#NUM!	ABL2,CACNA1G,ERBB4,FLT1,GNAZ,GNG12,ITPR3,KIT,LCK,MAP2K3,MAP2K6,MATK,MET,MRAS,NTRK2,PDE2A,PLA2G4B,PLB1,PLCD1,PRKAR1B,PRKCE,PRKCH,PRKCZ,ROR2,SRC
Potassium Channels	1.53	0.126	#NUM!	GNG12,GNG8,KCNAB2,KCNB1,KCNC1,KCNC4,KCND1,KCNJ10,KCNJ4,KCNJ6,KCNMB1,KCNMB4,KCNQ2
Axonal Guidance Signaling	1.52	0.0832	#NUM!	ABLIM1,ADAM2,Adam6a/Adam6b,ADAMTS10,ADAMTS2,ARHGEF7,BMP7,DOCK1,EFNB1,EFNB2,EPHA10,ERAS,FZD6,GNAZ,GNG12,ITGA2,ITGA2B,ITGA5,ITGA9,ITGB3,ITGB7,ITSN1,MAPK3,MET,MRAS,NFATC2,NTF3,NTRK2,PAPPA2,PGF,PLCD1,PLXNA2,PLXNA3,PRKAR1B,PRKCE,PRKCH,PRKCZ,PXN,RALA,SEMA3B,SRGAP1,UNC5B,WNT7A
G alpha (z) signalling events	1.52	0.167	#NUM!	ADCY2,ADCY5,ADCY6,GNAZ,GNG12,GNG8,PRKCE,PRKCH
Histone Modification Signaling Pathway	1.52	0.0933	#NUM!	AR,ATRX,CARM1,CDYL2,DNMT3A,HDGFL2,HLCS,ING1,KAT7,MACROH2A1,mir-153 (includes others),mir-17 (includes others),MORC3,MORC4,PGF,PHF8,SETD2,SIRT2,SMARCA2,SMNDC1,SMYD3,SUV39H1,TAF1,TRIM24,USP44,XRCC6,YWHAG,YWHAH
Acute Myeloid Leukemia Signaling	1.51	0.13	#NUM!	ARAF,ERAS,IDH3G,KIT,MAP2K3,MAP2K6,MAPK3,MRAS,RALA,STAT3,TCF4,TCF7L2
Signaling by NOTCH4	1.5	0.113	#NUM!	Aph1c,CIT,DLL4,MAML1,MAML3,MAMLD1,NME7,NOTCH1,PI4KB,PSMA6,PSMB10,PSMB7,SMAD3,STK19,STK26,STK35
Cardiac Hypertrophy Signaling	1.48	0.0958	#NUM!	ADCY2,Adcy3,ADCY5,ADCY6,CACNA1D,CACNA2D1,ERAS,FNBP1,GNAZ,GNG12,JUN,MAP2K3,MAP2K6,MAP3K1,MAP3K13,MAP3K15,MAP3K7,MAPK3,MRAS,PLCD1,PRKAR1B,RALA,RPS6KA1,TGFBR1,TGFBR2
Cholecystokinin/Gastrin-mediated Signaling	1.48	0.12	#NUM!	ERAS,FNBP1,ITPR3,JUN,MAP2K3,MAP2K6,MAPK3,MRAS,PRKCE,PRKCH,PRKCZ,PXN,RALA,SRC
ERBB Signaling	1.48	0.129	#NUM!	ERAS,ERBB4,JUN,MAP2K3,MAP2K6,MAPK3,MRAS,NRG4,PRKCE,PRKCH,PRKCZ,RALA
PFKFB4 Signaling Pathway	1.48	0.163	#NUM!	CREB3L2,GCK,GPI,MAP2K3,MAP2K6,MAPK3,PRKAR1B,XDH
S100 Family Signaling Pathway	1.45	0.0767	#NUM!	ADGRB2,ADGRG4,ADGRG5,AHNAK,ARAF,AVPR1A,BCL3,CACNA1D,CACNA1G,CACNA2D1,CAMK2B,CAMK2G,CASP7,CCR4,CELSR1,CELSR2,CNR2,CREB3L2,CRHR2,F2RL3,FSHR,FZD6,GPR101,GPR153,GPR158,GPR176,GPR22,GPR50,GRM7,HTR2C,IRAK2,ITPR3,JUN,LPAR3,MAP2K3,MAP2K6,MAP3K7,MAPK3,MAS1,NMUR2,NTF3,NTRK2,P2RY2,PGF,PLA2G4B,PLCD1,PRKAR1B,PRKCE,PRKCH,PRKCZ,PTGFR,SMAD3,SP1,SRC,STAT3,TCF4,TCF7L2,TRAF3,VIPR2,WNT7A
Phagosome Formation	1.44	0.0779	#NUM!	ADGRB2,ADGRG4,ADGRG5,AP1S2,AVPR1A,C3,CCR4,CELSR1,CELSR2,CNR2,CRHR2,DOCK1,ERAS,F2RL3,FSHR,FZD6,GPR101,GPR153,GPR158,GPR176,GPR22,GPR50,GRM7,HTR2C,ITGA2,ITGA2B,ITGA5,ITGA9,ITGB3,ITGB7,ITPR3,LCK,LPAR3,MAP2K3,MAP2K6,MAPK3,MAS1,MRAS,MYO10,MYO18A,NMUR2,P2RY2,PIP5K1A,PIP5K1B,PLA2G4B,PLB1,PRKCE,PRKCH,PRKCZ,PTGFR,RALA,RAPGEF4,SRC,VAV2,VIPR2
Bone Mineralization Signaling Pathway	1.43	0.111	#NUM!	ANKH,CLDN14,FGF1,FGF13,FGF16,FGF9,FZD6,IGF2,NHERF1,NR4A2,PLCD1,RXRA,TCF4,TCF7L2,TNFSF11,WNT7A
Estrogen-Dependent Breast Cancer Signaling	1.43	0.133	#NUM!	Akr1b7,CREB3L2,ERAS,HSD17B10,HSD17B4,JUN,MAPK3,MRAS,RALA,SP1,SRC
Extracellular matrix organization	1.43	0.121	#NUM!	AGRN,COL18A1,COL4A6,COL5A3,COL6A6,COL9A1,DMD,ITGA2,ITGA2B,ITGA5,ITGA9,ITGB3,TNXB
14-3-3-mediated Signaling	1.42	0.114	#NUM!	CDKN1B,ERAS,H2bw2,JUN,MAPK3,MRAS,PLCD1,PRKCE,PRKCH,PRKCZ,RALA,RPS6KA1,SRC,YWHAG,YWHAH
Assembly of collagen fibrils and other multimeric structures	1.42	0.148	#NUM!	COL15A1,COL18A1,COL4A6,COL5A3,COL6A6,COL8A2,COL9A1,PCOLCE,PLEC
Osteoarthritis Pathway	1.41	0.0966	#NUM!	Alppl2,ANKH,CASP7,CREB3L2,FZD6,HTRA1,IL1RAPL1,ITGA2,ITGA2B,ITGA5,ITGA9,ITGB3,ITGB7,MYBBP1A,NOTCH1,PGF,SIK3,SMAD3,SP1,TCF4,TCF7L2,TGFBR1,TGFBR2
GABA Receptor Signaling	1.4	0.113	#NUM!	ABAT,ADCY2,Adcy3,ADCY5,ADCY6,ALDH9A1,CACNA1D,CACNA1G,CACNA2D1,GABRE,GNAZ,GNG12,ITPR3,KCNQ2,MRAS
Growth Hormone Signaling	1.4	0.137	#NUM!	IGF2,MAPK3,PRKCE,PRKCH,PRKCZ,RPS6KA1,RPS6KA3,RPS6KC1,SOCS5,STAT3
Role of Macrophages, Fibroblasts and Endothelial Cells in Rheumatoid Arthritis	1.4	0.089	#NUM!	CAMK2B,CAMK2G,CREB3L2,ERAS,FZD6,IL1RAPL1,IRAK2,JUN,MAP2K3,MAP2K6,MAP3K7,MAPK3,MRAS,NFATC2,PGF,PLCD1,PRKCE,PRKCH,PRKCZ,RALA,ROR2,SFRP2,SRC,STAT3,TCF4,TCF7L2,TNFSF11,TRAF3,TRAF5,WNT7A
Estrogen Receptor Signaling	1.39	0.0852	#NUM!	ADCY2,Adcy3,ADCY5,ADCY6,CACNA1D,CACNA2D1,CARM1,CREB3L2,ERAS,FOXO4,GNAZ,GNG12,H2bw2,IGF2,JUN,MAPK3,MED12,MED14,MRAS,NCOA2,NDUFA10,NDUFAB1,NDUFS6,NOTCH1,PGF,PLCD1,POLR2B,PRKAR1B,PRKCE,PRKCH,PRKCZ,RALA,SP1,SRA1,SRC
LPS-stimulated MAPK Signaling	1.39	0.129	#NUM!	ERAS,JUN,MAP2K3,MAP2K6,MAP3K7,MAPK3,MRAS,PRKCE,PRKCH,PRKCZ,RALA
Microautophagy Signaling Pathway	1.39	0.107	#NUM!	COL15A1,COL18A1,COL23A1,COL26A1,COL28A1,COL4A6,COL5A3,COL6A6,COL8A2,COL9A1,HSPA8,PSMA6,PSMB10,PSMB7,SEC24B,STAM2,VPS36
Signaling by Rho Family GTPases	1.39	0.0936	#NUM!	ACTB,ARHGEF10,ARHGEF16,ARHGEF7,CDH13,CDH18,CDH23,CIT,FNBP1,GNAZ,GNG12,ITGA2,ITGA2B,ITGA5,ITGA9,ITGB3,ITGB7,JUN,MAPK3,MRAS,PARD3,PIP5K1A,PIP5K1B,PRKCZ,SEPTIN8
Gαi Signaling	1.38	0.109	#NUM!	ADCY2,Adcy3,ADCY5,ADCY6,CCR4,CNR2,ERAS,GNAZ,GNG12,GRM7,MAPK3,MRAS,PRKAR1B,RALA,SRC,STAT3
ERK5 Signaling	1.37	0.135	#NUM!	CREB3L2,ERAS,MRAS,RALA,RPS6KA1,RPS6KA3,RPS6KC1,SRC,YWHAG,YWHAH
FGF Signaling	1.36	0.128	#NUM!	CREB3L2,FGF1,FGF13,FGF16,FGF9,MAP2K3,MAP2K6,MAP3K1,MAPK3,MET,STAT3
Nephrin family interactions	1.36	0.217	#NUM!	ACTN4,CASK,KIRREL2,KIRREL3,SPTBN1
Platelet homeostasis	1.36	0.128	#NUM!	ATP2B2,ATP2B4,GNG12,GNG8,ITPR3,KCNMB1,KCNMB4,NOS1,PDE2A,PECAM1,PPP2R5E
Thrombin signalling through proteinase activated receptors (PARs)	1.36	0.188	#NUM!	ARRB2,F2RL3,GNG12,GNG8,MAPK3,SRC
Transcriptional Regulation by MECP2	1.36	0.143	#NUM!	AGO3,CAMK2B,CAMK2G,GPRIN1,HIPK2,MECP2,MET,NOTCH1,PTPN1
Adrenomedullin signaling pathway	1.35	0.099	#NUM!	ADCY2,Adcy3,ADCY5,ADCY6,ARAF,C3,ERAS,GUCY2F,H2bw2,ITPR3,KCNQ2,MAP2K3,MAP2K6,MAPK3,MATK,MRAS,PLCD1,PRKAR1B,RALA,RXRA
Pentose phosphate pathway	1.35	0.267	#NUM!	G6PD,PGM2,PRPS1,PRPS2
Phenylalanine Degradation IV (Mammalian, via Side Chain)	1.35	0.267	#NUM!	GOT1,MAOA,MAOB,SMOX
Regulation of eIF4 and p70S6K Signaling	1.35	0.101	#NUM!	AGO3,EIF1AX,ERAS,FAU,ITGA2,ITGA2B,ITGA5,ITGA9,ITGB3,ITGB7,MAPK3,MRAS,PPM1L,PPP2R3A,PPP2R5E,PRKCZ,RALA,RPS24,RPS4X
D-myo-inositol (1,4,5,6)-Tetrakisphosphate Biosynthesis	1.34	0.101	#NUM!	ACP6,DUSP13B,DUSP9,INPP5F,ITPK1,NUDT11,PGAM5,PLCD1,PLPPR4,PPM1H,PPM1L,PPP2R3A,Ppp2r3d,PPP2R5E,PTPN1,PTPRD,PTPRG,PTPRJ,TNS3
D-myo-inositol (3,4,5,6)-tetrakisphosphate Biosynthesis	1.34	0.101	#NUM!	ACP6,DUSP13B,DUSP9,INPP5F,ITPK1,NUDT11,PGAM5,PLCD1,PLPPR4,PPM1H,PPM1L,PPP2R3A,Ppp2r3d,PPP2R5E,PTPN1,PTPRD,PTPRG,PTPRJ,TNS3
Thrombopoietin Signaling	1.34	0.141	#NUM!	ERAS,JUN,MAPK3,MRAS,PRKCE,PRKCH,PRKCZ,RALA,STAT3
Lung Ionic Balance Signaling Pathway	1.33	0.0805	#NUM!	ADCY6,ADGRB2,ADGRG4,ADGRG5,ATP12A,AVPR1A,CCR4,CELSR1,CELSR2,CNR2,CRHR2,F2RL3,FSHR,FZD6,GPR101,GPR153,GPR158,GPR176,GPR22,GPR50,GRM7,HTR2C,KCNMB1,KCNMB4,LCK,LPAR3,LRRC55,MAPK3,MAS1,NMUR2,P2RY2,PLCD1,PPM1L,PPP2R3A,PPP2R5E,PRKAR1B,PRKCE,PRKCH,PRKCZ,PTGFR,SRC,VIPR2
Xenobiotic Metabolism General Signaling Pathway	1.33	0.104	#NUM!	ERAS,MAF,MAP2K3,MAP2K6,MAP3K1,MAP3K13,MAP3K15,MAP3K7,MAPK3,MGST2,MRAS,PRKCE,PRKCH,PRKCZ,RALA,RXRA,Ugt1a6a/Ugt1a6b
Putrescine Degradation III	1.31	0.208	#NUM!	ALDH9A1,MAOA,MAOB,SAT1,SMOX
Transcriptional Regulatory Network in Embryonic Stem Cells	1.31	0.104	#NUM!	ERAS,ESX1,FZD6,GBX2,IGF2,MAPK3,MRAS,RALA,SALL4,SMAD3,STAT3,TGFBR1,TGFBR2,TGFBR3,TRIM24,WNT7A,ZIC3
Tryptophan Degradation III (Eukaryotic)	1.31	0.208	#NUM!	HSD17B10,HSD17B4,KMO,PARK7,TBXAS1
