# Supplementary material for: Establishment of sex-specific liver transcriptomes and H3K9me3 profiles during sexual maturity: the impact of maternal obesity
Source: Biol Sex Differ. 2025 Oct 21;16:81. doi: 10.1186/s13293-025-00767-8 (PMC12539125; doi:10.1186/s13293-025-00767-8)
Supplement: Supplementary file 6 — Supplementary Material 6. [file 13293_2025_767_MOESM6_ESM.xlsx]

## Sheet: DE_analysis
GeneSymbol	MM_3W_vs_CM_3W_FC	MM_3W_vs_CM_3W_logFC	MM_3W_vs_CM_3W_PValue	MM_3W_vs_CM_3W_FDR	MF_3W_vs_CF_3W_FC	MF_3W_vs_CF_3W_logFC	MF_3W_vs_CF_3W_PValue	MF_3W_vs_CF_3W_FDR	CM_3W_vs_CF_3W_FC	CM_3W_vs_CF_3W_logFC	CM_3W_vs_CF_3W_PValue	CM_3W_vs_CF_3W_FDR
Cyp51	-10.1584	-3.34461	3.31533e-61	2.51004e-57	-5.09061	-2.34784	1.3046e-33	1.97542e-29	1.4524	0.538441	0.00362593	0.196085
Sqle	-13.4099	-3.74523	5.06594e-82	7.67084e-78	-4.50486	-2.17148	1.20327e-32	9.10994e-29	1.75231	0.809258	3.75598e-06	0.00299332
Idi1	-15.3477	-3.93995	6.69058e-56	2.53272e-52	-6.63491	-2.73008	1.01039e-30	5.09976e-27	1.64785	0.720583	0.00115458	0.118929
Apoa4	6.32723	2.66157	1.8607e-14	9.85762e-12	14.0805	3.81562	1.71092e-25	6.47671e-22	1.33916	0.421325	0.198209	0.837877
Msmo1	-10.5248	-3.39572	8.30673e-57	4.19268e-53	-4.25958	-2.09071	5.8477e-25	1.77092e-21	1.58641	0.665769	0.000646058	0.0808698
Id1	-3.6467	-1.86659	2.83015e-11	9.31612e-09	-7.28315	-2.86456	2.27659e-23	5.74535e-20	-1.96188	-0.972239	0.000276498	0.0508586
Nsdhl	-6.65762	-2.73501	3.992e-38	1.00745e-34	-3.89386	-1.9612	1.59505e-21	3.45032e-18	1.44475	0.530825	0.00747218	0.286909
Hamp	-703.336	-9.45807	5.03754e-17	3.81392e-14	-3187.51	-11.6382	2.36247e-21	4.47156e-18	-1.38138	-0.466113	0.550433	0.965404
Hamp2	-297.407	-8.2163	1.67504e-17	1.33492e-14	-836.362	-9.70798	2.68567e-21	4.5185e-18	-1.84574	-0.884201	0.211028	0.846478
Fdps	-10.8169	-3.43522	3.07341e-47	9.30751e-44	-4.31416	-2.10908	8.68687e-21	1.31537e-17	1.77636	0.828925	0.000117855	0.033671
Id3	-3.61331	-1.85332	5.59949e-15	3.3915e-12	-4.61628	-2.20673	3.16417e-20	4.35562e-17	-1.34349	-0.425988	0.0625509	0.634221
Rnf145	1.57837	0.658432	1.69569e-06	0.000174668	2.36298	1.24061	4.51661e-19	5.69921e-16	1.25319	0.325604	0.0183486	0.411103
Cd36	2.99578	1.58293	3.36246e-10	9.60649e-08	4.85145	2.27842	1.03041e-18	1.20019e-15	1.3606	0.444239	0.072542	0.659386
Emp2	-1.79168	-0.841313	3.90061e-08	6.56256e-06	-2.46046	-1.29893	1.07966e-17	1.16773e-14	-1.48405	-0.569539	0.00012666	0.0342479
Coq10b	1.75689	0.813021	0.00312026	0.0595801	5.50374	2.46041	1.56648e-17	1.58131e-14	2.046	1.0328	0.000200821	0.0437013
Gm4673	-4.96889	-2.31292	1.23517e-10	3.66723e-08	-8.94369	-3.16087	2.31339e-17	2.18933e-14	-1.22662	-0.294683	0.378973	0.923364
Alas1	3.39446	1.76318	5.9901e-09	1.29574e-06	6.27452	2.6495	2.5669e-17	2.28635e-14	1.50891	0.593502	0.0446429	0.555903
Tor1b	1.53561	0.618812	1.53353e-08	2.86675e-06	1.85402	0.890657	5.64571e-16	4.7493e-13	1.18891	0.249636	0.0234873	0.457715
Tfrc	3.78286	1.91948	2.59814e-07	3.43252e-05	8.89287	3.15265	8.08059e-16	6.4398e-13	2.36735	1.24327	0.000695707	0.0823
Gm44662	-65.3736	-6.03064	2.44964e-14	1.23642e-11	-75.2841	-6.23427	1.48726e-15	1.07238e-12	-1.2605	-0.333997	0.556933	0.966321
Slc16a13	7.02329	2.81215	1.06075e-13	4.72406e-11	8.28757	3.05095	1.41882e-15	1.07238e-12	1.11454	0.15645	0.695313	0.979486
Chrna2	2.46254	1.30015	2.17392e-13	9.40498e-11	2.70086	1.43342	1.76834e-15	1.2171e-12	1.32498	0.405965	0.0259422	0.47499
Mgll	2.00844	1.00608	1.66885e-09	4.01106e-07	2.5221	1.33462	2.0782e-15	1.36818e-12	1.19991	0.262929	0.112371	0.726336
Btnl9	1.59188	0.670732	0.00121524	0.0301019	3.17183	1.66531	3.69129e-15	2.3289e-12	1.35814	0.441631	0.0362027	0.522855
Atoh8	-4.26093	-2.09117	1.94913e-09	4.54057e-07	-6.92676	-2.79218	5.74376e-15	3.47888e-12	-1.31287	-0.392725	0.237994	0.863368
Gm31600	5.0396	2.33331	6.24573e-12	2.30666e-09	6.22541	2.63817	1.7769e-14	1.03484e-11	1.10912	0.149417	0.682289	0.976871
Aqp4	3.37064	1.75302	1.4373e-07	2.06699e-05	6.13663	2.61745	3.06493e-14	1.71886e-11	1.56708	0.648075	0.0492277	0.580028
Cyp4a31	2.08763	1.06187	2.14401e-07	2.92474e-05	2.92685	1.54935	7.68498e-14	4.15593e-11	1.31458	0.394602	0.0523366	0.591845
Chd3	1.39344	0.478648	1.88414e-06	0.000191475	1.67595	0.74498	1.41244e-13	7.37486e-11	1.08863	0.122514	0.22268	0.855114
Fgf1	1.44574	0.531807	0.000445669	0.0144195	2.18121	1.12513	1.81926e-13	9.1824e-11	1.14891	0.20027	0.185781	0.832349
Aldh1l1	-1.83212	-0.873512	5.42245e-12	2.05267e-09	-1.90892	-0.93276	1.91118e-13	9.33519e-11	-1.14376	-0.193779	0.123401	0.745624
Pde4a	2.21396	1.14663	1.43704e-11	4.94539e-09	2.35953	1.2385	2.44563e-13	1.15724e-10	-1.01981	-0.0283045	0.871349	0.989557
Sphk2	-1.40725	-0.492883	0.00225024	0.0476547	-2.27444	-1.18551	3.27927e-13	1.50469e-10	-1.41103	-0.496752	0.00199769	0.152773
Fdft1	-4.13942	-2.04943	6.03993e-38	1.30652e-34	-2.18351	-1.12665	3.70627e-13	1.6506e-10	1.4861	0.571528	0.000194285	0.0437013
Mvk	-4.84494	-2.27648	7.82788e-21	8.46641e-18	-3.32192	-1.73202	4.08608e-13	1.76776e-10	1.27082	0.345759	0.133142	0.759763
Pik3r1	1.61054	0.687548	0.000138229	0.00596314	2.47318	1.30637	8.34051e-13	3.50811e-10	1.31366	0.393592	0.028925	0.494013
Ppat	1.24536	0.316562	0.0073015	0.10164	1.80231	0.849849	8.81769e-13	3.60858e-10	1.27889	0.35489	0.00289792	0.176937
Mettl27	-1.67905	-0.747643	5.28243e-08	8.66753e-06	-1.97442	-0.981431	1.20224e-12	4.79062e-10	-1.01238	-0.0177465	0.895542	0.99115
Per2	3.04141	1.60474	7.80809e-06	0.000609552	6.25647	2.64535	1.2344e-12	4.79264e-10	1.49072	0.576009	0.103192	0.714484
Pmvk	-4.89728	-2.29198	1.14645e-23	1.44663e-20	-2.94813	-1.5598	2.69299e-12	1.01943e-09	1.31946	0.399949	0.0657283	0.641831
Hal	-2.36764	-1.24345	2.91367e-08	5.19045e-06	-2.97332	-1.57208	3.54001e-12	1.30739e-09	-1.44623	-0.532297	0.0162076	0.383462
Tlr12	3.20055	1.67832	1.33447e-14	7.77176e-12	2.83434	1.50301	3.77733e-12	1.36182e-09	-1.10749	-0.147289	0.495345	0.951485
Tm7sf2	-2.67951	-1.42197	7.41734e-17	5.34825e-14	-2.236	-1.16092	7.15324e-12	2.51894e-09	1.07801	0.108366	0.516021	0.957215
Lrp4	1.44378	0.529853	0.000224214	0.00853027	1.98194	0.986912	7.57762e-12	2.60774e-09	1.00017	0.00023941	0.998672	0.999861
Lyve1	1.381	0.465716	0.0242006	0.211941	2.68693	1.42596	1.28406e-11	4.32071e-09	1.52347	0.607357	0.00362065	0.196085
Ethe1	-1.70219	-0.767394	5.71572e-05	0.00302613	-2.46659	-1.30252	1.51795e-11	4.89039e-09	-1.0428	-0.0604658	0.749015	0.983147
Psen2	-1.54721	-0.629673	8.79884e-07	9.79647e-05	-1.82365	-0.866827	1.50605e-11	4.89039e-09	-1.07785	-0.108156	0.395711	0.928351
Atp6v0a2	1.25978	0.333168	0.00273154	0.0548062	1.68086	0.749203	2.00193e-11	6.31525e-09	1.19185	0.253201	0.0236359	0.458839
Ppara	1.61692	0.693251	3.08789e-07	3.92914e-05	1.87845	0.909541	2.16153e-11	6.67957e-09	-1.01687	-0.0241324	0.858101	0.988918
Plekha8	1.27604	0.351678	0.00444076	0.0728515	1.7777	0.830012	2.34349e-11	7.0493e-09	1.13936	0.188224	0.129614	0.756204
Ttll8	3.05022	1.60891	0.01245	0.145461	40.4999	5.33985	2.37429e-11	7.0493e-09	5.73197	2.51903	0.0021079	0.1529
2010003K11Rik	3.0672	1.61692	1.01835e-07	1.55757e-05	4.14987	2.05306	2.71736e-11	7.91274e-09	1.25343	0.325881	0.276805	0.886194
Zfp707	-1.38527	-0.470166	0.00120238	0.0298957	-1.9608	-0.971442	3.71374e-11	1.06101e-08	1.00936	0.0134369	0.925856	0.991931
Rhbdd2	1.7683	0.822364	8.09553e-07	9.14795e-05	2.14775	1.10283	4.29575e-11	1.20456e-08	1.03776	0.0534664	0.74941	0.983147
Uck1	1.7964	0.84511	3.27524e-07	4.09865e-05	2.13326	1.09306	4.70305e-11	1.29479e-08	1.02075	0.0296366	0.857632	0.988918
Srebf1	1.90685	0.931192	0.000170502	0.00703474	3.15117	1.65589	5.09745e-11	1.37832e-08	1.55355	0.635566	0.0100117	0.319555
Dhrs3	-1.23511	-0.304636	0.00745171	0.10307	-1.68232	-0.750452	5.21669e-11	1.38581e-08	-1.17632	-0.234277	0.0393013	0.534108
Fam102a	1.93405	0.951625	1.4909e-05	0.00101311	2.73527	1.45168	6.42845e-11	1.67827e-08	1.14909	0.200493	0.360225	0.920016
Cmah	1.15164	0.203691	0.225446	0.629835	2.14915	1.10376	8.6341e-11	2.21589e-08	1.88315	0.913145	7.17791e-08	0.000120764
Noct	1.58758	0.666826	0.14977	0.53773	9.54144	3.25421	9.65784e-11	2.43732e-08	2.17628	1.12187	0.0167507	0.39228
Dusp3	1.28052	0.35673	0.00201993	0.0438225	1.6802	0.748631	1.07079e-10	2.65801e-08	1.11431	0.156148	0.178023	0.824709
Tsku	3.31552	1.72924	0.00122667	0.0301882	13.3404	3.73773	1.21068e-10	2.95679e-08	3.3395	1.73963	0.00118327	0.121061
Vnn1	2.61038	1.38426	2.16941e-11	7.29983e-09	2.50149	1.32279	1.45647e-10	3.50063e-08	-1.13152	-0.178257	0.38129	0.924202
Gm36264	-3.55463	-1.8297	6.60092e-06	0.000528842	-6.76827	-2.75879	1.90209e-10	4.50024e-08	1.03595	0.0509522	0.893049	0.99073
Rdh11	-5.48233	-2.45479	7.20868e-18	6.42081e-15	-3.41296	-1.77102	1.96762e-10	4.58365e-08	1.37269	0.457003	0.0909896	0.697611
Gramd1b	2.05783	1.04112	2.53261e-05	0.00155889	2.98287	1.5767	2.05009e-10	4.7034e-08	-1.10132	-0.139227	0.575275	0.966321
Rnf24	1.54435	0.626997	4.27564e-05	0.00242479	1.95719	0.968787	2.21391e-10	5.00344e-08	-1.08587	-0.11885	0.440709	0.935058
Erg28	-2.13122	-1.09168	2.07303e-15	1.30791e-12	-1.82429	-0.867337	2.35262e-10	5.22389e-08	1.07183	0.100072	0.460052	0.939335
Amdhd1	-1.42557	-0.51154	0.000346108	0.0119926	-1.87931	-0.910207	2.39496e-10	5.22389e-08	-1.20238	-0.265891	0.0622232	0.633614
Slc25a37	1.23448	0.303901	0.0356471	0.262789	1.89843	0.924809	2.41495e-10	5.22389e-08	1.42986	0.515871	0.000398992	0.061765
Ugt1a9	-3.56357	-1.83332	4.82051e-13	2.02756e-10	-3.01035	-1.58993	2.58547e-10	5.51398e-08	1.05956	0.0834652	0.732819	0.981627
Pla1a	-1.32378	-0.404669	4.13598e-05	0.0023544	-1.53737	-0.620465	3.00607e-10	6.32194e-08	-1.23168	-0.300632	0.00220124	0.154961
Acaa1b	1.76551	0.820085	3.81953e-06	0.000338218	2.17365	1.12012	3.47402e-10	7.20598e-08	1.22752	0.295747	0.0938264	0.700338
Gls2	-1.94777	-0.961824	8.48369e-08	1.31082e-05	-2.1822	-1.12578	4.0333e-10	8.253e-08	-1.34694	-0.429687	0.0158532	0.382887
Pgm3	1.99802	0.998574	9.09067e-06	0.000688255	2.67593	1.42004	4.39036e-10	8.86385e-08	1.36321	0.447013	0.0468552	0.565147
Gstm7	-1.50109	-0.586015	3.58902e-06	0.000321568	-1.71945	-0.781945	6.75517e-10	1.34588e-07	-1.07948	-0.110343	0.379981	0.92365
Arhgef10l	-1.44238	-0.52845	0.000165512	0.00686509	-1.82465	-0.867624	6.98871e-10	1.37432e-07	-1.13702	-0.185258	0.183341	0.832343
Agtr1a	-1.3369	-0.418896	0.00176018	0.039314	-1.77628	-0.828863	7.19311e-10	1.37871e-07	-1.18366	-0.243257	0.0686328	0.645308
Abhd6	1.36413	0.44798	0.0266084	0.223092	2.39636	1.26085	7.13108e-10	1.37871e-07	1.18698	0.247296	0.221818	0.853951
Usp2	3.35389	1.74584	0.000983708	0.0260407	11.1886	3.48396	8.34216e-10	1.57201e-07	1.73033	0.791047	0.128853	0.754356
Cgref1	3.52834	1.81899	9.15607e-05	0.00436778	8.03344	3.00602	8.40925e-10	1.57201e-07	1.744	0.802398	0.0996343	0.709555
Adgrf1	-3.14038	-1.65094	6.34834e-08	1.02096e-05	-3.6915	-1.88421	8.69446e-10	1.60551e-07	-1.10199	-0.140116	0.636478	0.973785
Osbpl5	1.26087	0.334415	0.183736	0.579932	2.89755	1.53484	9.14086e-10	1.6676e-07	-1.0518	-0.0728555	0.773849	0.984351
Mmab	-2.59511	-1.3758	1.60739e-23	1.87224e-20	-1.78118	-0.832837	9.79167e-10	1.74188e-07	1.28469	0.361416	0.0071867	0.283361
Gstm6	-1.82388	-0.867007	5.32347e-08	8.66753e-06	-1.96739	-0.97628	9.89311e-10	1.74188e-07	1.03917	0.0554328	0.725575	0.980592
Trpm4	2.50965	1.32749	4.23508e-09	9.29386e-07	2.60235	1.37982	9.72632e-10	1.74188e-07	-1.02567	-0.0365703	0.87226	0.989557
Acsl4	1.0079	0.0113537	0.941694	0.984542	1.93974	0.955865	1.07615e-09	1.873e-07	1.60193	0.679807	1.3515e-05	0.00818577
Slc43a1	-1.79214	-0.84168	2.60692e-07	3.43252e-05	-1.97672	-0.983108	1.39311e-09	2.3971e-07	-1.2575	-0.330555	0.0391368	0.534089
Arl13b	-1.77749	-0.829845	0.000430676	0.0141154	-2.69228	-1.42883	1.48273e-09	2.52265e-07	-1.58327	-0.662905	0.00424388	0.21932
Ass1	-1.68882	-0.75602	2.75259e-07	3.59307e-05	-1.85428	-0.890859	1.50763e-09	2.53651e-07	-1.19531	-0.257391	0.0786281	0.674479
Tns1	1.4862	0.571627	8.43111e-05	0.00411021	1.84291	0.881986	1.53013e-09	2.54607e-07	1.08124	0.112684	0.437513	0.935058
Pla2g6	1.59723	0.675573	7.26157e-05	0.00362231	2.0475	1.03386	1.60408e-09	2.6401e-07	1.16519	0.220561	0.19675	0.837877
Snrk	1.14078	0.190018	0.0558073	0.336667	1.51618	0.600441	1.73591e-09	2.82636e-07	1.19851	0.261236	0.00891299	0.308275
Frrs1	1.25495	0.327632	0.00518686	0.0807189	1.63371	0.708152	1.8987e-09	3.05357e-07	1.35051	0.4335	0.000233755	0.0437013
Marveld1	1.45984	0.545808	0.00107475	0.0277237	2.01263	1.00908	1.91579e-09	3.05357e-07	1.16628	0.221918	0.185187	0.832349
Nmrk1	1.93661	0.953532	0.000153844	0.00647086	2.89076	1.53145	1.96964e-09	3.1067e-07	1.14125	0.190621	0.447095	0.937134
Slc25a45	1.29637	0.374479	0.0202129	0.192924	1.96499	0.974519	1.99663e-09	3.1168e-07	1.2176	0.284041	0.0805767	0.678583
Inhbc	1.37029	0.454477	0.00699946	0.0988674	2.0261	1.01871	2.1209e-09	3.24391e-07	1.48875	0.574099	0.000694551	0.0823
Gm10680	5.21407	2.38241	1.03768e-05	0.000768483	10.4829	3.38996	2.11333e-09	3.24391e-07	1.66313	0.733898	0.168785	0.81381
Pdxk	1.2065	0.270827	0.049659	0.31505	1.77529	0.828056	2.42567e-09	3.67296e-07	1.19377	0.255523	0.0646439	0.641441
Slc35f2	6.45236	2.68983	7.35539e-10	1.92026e-07	6.22615	2.63834	2.45379e-09	3.67874e-07	1.17229	0.229326	0.62323	0.97068
Casc4	1.35603	0.439386	0.000957903	0.0257237	1.73422	0.794288	2.82979e-09	4.20085e-07	1.16348	0.218448	0.10434	0.715504
Aph1b	-2.80077	-1.48582	1.44142e-14	8.08367e-12	-2.17612	-1.12176	3.20965e-09	4.7185e-07	1.01675	0.0239596	0.896258	0.99115
Sall4	50.4692	5.65733	4.24387e-10	1.19001e-07	30.5043	4.93094	3.46943e-09	5.05136e-07	-1.81929	-0.863372	0.45927	0.938751
Tcp11l2	-1.44137	-0.527446	0.000965321	0.0257794	-1.92676	-0.946175	3.52323e-09	5.08083e-07	-1.32822	-0.409496	0.00995959	0.319509
Inhbe	4.04146	2.01488	1.75311e-10	5.10491e-08	3.60291	1.84916	3.9e-09	5.57112e-07	-1.01626	-0.0232747	0.939201	0.991931
Gm3787	-2.46912	-1.304	0.000208756	0.00810509	-4.22192	-2.0779	4.08862e-09	5.73239e-07	-1.35495	-0.438237	0.16902	0.81381
Kbtbd8	1.81913	0.86325	0.000384455	0.0129078	2.70362	1.43489	4.06551e-09	5.73239e-07	1.13636	0.184421	0.465409	0.939835
Tmem86a	3.3917	1.76201	6.13742e-11	1.89659e-08	2.97302	1.57193	4.4169e-09	6.13585e-07	-1.04388	-0.0619606	0.815036	0.986876
Nrep	1.83454	0.875418	0.00284729	0.0563603	3.37822	1.75626	4.70346e-09	6.47453e-07	1.52241	0.606357	0.0382985	0.532388
Cyp2g1	-1.98884	-0.99193	0.0246049	0.213505	-6.50151	-2.70077	5.09046e-09	6.94413e-07	-2.55332	-1.35237	0.00209542	0.1529
Fam107b	1.29284	0.370548	0.00360807	0.0646549	1.67561	0.744689	5.60355e-09	7.5758e-07	1.09616	0.132454	0.298884	0.895115
Miga2	1.54374	0.626429	5.15374e-05	0.00279706	1.86563	0.899666	7.05319e-09	9.45128e-07	1.12592	0.171109	0.269296	0.882194
Fitm2	1.65246	0.724613	3.62656e-07	4.4645e-05	1.77098	0.824552	7.51518e-09	9.982e-07	1.08285	0.11483	0.419588	0.930162
Limd2	-1.22898	-0.297465	0.04041	0.280824	-1.77592	-0.828567	7.76715e-09	1.01388e-06	-1.55321	-0.635251	9.41273e-06	0.00678702
Alpl	2.16185	1.11227	1.1154e-05	0.000804255	2.78098	1.4756	7.71805e-09	1.01388e-06	1.19973	0.26271	0.297723	0.89459
Scnn1a	-1.55589	-0.637736	0.000270966	0.00994086	-2.02203	-1.01581	7.99303e-09	1.03339e-06	-1.12149	-0.165416	0.34104	0.911937
Por	1.79973	0.847779	3.90083e-05	0.00225444	2.29213	1.19669	8.05308e-09	1.03339e-06	-1.02831	-0.0402755	0.844035	0.988524
Cpt1a	1.78737	0.837838	7.63419e-12	2.75231e-09	1.62923	0.704193	8.14398e-09	1.03627e-06	-1.09885	-0.136	0.263497	0.87786
Mtss1	1.51156	0.596034	3.95367e-05	0.00227629	1.78798	0.838327	8.3445e-09	1.05294e-06	1.12206	0.166156	0.250926	0.870839
Rfx5	-1.23859	-0.308697	0.0679234	0.369299	-1.96294	-0.973019	9.35094e-09	1.17018e-06	-1.41287	-0.498627	0.00300104	0.180324
Cmip	1.20074	0.263926	0.0323234	0.249206	1.63443	0.708792	9.7187e-09	1.20623e-06	1.07961	0.11051	0.372062	0.920973
Rasal2	1.26181	0.335494	0.0425759	0.289746	1.93774	0.954372	9.81469e-09	1.20824e-06	1.17046	0.22708	0.172523	0.816514
Acss2	-4.9309	-2.30185	5.35343e-13	2.19085e-10	-3.46204	-1.79162	1.08926e-08	1.33013e-06	1.3066	0.385818	0.205115	0.841855
Sqor	-1.53382	-0.617132	1.8438e-08	3.36371e-06	-1.54243	-0.625207	1.14437e-08	1.38624e-06	-1.18336	-0.242894	0.0260559	0.476495
Fabp2	2.42883	1.28026	2.04317e-07	2.81252e-05	2.65771	1.41018	1.19412e-08	1.43503e-06	1.30813	0.387504	0.111377	0.724771
Ffar4	3.81392	1.93127	6.38083e-07	7.48981e-05	4.37969	2.13083	1.21311e-08	1.44637e-06	-1.25811	-0.331254	0.427984	0.931713
Fga	-1.40117	-0.486629	1.49203e-05	0.00101311	-1.55792	-0.639619	1.33562e-08	1.58e-06	-1.01049	-0.0150566	0.893175	0.99073
Ppfibp2	-1.21673	-0.283011	0.0145495	0.159875	-1.57713	-0.657301	1.5259e-08	1.7911e-06	-1.11159	-0.15262	0.18608	0.832535
Gm14403	1.23379	0.303098	0.369296	0.747324	3.94043	1.97835	1.64075e-08	1.9111e-06	2.106	1.07451	0.00173559	0.143099
Vps13a	1.17752	0.235753	0.106371	0.459132	1.77561	0.828316	1.71247e-08	1.97941e-06	1.22117	0.288263	0.0495723	0.580028
Flrt1	1.86682	0.900584	0.0101175	0.126068	4.00031	2.00011	1.79917e-08	2.06387e-06	1.27669	0.352409	0.339078	0.911367
Nrg4	3.6363	1.86247	3.73262e-06	0.000332467	4.89152	2.29028	1.90464e-08	2.16842e-06	-1.11823	-0.161211	0.683062	0.976951
Dnaja1	1.38087	0.465582	0.000720567	0.0211041	1.71223	0.77588	1.99286e-08	2.25193e-06	1.22174	0.288937	0.0358262	0.52223
Spink1	2.30089	1.20219	0.0535406	0.328035	14.3814	3.84613	2.30118e-08	2.58107e-06	2.28131	1.18986	0.0648488	0.641831
AC169509.1	-1.71226	-0.775904	0.000553584	0.0170028	-2.40961	-1.2688	2.52693e-08	2.81344e-06	1.00508	0.00731552	0.973731	0.995971
Podn	1.22387	0.291446	0.087088	0.41627	1.92924	0.948036	2.59785e-08	2.87128e-06	1.16591	0.221457	0.204199	0.841815
Hmgcs1	-6.58835	-2.71992	8.26663e-19	7.82333e-16	-3.12524	-1.64397	2.64778e-08	2.90527e-06	1.64632	0.719246	0.0129644	0.354548
Enho	-4.30851	-2.10719	5.89636e-11	1.86006e-08	-3.39698	-1.76425	2.67016e-08	2.90875e-06	1.02135	0.0304822	0.920582	0.991931
Cirbp	-1.45617	-0.542183	0.00580613	0.0869598	-2.14283	-1.09952	2.7623e-08	2.98763e-06	-1.23279	-0.301928	0.121215	0.742116
Tmco6	-2.34573	-1.23004	6.20657e-09	1.32366e-06	-2.24183	-1.16468	3.3534e-08	3.60122e-06	1.03805	0.0538791	0.791629	0.986613
Pcdh17	-1.1534	-0.205897	0.420166	0.780057	2.67461	1.41933	3.64845e-08	3.86328e-06	1.41265	0.498408	0.0531082	0.592605
Gm45909	3.02515	1.59701	0.0012178	0.0301019	7.31837	2.87152	3.64691e-08	3.86328e-06	2.21117	1.14481	0.0226756	0.449165
Vwa8	1.42921	0.515216	5.82645e-07	6.89251e-05	1.48087	0.566447	3.98229e-08	4.18749e-06	-1.00237	-0.00341375	0.973547	0.995971
Myo10	1.06891	0.0961381	0.527546	0.835282	1.78959	0.839632	4.24552e-08	4.4335e-06	1.28466	0.361388	0.0179562	0.406417
St3gal5	1.74747	0.805265	0.000103192	0.00479306	2.20743	1.14237	4.381e-08	4.54364e-06	1.05009	0.0705181	0.732433	0.981627
Fgg	-1.41378	-0.499558	1.80797e-05	0.00118752	-1.55656	-0.638364	4.49662e-08	4.63182e-06	-1.02051	-0.0292909	0.801029	0.986876
Gjb1	-1.32342	-0.404271	0.000215168	0.00829026	-1.51401	-0.598371	4.59339e-08	4.69954e-06	-1.01101	-0.0158025	0.884774	0.990291
Odc1	1.36381	0.447646	0.00725865	0.101487	1.88751	0.916483	4.73693e-08	4.81387e-06	1.21502	0.28098	0.0925821	0.700338
Pipox	-1.34158	-0.423936	8.46872e-05	0.00411021	-1.50387	-0.588675	4.99734e-08	5.01124e-06	-1.11173	-0.152806	0.155627	0.794973
Gm19619	5.0677	2.34133	3.54499e-11	1.14209e-08	3.78078	1.91869	4.96789e-08	5.01124e-06	1.09216	0.127187	0.72067	0.980592
Sec24a	1.1033	0.141831	0.260824	0.66751	1.6131	0.689832	5.15069e-08	5.13104e-06	1.14704	0.197916	0.117034	0.736543
Zc3h12d	-1.76405	-0.818887	0.00078827	0.022606	-2.51867	-1.33266	5.20552e-08	5.15177e-06	-1.38818	-0.473194	0.0484905	0.574525
Dtx4	-1.53007	-0.613596	0.0230497	0.207255	-2.82193	-1.49668	5.37387e-08	5.28384e-06	-1.13352	-0.180813	0.500625	0.952876
Fads2	1.62734	0.702513	0.0101835	0.126496	2.83913	1.50545	6.13177e-08	5.99015e-06	1.38862	0.473649	0.0824104	0.680031
Tbl2	1.31213	0.391913	0.000868259	0.0242121	1.55624	0.63806	6.21065e-08	6.02832e-06	1.09362	0.129108	0.277004	0.886347
Gm39929	4.27216	2.09496	0.00093716	0.0253855	16.8011	4.07049	6.48959e-08	6.25894e-06	4.21707	2.07624	0.00864632	0.305181
Avpr1a	-2.2588	-1.17556	2.38566e-05	0.00149972	-2.85753	-1.51477	6.86345e-08	6.57762e-06	1.09069	0.125238	0.647852	0.975733
Kcnn2	-1.51798	-0.602154	3.0711e-05	0.00183805	-1.71609	-0.779125	6.92248e-08	6.59247e-06	-1.10142	-0.139361	0.330207	0.908662
Cntnap1	5.54928	2.4723	4.07571e-09	9.07566e-07	4.73099	2.24214	7.09687e-08	6.7163e-06	-1.17323	-0.230481	0.572553	0.966321
Eps8l2	-1.1364	-0.184469	0.349787	0.73358	-2.10607	-1.07456	7.27791e-08	6.84486e-06	-1.141	-0.190301	0.334555	0.909755
Casp6	-1.05355	-0.0752605	0.647175	0.886731	-1.84807	-0.88602	7.7204e-08	7.21619e-06	-1.52514	-0.60894	0.000209762	0.0437013
Inca1	1.00077	0.00111753	0.993786	0.998938	-1.71153	-0.775286	7.95538e-08	7.30063e-06	-1.22651	-0.29456	0.0397874	0.534684
Ssh2	1.09918	0.136428	0.230729	0.634409	1.52903	0.612619	7.91032e-08	7.30063e-06	1.13355	0.180848	0.113461	0.727051
Dcun1d3	1.64298	0.716312	7.60045e-05	0.00376098	1.96897	0.977445	7.86794e-08	7.30063e-06	1.15218	0.20436	0.26345	0.87786
Cnnm3	-1.24038	-0.310786	0.0159879	0.167073	-1.61717	-0.693471	8.195e-08	7.47522e-06	-1.13248	-0.179488	0.161589	0.803805
Ocln	-1.76098	-0.816378	2.33764e-05	0.00148725	-2.03661	-1.02617	1.15584e-07	1.04801e-05	-1.07687	-0.10685	0.576209	0.966321
Sel1l3	1.54805	0.630456	0.00453676	0.0739599	2.27997	1.18902	1.23588e-07	1.11391e-05	1.51112	0.595614	0.00766968	0.289612
Gm379	-4.93294	-2.30245	0.000139236	0.00598235	-11.8272	-3.56403	1.25987e-07	1.12217e-05	1.19674	0.259114	0.639735	0.975365
Fam161a	-1.41309	-0.498855	0.0200353	0.191766	-2.21422	-1.1468	1.25428e-07	1.12217e-05	-1.17685	-0.234932	0.262215	0.876511
Olfml1	1.57423	0.654642	2.94114e-05	0.00177429	1.7832	0.834471	1.28267e-07	1.1358e-05	1.23993	0.310259	0.0507619	0.583888
Cbs	-1.52453	-0.60836	0.00367993	0.0654444	-2.16545	-1.11467	1.31526e-07	1.15789e-05	-1.1054	-0.144571	0.48849	0.949514
Tnfaip8l3	-2.52447	-1.33598	0.00319681	0.0605075	-5.44009	-2.44363	1.35341e-07	1.18459e-05	-1.83693	-0.877294	0.0446793	0.555903
Ddo	1.52811	0.611752	9.25783e-05	0.00439442	1.77475	0.827613	1.38284e-07	1.20339e-05	1.12155	0.165495	0.293369	0.893215
Marveld2	-1.21223	-0.277661	0.0515244	0.320298	-1.68808	-0.755385	1.40075e-07	1.21201e-05	-1.08788	-0.121515	0.391808	0.92674
Tk2	-1.0951	-0.131069	0.204762	0.606439	-1.45636	-0.54237	1.44678e-07	1.24473e-05	-1.16962	-0.226042	0.0277953	0.49117
Fgfr4	-1.52671	-0.610424	6.47287e-08	1.02096e-05	-1.50689	-0.591572	1.46328e-07	1.2518e-05	-1.05125	-0.0721006	0.519161	0.957926
Col27a1	1.65294	0.725033	0.00498082	0.0784803	2.59928	1.37811	1.49945e-07	1.27554e-05	1.66029	0.731431	0.00489666	0.23243
Stox2	1.16519	0.220563	0.423119	0.781421	2.75079	1.45985	1.574e-07	1.32408e-05	1.32131	0.401965	0.151928	0.789192
1810055G02Rik	1.65374	0.725732	0.0111127	0.134614	2.87806	1.5251	1.57176e-07	1.32408e-05	1.44019	0.526259	0.065551	0.641831
Auts2	1.98561	0.989582	0.00436263	0.0721956	3.54368	1.82525	1.68399e-07	1.40878e-05	1.03158	0.0448567	0.899403	0.99115
Thrsp	1.40096	0.486415	0.333546	0.722885	6.96176	2.79945	1.84671e-07	1.53642e-05	3.13275	1.64743	0.00137985	0.130585
Asap2	-1.98651	-0.990239	0.00103979	0.0270059	-3.02191	-1.59546	1.86347e-07	1.5419e-05	-1.28884	-0.366072	0.219939	0.852759
Trib3	-1.37088	-0.455107	0.0721694	0.381294	-2.51694	-1.33167	1.96873e-07	1.62014e-05	-1.45162	-0.537661	0.0324766	0.509596
Mocos	-1.38024	-0.464917	0.00173074	0.0390345	-1.70997	-0.773967	2.0439e-07	1.6729e-05	-1.05738	-0.0804985	0.585966	0.967981
Scamp5	1.47438	0.560105	1.45183e-05	0.000994736	1.59514	0.673688	2.09056e-07	1.70189e-05	1.14038	0.189515	0.146986	0.779021
Gm31583	-2.16068	-1.11148	0.00993955	0.1249	-4.98514	-2.31764	2.255e-07	1.81962e-05	-1.14151	-0.190946	0.653515	0.975733
Hapln1	2.29268	1.19703	0.0990922	0.443684	18.3102	4.19458	2.2592e-07	1.81962e-05	2.04465	1.03186	0.174964	0.820102
Srebf2	-2.24901	-1.16929	1.34767e-16	8.87239e-14	-1.65163	-0.723892	2.38225e-07	1.90857e-05	1.08683	0.120132	0.387902	0.926074
Gm3571	-7.53946	-2.91446	1.04556e-12	4.1663e-10	-4.24506	-2.08579	2.54784e-07	2.02186e-05	1.50034	0.585286	0.0853286	0.681818
Cbx2	-1.31371	-0.393648	0.0346612	0.259441	-1.94791	-0.96193	2.55036e-07	2.02186e-05	-1.35428	-0.437524	0.0179019	0.406417
Lonrf1	1.46283	0.548759	0.0351053	0.260198	2.56401	1.3584	2.62712e-07	2.07187e-05	1.23541	0.304986	0.24595	0.868027
Aldh3a2	1.67699	0.745875	2.75124e-06	0.000258754	1.765	0.81967	2.64103e-07	2.07204e-05	-1.10164	-0.139655	0.37766	0.923198
Stk35	1.183	0.242453	0.0911122	0.42594	1.66687	0.737144	2.67924e-07	2.09119e-05	1.0219	0.03126	0.82847	0.987984
Zfp750	1.30817	0.387546	0.0348761	0.259549	1.93731	0.954057	2.78546e-07	2.15191e-05	1.36067	0.444319	0.0170362	0.394437
Mcrip2	1.38714	0.472112	0.00106599	0.0275448	1.67474	0.74394	2.77498e-07	2.15191e-05	1.11896	0.162152	0.266278	0.879576
Il4ra	-1.16623	-0.221853	0.0236398	0.210314	-1.41553	-0.501338	2.89835e-07	2.22776e-05	-1.19424	-0.256088	0.008678	0.305587
Slc39a14	1.26921	0.343928	0.000449978	0.0145279	1.4168	0.502635	3.00549e-07	2.29844e-05	1.0088	0.0126468	0.897307	0.99115
Calml4	2.71292	1.43985	3.70401e-05	0.00215716	3.49225	1.80416	3.12802e-07	2.38013e-05	1.11111	0.152002	0.66919	0.975733
Naga	-1.08252	-0.11439	0.271373	0.674734	-1.44521	-0.531282	3.14836e-07	2.38363e-05	-1.2011	-0.264352	0.0107736	0.332306
Zc3h6	-2.37093	-1.24545	0.000117399	0.00528167	-3.10821	-1.63608	3.1742e-07	2.39123e-05	-1.56849	-0.649373	0.0363771	0.52322
Hgsnat	-1.32963	-0.41103	0.000193005	0.00769075	-1.47758	-0.563236	3.25142e-07	2.43728e-05	-1.08854	-0.122389	0.265045	0.879059
Fut1	2.54467	1.34748	0.00260438	0.0532921	6.34667	2.666	3.27353e-07	2.44176e-05	3.09281	1.62892	0.00326538	0.183594
Mthfd1l	1.53738	0.62047	0.0525577	0.324299	3.17702	1.66767	3.29495e-07	2.4457e-05	1.37348	0.457837	0.164375	0.807846
A630031M04Rik	3.10448	1.63435	1.88793e-14	9.85762e-12	2.10114	1.07118	3.4554e-07	2.55228e-05	-1.21211	-0.277525	0.201905	0.840097
Gde1	1.33853	0.420651	0.0592528	0.346011	2.21671	1.14842	3.55099e-07	2.61015e-05	1.32826	0.409537	0.067253	0.643027
Agmat	-1.26237	-0.336131	0.00440593	0.0725948	-1.5167	-0.600933	3.68161e-07	2.69309e-05	-1.17083	-0.227528	0.053377	0.593591
Lgr5	-1.87236	-0.904861	0.000190182	0.00760087	-2.3735	-1.24702	3.77222e-07	2.7461e-05	1.16932	0.225665	0.346734	0.913546
Flnb	1.34098	0.423284	0.00260671	0.0532921	1.64279	0.716152	3.88834e-07	2.81709e-05	1.23377	0.303071	0.0312678	0.507381
Rnf167	-1.07213	-0.100483	0.310226	0.705195	-1.4152	-0.501003	4.02357e-07	2.90118e-05	-1.23048	-0.299226	0.00245041	0.160658
Pqlc2	-1.18571	-0.245756	0.0470279	0.305752	-1.5399	-0.622839	4.11569e-07	2.94276e-05	-1.20598	-0.270205	0.0272236	0.486517
Foxk2	1.02679	0.0381478	0.74701	0.928482	1.51942	0.603524	4.15447e-07	2.94276e-05	1.36781	0.451867	0.000161915	0.0395439
Rtn4ip1	1.35193	0.435016	0.000934559	0.0253855	1.58946	0.668538	4.12028e-07	2.94276e-05	1.18323	0.242731	0.0665441	0.641831
A2m	3.26313	1.70626	0.000237039	0.00888425	5.4664	2.45059	4.15897e-07	2.94276e-05	1.58051	0.66039	0.180364	0.827472
Fgb	-1.37998	-0.464644	4.66049e-05	0.00258495	-1.49278	-0.578	4.20181e-07	2.95925e-05	-1.02615	-0.0372401	0.743615	0.982654
Stard13	-1.59488	-0.673448	3.45564e-06	0.000315213	-1.66596	-0.736356	4.32629e-07	3.03281e-05	1.18337	0.242906	0.0921673	0.699662
Snx21	-1.22701	-0.29515	0.0230637	0.207258	-1.57151	-0.652149	4.35264e-07	3.03722e-05	-1.16851	-0.224668	0.0786576	0.674479
Gnmt	-1.95116	-0.964333	1.30921e-05	0.000917777	-2.17288	-1.11961	4.5357e-07	3.15044e-05	-1.13949	-0.188384	0.390314	0.926207
Arhgap10	1.55631	0.638127	0.00091872	0.0251054	1.96191	0.972262	4.657e-07	3.21992e-05	1.09422	0.129899	0.510864	0.955516
Arhgef15	1.04482	0.0632502	0.658714	0.891307	1.64899	0.72158	4.7171e-07	3.24665e-05	1.18984	0.250764	0.0834159	0.681168
Tsc22d1	2.23043	1.15733	2.79307e-05	0.00170535	2.6406	1.40087	4.80702e-07	3.29357e-05	1.60575	0.683251	0.0129076	0.354548
Elovl2	1.35356	0.43676	0.00393854	0.0680015	1.69886	0.764566	4.97678e-07	3.39453e-05	1.19805	0.260684	0.0849651	0.681818
B4galt5	1.2622	0.335945	0.0395817	0.276962	1.76726	0.821518	5.00326e-07	3.39728e-05	-1.05403	-0.0759107	0.642442	0.975369
4833439L19Rik	1.11654	0.159033	0.160579	0.553344	1.48488	0.570343	5.20075e-07	3.51561e-05	1.14716	0.198064	0.0814947	0.678764
Nhlrc2	1.05758	0.0807602	0.538858	0.841375	1.5801	0.660011	5.32415e-07	3.58303e-05	1.09786	0.134693	0.307024	0.897887
Gm31105	1.64919	0.721759	0.0545902	0.331438	3.57876	1.83946	5.46192e-07	3.65948e-05	1.09746	0.134167	0.735442	0.982189
Wdr18	1.31371	0.393649	0.000626972	0.018874	1.49286	0.578079	5.63783e-07	3.76071e-05	1.15573	0.208801	0.0717199	0.657772
Lrrc28	1.66498	0.735503	5.27164e-05	0.00285083	1.88331	0.913267	5.9569e-07	3.95611e-05	1.21878	0.285434	0.118536	0.738907
Shisa9	3.47305	1.7962	0.000416534	0.0137711	6.09028	2.60651	6.14719e-07	4.06466e-05	1.40458	0.490138	0.367906	0.920973
Selenbp1	-1.54683	-0.629319	1.35778e-06	0.000142775	-1.56661	-0.647642	6.61927e-07	4.34476e-05	-1.07269	-0.101235	0.435033	0.934876
Lamb3	2.13821	1.0964	2.33167e-06	0.000223457	2.22247	1.15216	6.62819e-07	4.34476e-05	-1.03862	-0.0546691	0.816205	0.986876
Insc	-1.03324	-0.0471823	0.842633	0.956605	2.31159	1.20888	6.68764e-07	4.36484e-05	2.26345	1.17852	1.28783e-06	0.00139288
Ces1g	-1.65061	-0.722996	5.73387e-06	0.000479681	-1.73232	-0.792709	6.72468e-07	4.37018e-05	-1.15734	-0.210811	0.183759	0.832343
Rab6a	1.1225	0.166714	0.105205	0.456406	1.42638	0.512361	6.85451e-07	4.43551e-05	1.17973	0.238458	0.020949	0.431286
Gm30692	2.01347	1.00968	0.0983521	0.441793	15.135	3.91981	7.15547e-07	4.61056e-05	8.10087	3.01808	0.000213923	0.0437013
Gm35164	-1.46376	-0.549682	0.170946	0.565071	-4.47279	-2.16118	7.22189e-07	4.63168e-05	-1.25324	-0.325666	0.399075	0.928351
Gldn	2.43604	1.28454	0.0932989	0.430892	15.5906	3.9626	7.24942e-07	4.63168e-05	1.20897	0.273784	0.739227	0.982228
Abtb1	-1.08528	-0.118074	0.419034	0.779129	-1.65312	-0.725194	7.90326e-07	4.9863e-05	-1.17347	-0.230779	0.113427	0.727051
Tagln2	1.41291	0.498672	0.00319521	0.0605075	1.785	0.835922	7.84941e-07	4.9863e-05	-1.05102	-0.0717933	0.671959	0.975733
Crat	1.85859	0.894211	0.00113096	0.0287815	2.58602	1.37073	7.88898e-07	4.9863e-05	1.28978	0.367121	0.179403	0.827151
Ptgfrn	1.3592	0.442754	0.00359608	0.0646507	1.67671	0.74563	7.99194e-07	5.02133e-05	-1.05665	-0.0794913	0.604203	0.970184
Irf6	-1.86627	-0.900154	1.05516e-08	2.04836e-06	-1.7096	-0.773662	8.17985e-07	5.09709e-05	1.03104	0.044106	0.776895	0.985239
Ripk4	1.2177	0.284155	0.0622609	0.354063	1.67718	0.746039	8.15989e-07	5.09709e-05	1.05609	0.0787284	0.61186	0.97065
Aco2	1.24338	0.314271	0.0127697	0.147041	1.54075	0.623637	8.27308e-07	5.13405e-05	1.04903	0.0690551	0.584242	0.967981
Celf2	1.84024	0.879898	1.06314e-07	1.60981e-05	1.76023	0.815761	8.33217e-07	5.14962e-05	1.03953	0.055929	0.736735	0.982228
Fmo5	1.45079	0.536834	0.00787251	0.106911	1.9991	0.999352	8.98775e-07	5.50982e-05	1.35509	0.438388	0.0298775	0.498976
Chordc1	1.50041	0.58536	0.00351095	0.0639745	1.98864	0.99178	8.95573e-07	5.50982e-05	1.2356	0.305209	0.128203	0.7533
Enpp3	-1.54537	-0.627953	0.000434155	0.0141681	-1.8418	-0.881113	9.04695e-07	5.52375e-05	1.16483	0.220118	0.215637	0.851218
Pir	-1.567	-0.648004	0.000271454	0.00994086	-1.83759	-0.877812	9.36543e-07	5.69523e-05	1.06674	0.0932136	0.598079	0.969394
Tmem125	1.2548	0.327454	0.0157349	0.166033	1.58727	0.666549	9.56984e-07	5.79626e-05	1.155	0.207894	0.136835	0.764643
Pnpla3	1.27286	0.348075	0.618405	0.876789	14.3604	3.84402	9.88671e-07	5.96433e-05	5.46683	2.4507	0.000964329	0.104552
Ebp	-1.62481	-0.700267	6.68697e-09	1.40631e-06	-1.50428	-0.589075	1.02938e-06	6.18525e-05	1.03133	0.0444993	0.710905	0.980437
Rras	-1.20185	-0.265252	0.0701482	0.375728	-1.64373	-0.716976	1.06452e-06	6.37111e-05	-1.14205	-0.191631	0.188066	0.833934
Gm47528	4.0801	2.02861	0.00146617	0.0346886	9.95978	3.31611	1.07611e-06	6.41515e-05	2.08444	1.05966	0.109447	0.722196
Rassf5	-1.30512	-0.384183	0.0119937	0.141881	-1.67923	-0.747803	1.08449e-06	6.43975e-05	-1.1004	-0.138026	0.362265	0.920408
Mpnd	-1.39864	-0.484023	5.00201e-06	0.000423131	-1.42996	-0.515975	1.1112e-06	6.57258e-05	-1.01659	-0.0237322	0.821817	0.986876
Tyk2	-1.19314	-0.254763	0.0251675	0.216526	-1.4684	-0.55424	1.11971e-06	6.59715e-05	-1.1284	-0.174273	0.124163	0.746772
Cdh4	1.41418	0.499962	0.110202	0.467132	2.87546	1.52379	1.14705e-06	6.73205e-05	1.16265	0.217423	0.499375	0.952876
Mapk15	-1.65351	-0.725533	0.00746714	0.10307	-2.57727	-1.36584	1.15648e-06	6.76118e-05	1.19188	0.253236	0.345517	0.913093
Rcan1	1.55817	0.639856	0.0448185	0.296999	2.98893	1.57963	1.18671e-06	6.91121e-05	1.34482	0.427409	0.180414	0.827472
Ptpdc1	-1.71777	-0.780538	8.03493e-06	0.000617588	-1.76302	-0.81805	1.20031e-06	6.96362e-05	-1.2686	-0.343233	0.0388879	0.533562
Rapgef5	1.40474	0.490299	0.0313399	0.244865	2.16361	1.11344	1.23849e-06	7.15771e-05	1.17222	0.22924	0.31656	0.902871
Baz1b	1.29029	0.367697	0.00249486	0.0516325	1.50583	0.590555	1.2558e-06	7.22612e-05	1.11456	0.15647	0.198879	0.83826
Wee1	2.05191	1.03697	0.012938	0.148302	4.23382	2.08196	1.25987e-06	7.22612e-05	1.41742	0.503266	0.226557	0.856562
Saa4	1.49143	0.576695	0.00120979	0.0300305	1.82377	0.86692	1.26467e-06	7.22626e-05	1.15285	0.20521	0.248435	0.868376
Htatip2	-1.58246	-0.662172	0.000365446	0.0123796	-1.87034	-0.903298	1.28402e-06	7.28186e-05	-1.00838	-0.0120345	0.948054	0.993156
Col12a1	1.48074	0.56632	0.00346868	0.0634312	1.92876	0.947677	1.27975e-06	7.28186e-05	1.22835	0.29672	0.134133	0.762401
Ropn1l	-2.31713	-1.21234	1.22068e-09	3.1328e-07	-1.94583	-0.960386	1.30417e-06	7.36857e-05	1.13557	0.183413	0.345099	0.913093
Wdr91	-1.36288	-0.446659	0.000271488	0.00994086	-1.5106	-0.595121	1.34469e-06	7.56923e-05	1.02622	0.0373367	0.759207	0.983838
Ednrb	1.35196	0.435055	0.061165	0.350945	2.19162	1.132	1.3628e-06	7.6428e-05	1.05105	0.0718306	0.757533	0.983838
Olfm3	1.69443	0.760803	0.0149032	0.161133	2.93215	1.55196	1.37371e-06	7.67556e-05	1.49626	0.581364	0.0743111	0.662824
Slc4a9	-3.47814	-1.79831	0.00154016	0.0358785	-7.04893	-2.8174	1.39776e-06	7.78121e-05	-1.41675	-0.502588	0.3291	0.907527
Plekha1	1.37616	0.460647	0.000188397	0.00756688	1.51218	0.596626	1.42922e-06	7.92721e-05	1.1035	0.142082	0.257033	0.873853
Mpv17l	-2.36426	-1.24139	1.31874e-08	2.49604e-06	-2.06804	-1.04827	1.46823e-06	8.11383e-05	1.15846	0.212212	0.322518	0.903874
Kit	-1.02721	-0.0387296	0.856561	0.961598	2.05478	1.03898	1.55354e-06	8.55408e-05	1.42128	0.507186	0.019058	0.41417
Gm13502	-21.7865	-4.44536	1.08277e-12	4.20391e-10	-6.57245	-2.71643	1.58646e-06	8.70369e-05	1.62986	0.70475	0.146934	0.779019
Tcp1	1.1031	0.141567	0.150932	0.539265	1.38854	0.473568	1.63246e-06	8.92374e-05	1.15549	0.208501	0.0348212	0.521261
Slco2a1	-1.64882	-0.721432	7.90532e-06	0.000613534	-1.70922	-0.773342	1.66104e-06	9.04728e-05	-1.09956	-0.136921	0.393172	0.927381
Smad7	-2.45275	-1.2944	2.87743e-06	0.000268127	-2.49578	-1.31949	1.70058e-06	9.10682e-05	-1.25052	-0.32253	0.233367	0.861071
Gm2a	-1.67827	-0.746972	1.03551e-10	3.13593e-08	-1.46567	-0.551559	1.70204e-06	9.10682e-05	1.02672	0.0380402	0.740382	0.982318
Wdr81	-1.20494	-0.268967	0.00862415	0.113653	-1.40315	-0.48867	1.67969e-06	9.10682e-05	-1.25091	-0.322977	0.00154384	0.138324
Ube2f	1.19636	0.258647	0.00416814	0.0702828	1.35052	0.433514	1.69628e-06	9.10682e-05	1.13561	0.183463	0.0442395	0.555682
Ivns1abp	1.30347	0.382354	0.0134916	0.152228	1.67498	0.744146	1.6876e-06	9.10682e-05	1.20874	0.273503	0.0773801	0.670687
Dhcr7	-4.04765	-2.01708	2.68506e-14	1.31152e-11	-2.35992	-1.23873	1.73292e-06	9.2394e-05	1.31668	0.396909	0.120073	0.741378
Bmp8b	1.31532	0.395416	0.569803	0.856397	12.2733	3.61745	1.76375e-06	9.37077e-05	2.22223	1.15201	0.1242	0.746772
Il18	-1.26365	-0.337599	0.0614726	0.351427	-1.82007	-0.863995	1.80516e-06	9.52393e-05	-1.22837	-0.29675	0.0974912	0.705126
Rarres1	1.82661	0.869171	0.00946861	0.120381	3.09268	1.62886	1.80203e-06	9.52393e-05	1.50847	0.593085	0.076253	0.668185
Tulp4	1.23562	0.305234	0.00902133	0.116653	1.47374	0.55948	1.82708e-06	9.6061e-05	1.15991	0.214007	0.0686791	0.645308
Pacsin3	-1.26921	-0.343933	0.00194526	0.0428127	-1.44442	-0.530494	1.90544e-06	9.98344e-05	1.02675	0.038082	0.730685	0.981627
Gm15638	1.58733	0.666604	0.00683244	0.0970514	2.29807	1.20042	1.95931e-06	0.000102303	1.65029	0.72272	0.00433658	0.222002
Mgst3	-2.09097	-1.06417	2.14528e-06	0.000211667	-2.07912	-1.05597	2.0185e-06	0.000104718	-1.3456	-0.428252	0.0511452	0.586044
Lepr	2.62628	1.39302	1.52682e-05	0.00103211	2.89969	1.5359	2.01939e-06	0.000104718	-1.05289	-0.0743591	0.81432	0.986876
Pcyox1	1.09732	0.133989	0.267611	0.672626	1.49005	0.575362	2.08879e-06	0.000107947	1.22883	0.297286	0.0140541	0.361739
Rapgef1	1.19566	0.25781	0.0159472	0.167046	1.42157	0.507487	2.13135e-06	0.0001094	1.05082	0.0715093	0.50507	0.954456
Tmem150c	3.26938	1.70902	0.000206388	0.00807528	4.77155	2.25446	2.12645e-06	0.0001094	1.47062	0.55642	0.253195	0.872653
Gpd1	1.39147	0.476608	0.000207316	0.00808037	1.52629	0.610027	2.14753e-06	0.000109764	1.31956	0.400055	0.00185112	0.147676
Cyp4a32	1.58352	0.663133	0.000347999	0.0120032	1.84271	0.881825	2.15295e-06	0.000109764	1.16104	0.215423	0.245651	0.868027
Nfic	1.21722	0.283592	0.0303495	0.240727	1.53863	0.621644	2.2317e-06	0.000113397	1.19712	0.259568	0.0477532	0.568352
Mvd	-10.0963	-3.33576	7.46769e-26	1.13076e-22	-2.64324	-1.40231	2.24128e-06	0.000113503	2.59331	1.37479	2.71392e-06	0.00256839
Tab2	-1.33453	-0.416334	0.00833644	0.111021	-1.68014	-0.748582	2.27813e-06	0.000114985	-1.13592	-0.183861	0.242939	0.868027
Dyrk1b	-1.32979	-0.4112	0.00360357	0.0646507	-1.58087	-0.660715	2.32482e-06	0.000116615	-1.25636	-0.329254	0.0180588	0.406915
Trafd1	-1.10149	-0.139456	0.462521	0.8026	-1.86881	-0.902119	2.32584e-06	0.000116615	-1.48783	-0.573208	0.00256613	0.165346
Arrdc4	-1.49319	-0.578398	0.0475363	0.306948	-2.63515	-1.39788	2.3443e-06	0.000117153	-1.47631	-0.561992	0.0536159	0.593894
Ces1b	-2.0569	-1.04047	4.6994e-05	0.00259702	-2.31243	-1.20941	2.41413e-06	0.000120246	-1.14672	-0.197518	0.434737	0.934876
Lss	-5.28657	-2.40233	1.95056e-25	2.68504e-22	-2.05944	-1.04225	2.48689e-06	0.000123459	1.74	0.799088	0.000278778	0.0508586
Synpo	1.56686	0.647881	0.00845686	0.112157	2.25251	1.17154	2.49495e-06	0.000123459	1.28956	0.366882	0.139333	0.767413
Zfp395	-1.7846	-0.835603	0.000137001	0.00594235	-2.04873	-1.03473	2.51277e-06	0.000123936	-1.0894	-0.123534	0.569696	0.966321
Gsta4	-2.03428	-1.02452	1.37418e-09	3.46798e-07	-1.72714	-0.788385	2.52155e-06	0.000123965	-1.3437	-0.426207	0.0105816	0.329006
Arap1	-1.24492	-0.316057	0.00086826	0.0242121	-1.36158	-0.445284	2.57909e-06	0.000126384	-1.11793	-0.160825	0.0888394	0.691427
Gsta3	-1.76822	-0.822294	1.83735e-09	4.34706e-07	-1.55967	-0.641237	2.6e-06	0.000126632	1.06626	0.092566	0.495706	0.951691
A930033H14Rik	1.25991	0.333316	0.401838	0.76865	3.81486	1.93163	2.60089e-06	0.000126632	1.71855	0.781188	0.0550625	0.599825
Llgl2	-1.25447	-0.327078	0.00299575	0.0580019	-1.43015	-0.516163	2.64538e-06	0.000128386	-1.14081	-0.19006	0.0827469	0.680564
Azin1	1.11544	0.157617	0.262464	0.668837	1.58322	0.662858	2.68716e-06	0.000129997	1.18895	0.249688	0.0763248	0.668203
Agpat1	1.35024	0.433215	0.0170655	0.173427	1.80233	0.849861	2.84739e-06	0.000137309	1.02813	0.0400282	0.826986	0.987984
Scd2	1.20061	0.263773	0.373532	0.74934	2.66181	1.41241	2.85758e-06	0.000137363	1.26292	0.336766	0.256958	0.873853
Arrdc2	-1.56979	-0.65057	0.000410007	0.013585	-1.82044	-0.864283	2.94617e-06	0.000141174	-1.02249	-0.0320853	0.859387	0.988918
Eml1	1.16043	0.214661	0.218653	0.622223	1.75175	0.808794	3.03583e-06	0.000145011	1.09214	0.127162	0.473817	0.943645
Ak4	1.43998	0.526049	0.051689	0.3209	2.42053	1.27532	3.15673e-06	0.000150312	-1.05801	-0.0813487	0.763037	0.984062
Gm1600	-1.42513	-0.51109	0.199502	0.599971	-3.62458	-1.85782	3.22425e-06	0.000153046	-2.54611	-1.34829	0.000589743	0.0769818
Mug2	-1.49239	-0.577627	0.00534437	0.0823239	-1.95937	-0.970387	3.30595e-06	0.000156434	1.3437	0.426208	0.0395506	0.534684
C130074G19Rik	-1.10206	-0.140208	0.161117	0.553927	-1.38089	-0.465601	3.36366e-06	0.000158669	-1.14868	-0.199981	0.0455489	0.559369
Slc27a2	1.54795	0.630356	1.44697e-07	2.06699e-05	1.46991	0.555723	3.47212e-06	0.000163276	-1.05565	-0.078137	0.512888	0.956069
Hps4	-1.00796	-0.0114341	0.933065	0.981674	-1.54542	-0.627998	3.49484e-06	0.000163835	-1.37369	-0.458055	0.000716979	0.0841589
Hlf	1.6104	0.687423	0.00023013	0.00868984	1.82477	0.867718	3.51359e-06	0.000164206	1.01592	0.0227865	0.902538	0.991616
Eci2	1.48771	0.573094	1.96951e-08	3.55028e-06	1.38774	0.472741	3.55134e-06	0.000164952	1.01009	0.014479	0.886996	0.990291
Il15ra	1.50426	0.589051	4.71407e-06	0.000403279	1.51109	0.595593	3.54101e-06	0.000164952	-1.06711	-0.0937116	0.466873	0.94083
Mup-ps14	3.39872	1.76499	0.00493131	0.0779405	8.06472	3.01162	3.59872e-06	0.000166642	1.2097	0.274654	0.676105	0.975733
Zfp512	-1.20193	-0.265348	0.0334616	0.254228	-1.49086	-0.576143	3.66924e-06	0.000169389	-1.14508	-0.195454	0.114139	0.727257
Asgr2	-1.1778	-0.236096	0.0170456	0.173427	-1.37391	-0.458286	3.69038e-06	0.000169847	-1.15384	-0.20644	0.0367818	0.525741
Galt	-1.35742	-0.440868	0.00257901	0.0529151	-1.60073	-0.678734	3.71912e-06	0.000170651	-1.02341	-0.0333831	0.818813	0.986876
Gm17077	-3.94164	-1.9788	0.000135292	0.00591594	-5.10498	-2.3519	3.73262e-06	0.000170753	-1.29301	-0.370733	0.408944	0.930162
Tmem19	-1.35599	-0.439347	1.90975e-05	0.00124109	-1.3907	-0.475809	3.83692e-06	0.000174996	1.13893	0.187678	0.0672452	0.643027
Serpinf2	-1.28832	-0.365494	0.00362592	0.0647887	-1.49611	-0.581216	3.89139e-06	0.000176947	-1.13583	-0.183745	0.143162	0.773675
Pik3c3	-1.12177	-0.165782	0.0658712	0.363533	-1.33205	-0.413649	3.94176e-06	0.000178701	-1.15735	-0.210828	0.0186671	0.412639
Idh3a	1.31973	0.400244	0.00542609	0.083244	1.58689	0.6662	3.96786e-06	0.000178874	1.15677	0.2101	0.145534	0.778264
Riok2	1.3331	0.414781	0.00733641	0.101916	1.64171	0.715199	3.9692e-06	0.000178874	1.07034	0.0980653	0.527938	0.960022
Lmod3	5.87942	2.55567	0.000253598	0.00941171	9.80471	3.29347	4.02839e-06	0.000181003	1.06557	0.0916223	0.897379	0.99115
Vtcn1	-4.18851	-2.06644	0.000374437	0.0125994	-6.51514	-2.7038	4.15582e-06	0.000185998	-1.40127	-0.486739	0.364671	0.920408
Mocs1	-1.12564	-0.170751	0.0651022	0.361091	-1.3447	-0.427283	4.16413e-06	0.000185998	1.01967	0.028107	0.761339	0.983988
Pdxp	2.57024	1.3619	0.0571702	0.339106	11.5279	3.52706	4.19691e-06	0.00018691	1.69634	0.762424	0.322892	0.903874
Slc11a2	1.35935	0.442921	0.0020743	0.0446787	1.58554	0.664976	4.23001e-06	0.000187832	1.27079	0.345724	0.0168638	0.393277
Mtrr	1.27815	0.354055	0.0163338	0.169387	1.60319	0.680946	4.28178e-06	0.000189575	1.16047	0.214705	0.152826	0.789609
Gsta2	-3.79854	-1.92544	9.33335e-05	0.00441642	-4.88087	-2.28714	4.36031e-06	0.000192489	-1.71388	-0.777265	0.103281	0.714484
Upf1	1.24564	0.316885	0.00160791	0.0370015	1.37604	0.460518	4.58302e-06	0.000200084	1.02903	0.0412848	0.681826	0.976871
Slc35g1	1.2705	0.345391	0.0215954	0.199511	1.61624	0.69264	4.58182e-06	0.000200084	1.28275	0.359238	0.017398	0.401561
Tor1a	1.2941	0.371948	0.00195896	0.0430516	1.46562	0.55151	4.58521e-06	0.000200084	1.09264	0.127818	0.28992	0.891725
Slc2a4	2.24051	1.16383	0.0631505	0.356109	8.42489	3.07466	4.57518e-06	0.000200084	1.89268	0.920431	0.163858	0.806647
Acot1	2.81636	1.49383	1.55971e-05	0.00104718	3.01076	1.59013	4.61288e-06	0.000200713	1.25505	0.327749	0.335341	0.910316
Abca1	1.20165	0.265015	0.0630562	0.355736	1.57492	0.655282	4.67415e-06	0.000202796	1.28825	0.365414	0.0104666	0.3261
Primpol	-1.4439	-0.529972	1.19321e-05	0.00084428	-1.46915	-0.554986	4.75997e-06	0.00020593	1.0413	0.0583873	0.624536	0.970923
Atp2b4	-1.03171	-0.0450413	0.788534	0.939712	1.70229	0.767476	4.79169e-06	0.000206712	1.15488	0.207749	0.218302	0.852628
Hspa4l	1.04669	0.0658356	0.718865	0.917365	1.79155	0.841206	4.84852e-06	0.000208569	1.22025	0.287173	0.117447	0.737612
Bcl10	-1.08243	-0.114267	0.356337	0.738929	-1.47711	-0.562773	4.92266e-06	0.000211158	-1.29665	-0.37479	0.00234157	0.158992
Cdo1	-1.26175	-0.335424	0.0555627	0.335727	-1.74583	-0.803913	5.00981e-06	0.000213787	-1.15194	-0.20406	0.243794	0.868027
Rev1	1.1796	0.238293	0.0584809	0.34356	1.48976	0.575077	5.01218e-06	0.000213787	1.09624	0.132562	0.296705	0.894308
Slc25a20	1.37913	0.463758	4.58366e-05	0.00257058	1.43343	0.519468	5.07268e-06	0.00021576	1.06843	0.0954879	0.401535	0.929014
Prrg4	3.64274	1.86502	7.01891e-05	0.00354268	4.46959	2.16014	5.14365e-06	0.000218166	1.08839	0.122201	0.796209	0.986876
Tm4sf1	-1.66144	-0.732438	3.12558e-07	3.94397e-05	-1.55817	-0.63985	5.21318e-06	0.000220259	-1.21247	-0.277945	0.0466983	0.564366
Cpt2	1.30684	0.386085	0.00215714	0.0461187	1.48898	0.574327	5.22209e-06	0.000220259	1.07013	0.0977884	0.437304	0.935058
Ift46	-1.20447	-0.268404	0.0104331	0.128856	-1.39303	-0.47823	5.23845e-06	0.000220335	-1.03067	-0.0435776	0.676415	0.975733
Cyp2a21-ps	1.26926	0.343982	0.451199	0.797477	3.7634	1.91204	5.30595e-06	0.000222556	1.00685	0.00984567	0.98318	0.997017
Med22	1.33466	0.416467	6.98073e-05	0.00353874	1.39149	0.476625	5.4022e-06	0.000225967	1.04534	0.0639655	0.545237	0.964956
Mia3	-1.3207	-0.401307	0.00115083	0.0291889	-1.47627	-0.561961	5.45448e-06	0.000227525	-1.10546	-0.144648	0.240447	0.865232
Ly6e	-1.05628	-0.0789891	0.692967	0.906134	-1.88758	-0.916539	5.49752e-06	0.000228691	-1.43386	-0.519907	0.0095262	0.314947
Chdh	1.18269	0.242071	0.0186785	0.184291	1.38346	0.468285	5.54934e-06	0.000230214	1.07482	0.104097	0.312072	0.900625
Enpp2	1.18991	0.250847	0.219481	0.623174	1.91184	0.934963	5.59543e-06	0.000231492	1.20062	0.263783	0.196983	0.837877
Gatd1	-1.22941	-0.297965	0.0335729	0.254562	-1.55129	-0.633471	5.63958e-06	0.000232683	-1.2258	-0.293722	0.0344509	0.518672
Fbxo21	-1.11912	-0.162362	0.381264	0.755601	-1.79709	-0.845662	5.87349e-06	0.000241293	-1.31287	-0.392726	0.0343399	0.518672
Gm45051	1.4144	0.500195	0.124719	0.493981	2.83998	1.50588	5.88015e-06	0.000241293	1.42662	0.512601	0.128438	0.754093
Erbb3	-1.35696	-0.44038	0.00109847	0.0281915	-1.5279	-0.611552	6.01561e-06	0.000246185	-1.10224	-0.140438	0.296845	0.894308
Zfp9	1.74493	0.803166	0.00156728	0.0363172	2.25038	1.17017	6.07656e-06	0.000248009	1.33862	0.420749	0.109785	0.722196
Rfx4	-1.32569	-0.406738	0.164294	0.557251	-2.50907	-1.32715	6.14141e-06	0.000249982	-1.54839	-0.630767	0.028315	0.493998
Gchfr	-1.30776	-0.387097	0.0005172	0.0161141	-1.41721	-0.503051	6.1757e-06	0.000250704	-1.12016	-0.163703	0.140161	0.769235
Bglap3	-10.3184	-3.36714	8.49798e-07	9.53159e-05	-7.66459	-2.93821	6.19339e-06	0.00025075	-1.01557	-0.0222883	0.967136	0.995606
Camk1d	-2.18828	-1.12979	3.36241e-06	0.000308568	-2.13777	-1.09611	6.34187e-06	0.000256076	-1.16892	-0.22518	0.348061	0.913722
Fam171a1	1.00818	0.0117468	0.940523	0.983969	1.63121	0.70594	6.38147e-06	0.00025699	1.07805	0.108427	0.494083	0.951257
Adra1a	-1.23468	-0.304137	0.0690197	0.372849	-1.66445	-0.735046	6.5255e-06	0.000262093	-1.44874	-0.534796	0.00103375	0.107952
Hadhb	1.38942	0.474488	1.86057e-05	0.00121435	1.41352	0.499292	6.67007e-06	0.000267191	1.01779	0.0254395	0.81831	0.986876
Naa60	1.24198	0.31264	0.00669138	0.096119	1.43353	0.519568	6.80161e-06	0.000271742	1.08316	0.115246	0.31855	0.903307
Dab2	1.08026	0.111381	0.45788	0.799996	1.5989	0.677076	7.06684e-06	0.000281595	1.24039	0.310789	0.0393297	0.534108
Hsdl2	1.52039	0.604443	0.000119931	0.00537277	1.63153	0.706221	7.16744e-06	0.000284854	1.03069	0.0436097	0.780959	0.986097
6330403L08Rik	1.65911	0.730412	0.00173234	0.0390345	2.10738	1.07545	7.31404e-06	0.000289919	1.41411	0.499895	0.0414008	0.542323
Slc16a12	1.0229	0.0326674	0.800688	0.944032	1.49683	0.581915	7.35589e-06	0.000290817	1.18545	0.245434	0.0583997	0.614943
Upb1	-1.28102	-0.357292	0.000849955	0.0238334	-1.39522	-0.480488	7.38689e-06	0.000291282	-1.04109	-0.0580964	0.586922	0.967981
Ttc17	1.24197	0.312631	0.0025183	0.0519512	1.37899	0.463615	7.51007e-06	0.00029537	1.05399	0.0758604	0.465432	0.939835
Coq8a	-1.46847	-0.554313	0.0367676	0.26779	-2.29883	-1.2009	7.65101e-06	0.000300134	-1.05444	-0.0764818	0.772561	0.984351
Gpld1	-1.34739	-0.430164	0.000354404	0.0121963	-1.45319	-0.539221	7.67526e-06	0.000300307	-1.10044	-0.138085	0.250571	0.870839
Ctla2a	1.79435	0.843461	0.00100791	0.0264501	2.26378	1.17874	7.72988e-06	0.000301665	1.3043	0.383271	0.163802	0.806647
Pitpnm2	1.21899	0.285688	0.0414421	0.285338	1.54436	0.627007	7.76853e-06	0.000302394	-1.019	-0.0271585	0.846487	0.988757
Apol7a	-1.70248	-0.767635	0.00110393	0.0282692	-2.07891	-1.05583	7.93568e-06	0.00030738	-1.24496	-0.316094	0.176657	0.822301
Plin4	3.07824	1.62211	9.95321e-07	0.000109211	2.78629	1.47835	7.93724e-06	0.00030738	1.01568	0.0224495	0.946157	0.992842
Ubxn1	-1.10267	-0.140998	0.251652	0.657666	-1.4652	-0.551094	8.02657e-06	0.000310047	-1.04608	-0.064991	0.597024	0.969394
Magi1	-1.32964	-0.411034	4.79099e-05	0.00262718	-1.36639	-0.450367	8.27805e-06	0.000318947	-1.00555	-0.00797942	0.936773	0.991931
Cd34	1.10788	0.147797	0.489514	0.818173	1.90908	0.932876	8.32431e-06	0.000319762	-1.04158	-0.0587794	0.784899	0.986613
Slc30a9	1.2667	0.341075	0.00547442	0.0835621	1.46259	0.548521	8.34143e-06	0.000319762	1.15069	0.202505	0.0999614	0.710284
Slc26a10	1.6664	0.736738	0.00678272	0.0967992	2.33404	1.22283	8.71543e-06	0.000332416	1.2363	0.306034	0.266732	0.879734
Ttc39aos1	1.90866	0.932558	0.0807017	0.399432	5.63278	2.49385	8.69787e-06	0.000332416	1.69943	0.765047	0.167687	0.812777
Ywhag	1.21687	0.283174	0.012375	0.144808	1.41874	0.504609	8.76908e-06	0.000333622	1.19089	0.252035	0.0263941	0.480306
Them4	1.06135	0.0859031	0.453527	0.798035	1.42693	0.512915	8.82181e-06	0.000334787	1.27173	0.346791	0.00282076	0.174228
Serpina1c	-1.46133	-0.547278	0.000103847	0.00479408	-1.54425	-0.626904	8.92553e-06	0.000337876	1.1889	0.249622	0.0759655	0.667158
Tnxb	1.08081	0.112109	0.50958	0.82675	1.69043	0.75739	9.05392e-06	0.000341882	1.14393	0.193998	0.255635	0.873853
Pla2g12b	-1.09156	-0.126397	0.219116	0.622604	-1.37277	-0.457095	9.15073e-06	0.000344677	-1.08264	-0.114556	0.264783	0.879059
Paxx	-2.07587	-1.05372	1.09519e-08	2.09917e-06	-1.75063	-0.807873	9.36295e-06	0.000351506	-1.04119	-0.0582332	0.746252	0.982654
Rarb	1.0257	0.0366033	0.854882	0.960967	1.85839	0.894055	9.37844e-06	0.000351506	1.35212	0.435226	0.0313637	0.507381
Cipc	1.37495	0.459376	0.00156858	0.0363172	1.56372	0.644981	9.52065e-06	0.000355955	1.13038	0.176814	0.225356	0.855493
Dntt	1.65892	0.730242	0.102485	0.451015	4.20522	2.07218	9.73305e-06	0.000363	2.00474	1.00342	0.0311128	0.507115
Dio1	1.4141	0.499884	0.0227957	0.205854	1.96779	0.976579	9.88734e-06	0.000367848	-1.03056	-0.0434303	0.842889	0.988524
Rhou	-1.4937	-0.578892	0.000137156	0.00594235	-1.59221	-0.671029	1.00594e-05	0.000373332	-1.01955	-0.0279263	0.853425	0.988918
Gosr2	1.05294	0.0744273	0.490609	0.818798	1.39155	0.476694	1.06155e-05	0.000391096	1.18524	0.24518	0.0236785	0.459078
Agap1	1.08415	0.116565	0.40554	0.772086	1.53572	0.618916	1.06109e-05	0.000391096	1.18717	0.247523	0.0801993	0.678583
Ttc19	1.23436	0.30376	0.0273562	0.226887	1.52417	0.608023	1.06115e-05	0.000391096	1.12645	0.171778	0.218048	0.852628
Rps20	-1.17444	-0.231974	0.0605094	0.349307	-1.45937	-0.545344	1.07981e-05	0.000396855	-1.02959	-0.0420648	0.733314	0.981627
Lmnb2	1.44436	0.530426	0.00419998	0.0703612	1.76841	0.822451	1.08452e-05	0.000397624	1.23775	0.307714	0.102595	0.714335
H1f0	-1.3159	-0.396053	2.35953e-05	0.0014949	-1.33054	-0.412007	1.08973e-05	0.000398443	1.00923	0.0132517	0.88722	0.990291
Gpc1	2.76026	1.4648	9.65413e-05	0.00452578	3.18061	1.6693	1.09202e-05	0.000398443	1.27801	0.353899	0.34897	0.914739
Acad8	-1.18592	-0.24601	0.00312756	0.0596371	-1.28882	-0.366056	1.09758e-05	0.000399508	-1.0278	-0.0395535	0.633945	0.972601
Elmo3	-1.03836	-0.0543132	0.574938	0.858257	-1.34211	-0.424505	1.11674e-05	0.00040551	-1.15294	-0.20532	0.033521	0.514383
Zmat3	1.21411	0.279902	0.0441643	0.294861	1.53188	0.6153	1.13075e-05	0.000409612	1.22522	0.293043	0.0385262	0.532397
Sec23a	1.21393	0.27968	0.00920209	0.118284	1.38652	0.471468	1.15849e-05	0.000418661	1.05719	0.0802362	0.455427	0.938664
Sdr42e1	-1.07724	-0.107336	0.435992	0.790573	-1.52087	-0.604894	1.20383e-05	0.000433746	-1.22999	-0.298644	0.0302398	0.500177
Gm20342	1.63584	0.710032	4.03572e-06	0.000353231	1.59572	0.674206	1.20597e-05	0.000433746	1.01566	0.0224192	0.88842	0.990313
Atl2	1.28479	0.36153	0.00584439	0.0871021	1.4894	0.574729	1.2144e-05	0.000434912	1.01815	0.0259452	0.843179	0.988524
Mup-ps10	11.8686	3.56907	6.46994e-05	0.00334361	10.1995	3.35042	1.21495e-05	0.000434912	-4.92073	-2.29887	0.0134832	0.357232
Pde4c	-1.40957	-0.495253	0.000597014	0.0181162	-1.54142	-0.624264	1.24842e-05	0.000445838	-1.24383	-0.314786	0.0270674	0.48561
Casp3	-1.82335	-0.866589	1.57732e-09	3.91537e-07	-1.54017	-0.623091	1.26939e-05	0.000451199	1.01128	0.0161852	0.909136	0.991842
Aldh7a1	-1.29138	-0.368909	0.000920189	0.0251054	-1.40105	-0.486507	1.26661e-05	0.000451199	-1.00489	-0.00704368	0.949471	0.993167
Cryl1	-1.75741	-0.81345	0.000172361	0.00707286	-1.91532	-0.937586	1.2789e-05	0.000453517	-1.23033	-0.299045	0.158612	0.800224
Rxrg	-1.03031	-0.0430762	0.770435	0.935778	-1.5535	-0.635519	1.30333e-05	0.000460665	-1.34918	-0.432083	0.00304617	0.180883
Paip1	1.16859	0.224769	0.0287701	0.232712	1.36486	0.448748	1.30515e-05	0.000460665	1.10228	0.140488	0.173521	0.817502
Neat1	1.08445	0.116963	0.689632	0.905045	-2.45754	-1.29722	1.31382e-05	0.000462463	-1.24152	-0.312109	0.286983	0.891373
Specc1	1.70469	0.76951	4.11467e-06	0.000357349	1.64844	0.721101	1.31635e-05	0.000462463	-1.12909	-0.175165	0.300636	0.896109
Ints2	1.27676	0.352488	0.089938	0.423458	1.89233	0.920166	1.33325e-05	0.000467315	1.5852	0.664661	0.00170308	0.143099
Paqr3	1.05236	0.0736248	0.609581	0.874088	1.5425	0.62527	1.34086e-05	0.000467818	1.1429	0.192702	0.188238	0.833934
Tfpi	1.1145	0.15639	0.328979	0.719647	1.62406	0.699605	1.34042e-05	0.000467818	1.17817	0.236549	0.143518	0.773675
Capn10	-1.53561	-0.618809	6.45696e-08	1.02096e-05	-1.40807	-0.49372	1.36519e-05	0.000475213	-1.06424	-0.0898236	0.426617	0.931215
Dnajb4	1.17514	0.232834	0.059758	0.347504	1.45402	0.540047	1.37103e-05	0.000476151	1.21822	0.284778	0.0221165	0.445201
Dcaf11	-1.28823	-0.365394	0.00108994	0.0280202	-1.40126	-0.486728	1.37555e-05	0.000476626	-1.08206	-0.113776	0.308329	0.898177
Ttc7b	1.01652	0.0236439	0.909982	0.975431	1.88644	0.915664	1.38263e-05	0.000477984	1.33839	0.420502	0.0457596	0.560792
Mrpl34	1.00676	0.00971329	0.934774	0.98225	1.43369	0.51973	1.38994e-05	0.000479419	1.29234	0.369989	0.00216139	0.154701
Gramd4	-1.51461	-0.598948	6.16541e-05	0.00320813	-1.56471	-0.645898	1.40067e-05	0.000482021	-1.08745	-0.120949	0.411666	0.930162
Gpi1	1.35415	0.437383	0.0125323	0.14586	1.69736	0.763291	1.42561e-05	0.000489493	1.20071	0.263892	0.13177	0.758161
Arntl	-1.82137	-0.86502	0.163869	0.557124	-7.34182	-2.87614	1.43518e-05	0.000491663	-1.09051	-0.125006	0.83934	0.988524
Bcat2	-1.09164	-0.126496	0.397577	0.765748	-1.56718	-0.648175	1.4697e-05	0.000502352	-1.26459	-0.338664	0.0231235	0.452441
Plg	-1.24304	-0.313872	0.00532882	0.0821997	-1.40297	-0.488485	1.4863e-05	0.00050688	-1.11678	-0.159343	0.156869	0.796814
Rwdd3	-1.34185	-0.424222	0.0541396	0.330025	-1.94162	-0.957261	1.5097e-05	0.000513705	-1.26066	-0.334183	0.126306	0.749425
Klf6	-1.15162	-0.203662	0.0638311	0.357577	-1.38766	-0.472659	1.53749e-05	0.000521987	-1.15966	-0.213701	0.0502007	0.581687
Tmem150a	1.12812	0.173926	0.163432	0.556985	1.45535	0.541364	1.58936e-05	0.00053839	1.33771	0.419762	0.000824258	0.0938414
Acot11	2.64064	1.40089	0.000936338	0.0253855	3.60293	1.84917	1.60624e-05	0.000541816	1.10293	0.141339	0.73681	0.982228
Mup15	10.8849	3.44426	8.46906e-05	0.00411021	14.753	3.88294	1.60663e-05	0.000541816	5.17555	2.37171	0.00513154	0.236664
Gm36041	-1.69344	-0.759956	0.0738341	0.384985	-3.68955	-1.88344	1.64334e-05	0.000552966	-1.2358	-0.30544	0.469693	0.94204
Intu	-1.10088	-0.138656	0.244207	0.650442	-1.42243	-0.508357	1.6858e-05	0.000565996	-1.17279	-0.229941	0.0509528	0.58449
Phka2	-1.20313	-0.266788	0.00590388	0.0878159	-1.33465	-0.416461	1.69735e-05	0.000568613	-1.07178	-0.100004	0.300532	0.896109
Gck	1.12568	0.170795	0.584436	0.863453	2.57965	1.36717	1.71541e-05	0.000573045	2.04765	1.03397	0.0010569	0.109613
Gm12265	3.81694	1.93242	2.30491e-05	0.00147261	3.94209	1.97896	1.71815e-05	0.000573045	1.26433	0.33837	0.459818	0.939238
Crim1	1.17772	0.235999	0.165254	0.55756	1.66078	0.731861	1.72547e-05	0.000574221	1.06213	0.0869564	0.610488	0.97065
Terf1	-1.23808	-0.3081	0.00777649	0.106178	-1.41037	-0.496071	1.73698e-05	0.000576785	-1.06974	-0.0972654	0.396602	0.928351
Adarb1	1.27036	0.34524	0.0980659	0.441151	1.86717	0.900857	1.76346e-05	0.000584294	1.16152	0.216008	0.303108	0.897218
Dnajc11	1.30637	0.385565	0.00217292	0.0462762	1.45497	0.540986	1.79844e-05	0.000593288	1.19226	0.253695	0.0444969	0.555903
Mup17	10.3723	3.37467	4.33509e-05	0.00244932	12.1381	3.60147	1.79622e-05	0.000593288	3.65379	1.86939	0.0177061	0.404994
Nek4	-1.18041	-0.239292	0.0379022	0.27071	-1.41187	-0.497606	1.80884e-05	0.000595422	1.03236	0.0459469	0.689762	0.978618
Hsp90aa1	1.26613	0.340425	0.207796	0.609823	2.25429	1.17268	1.81967e-05	0.000597551	1.51812	0.602282	0.0262734	0.479316
Galnt9	4.2598	2.09079	0.00826316	0.110433	10.964	3.4547	1.8232e-05	0.000597551	1.24155	0.312146	0.722832	0.980592
Pycrl	1.16948	0.225861	0.0661272	0.364417	1.44423	0.530301	1.84108e-05	0.000600929	1.22523	0.293052	0.0188118	0.412706
Glyctk	1.23059	0.299347	0.00636621	0.0930171	1.38566	0.470569	1.84144e-05	0.000600929	1.07495	0.104273	0.342122	0.912419
Nlrx1	-1.09559	-0.131702	0.308489	0.70338	-1.46892	-0.554753	1.86927e-05	0.000607393	-1.11605	-0.158395	0.218994	0.852628
Phf19	1.22677	0.294864	0.261852	0.668403	2.14188	1.09888	1.86871e-05	0.000607393	1.07959	0.110485	0.684046	0.977317
Pald1	-1.22788	-0.296175	0.0138795	0.155217	-1.43084	-0.516864	1.87967e-05	0.00060843	-1.02055	-0.0293537	0.806331	0.986876
Eml3	-1.12252	-0.166743	0.122872	0.491164	-1.37858	-0.463181	1.8805e-05	0.00060843	-1.06902	-0.0962855	0.371575	0.920973
Gm33543	-1.31997	-0.400502	0.0798367	0.39766	-1.97841	-0.984343	1.89234e-05	0.000610955	-1.32672	-0.407861	0.0738148	0.66261
Gmfb	1.26774	0.34226	0.00881567	0.114877	1.47357	0.559314	1.90749e-05	0.000614536	1.04415	0.0623248	0.634355	0.972601
Dipk2a	1.33885	0.420995	0.0429273	0.291091	1.85869	0.89429	1.92689e-05	0.000619468	1.24923	0.321037	0.123059	0.744745
Ets2	1.32961	0.411003	0.00793984	0.107344	1.58246	0.662166	1.93343e-05	0.000620254	1.00592	0.00851738	0.956183	0.993202
Slc18a2	1.6008	0.678797	0.176497	0.572606	4.69364	2.23071	1.94175e-05	0.000621606	1.67632	0.745297	0.165259	0.809416
Nr1h2	-1.09842	-0.135424	0.279681	0.682063	-1.44799	-0.534054	1.98874e-05	0.000634054	-1.19574	-0.257901	0.0389482	0.533714
Acox1	1.3128	0.392645	0.00267045	0.0540186	1.47285	0.55861	1.98901e-05	0.000634054	1.05691	0.0798473	0.540797	0.964956
Kctd17	1.79773	0.846176	0.00369106	0.0654952	2.37991	1.25091	1.99441e-05	0.000634439	1.107	0.146652	0.617005	0.97065
Agxt	-1.34949	-0.432409	0.0242968	0.212292	-1.76851	-0.822531	2.00338e-05	0.000634628	-1.20271	-0.266295	0.164816	0.808962
Smpd3	2.60816	1.38303	0.0008044	0.0228094	3.42855	1.7776	2.00188e-05	0.000634628	-1.0234	-0.0333681	0.934768	0.991931
Ccl9	-1.78895	-0.839115	2.21016e-09	5.07065e-07	-1.51089	-0.595395	2.01413e-05	0.000636701	-1.01655	-0.0236854	0.864742	0.98906
Dgkh	2.28453	1.1919	3.3747e-08	5.74153e-06	1.87846	0.909552	2.03269e-05	0.000641228	-1.25354	-0.326013	0.130915	0.757103
Bbc3	-2.36712	-1.24313	1.01922e-05	0.000760247	-2.29605	-1.19915	2.10019e-05	0.000659772	1.10757	0.147392	0.590801	0.969247
Top1	1.32808	0.409345	0.00263907	0.0535128	1.49568	0.580799	2.09909e-05	0.000659772	1.2322	0.301242	0.0272469	0.486517
Pigr	-2.25961	-1.17607	0.000796845	0.0227228	-2.83463	-1.50316	2.11402e-05	0.000661375	-1.49303	-0.578246	0.0956964	0.701825
Lsr	-1.37909	-0.463712	7.27238e-05	0.00362231	-1.41133	-0.497056	2.11067e-05	0.000661375	-1.02676	-0.0381036	0.743678	0.982654
Wdr19	-1.14209	-0.191676	0.210124	0.612986	-1.55931	-0.640908	2.12705e-05	0.000664078	-1.31914	-0.399598	0.00794475	0.297036
Tmem184b	1.02818	0.040086	0.737707	0.924623	1.42164	0.507555	2.18905e-05	0.000682029	1.08925	0.123337	0.305021	0.897218
Ceacam1	-1.21305	-0.278634	0.0199674	0.191439	-1.42289	-0.508829	2.21115e-05	0.000686906	-1.08179	-0.113426	0.343021	0.913093
Stim2	-1.03188	-0.0452777	0.774706	0.936138	1.59622	0.674656	2.21378e-05	0.000686906	1.3542	0.437438	0.00597891	0.254305
Anxa6	-1.35336	-0.436545	2.91326e-06	0.000268979	-1.31506	-0.395123	2.2254e-05	0.0006891	-1.07492	-0.104226	0.262502	0.877054
Atf4	-1.44734	-0.5334	0.000341996	0.011932	-1.5502	-0.632453	2.23384e-05	0.000690303	1.04511	0.0636505	0.667994	0.975733
C3	-1.4366	-0.522656	0.000438737	0.0142868	-1.54861	-0.630969	2.24527e-05	0.000690497	-1.20097	-0.264206	0.0749487	0.66421
Pemt	-1.40316	-0.488682	2.88632e-06	0.000268127	-1.35852	-0.442039	2.25489e-05	0.000690497	-1.06155	-0.0861715	0.407703	0.930162
Setdb1	-1.14554	-0.196032	0.0302161	0.240174	-1.30439	-0.383373	2.24889e-05	0.000690497	-1.05064	-0.0712738	0.429641	0.93284
Mov10	-1.11317	-0.154679	0.387957	0.759856	-1.6965	-0.762559	2.24287e-05	0.000690497	-1.36097	-0.444637	0.0130868	0.355028
Dnajc28	1.19343	0.25512	0.02022	0.192924	-1.37923	-0.463865	2.25727e-05	0.000690497	-1.32477	-0.40574	0.000223667	0.0437013
Podxl	-1.05653	-0.0793317	0.687351	0.904482	1.78605	0.83677	2.28064e-05	0.000696238	1.20616	0.27042	0.171975	0.816514
Met	-1.01285	-0.0184199	0.868897	0.964641	1.38816	0.473177	2.2893e-05	0.000697478	1.05676	0.0796526	0.47568	0.944734
Gm49502	-2.24749	-1.16831	0.000887595	0.0245703	-2.79724	-1.484	2.29947e-05	0.000699168	-1.12538	-0.170409	0.598157	0.969394
Malt1	-1.24211	-0.31279	0.00506364	0.079537	-1.38427	-0.46913	2.3231e-05	0.000704938	-1.11205	-0.153224	0.165427	0.809416
Clpx	-1.18787	-0.248376	0.436699	0.790968	-2.59368	-1.375	2.32983e-05	0.000705565	-1.31597	-0.396121	0.215208	0.850388
5330417C22Rik	-1.66954	-0.73945	0.00323981	0.0610165	-2.10421	-1.07328	2.373e-05	0.000717205	1.01266	0.0181466	0.941369	0.991931
Rdh16f2	-1.77349	-0.826589	3.41003e-05	0.00201698	-1.79257	-0.842032	2.38995e-05	0.000720888	-1.33227	-0.413889	0.036804	0.525741
Acaca	-1.1376	-0.185996	0.450175	0.797295	2.07142	1.05062	2.43621e-05	0.000733382	1.71351	0.776957	0.00171319	0.143099
Nomo1	1.00739	0.0106288	0.906536	0.974925	1.30375	0.382672	2.46557e-05	0.000740747	1.18746	0.247881	0.00643135	0.268274
Col4a5	-1.53749	-0.620579	0.0342595	0.257831	-2.37957	-1.2507	2.47875e-05	0.000743232	-1.14727	-0.198204	0.496295	0.951741
Irgq	1.34957	0.432496	0.000521881	0.0162265	1.44124	0.527312	2.51914e-05	0.000752745	1.15807	0.211717	0.092111	0.699662
Gk	1.45108	0.53713	9.38391e-05	0.00442651	1.49447	0.579633	2.52042e-05	0.000752745	1.03513	0.0498106	0.716746	0.980592
Ifrd2	1.11537	0.157522	0.0770567	0.392595	1.29769	0.37595	2.55445e-05	0.000761408	1.1264	0.171721	0.0561673	0.604773
Pfkfb1	1.0728	0.101385	0.58084	0.861502	1.7149	0.778128	2.56405e-05	0.000762767	1.40035	0.48579	0.00844623	0.302015
Acat2	-2.98542	-1.57794	4.15245e-14	1.96489e-11	-1.82146	-0.865095	2.57967e-05	0.000765909	1.45971	0.545686	0.00755422	0.286909
Ccp110	1.18219	0.241467	0.14221	0.524565	1.61753	0.693793	2.6285e-05	0.000777558	1.16262	0.217375	0.191654	0.837877
Lrrc8b	1.22561	0.293504	0.163513	0.557124	1.84988	0.887431	2.63089e-05	0.000777558	1.1484	0.199625	0.349633	0.914882
AL590864.1	1.5175	0.601699	0.227606	0.631084	4.65702	2.21941	2.63431e-05	0.000777558	5.10493	2.35189	9.27275e-06	0.00678702
Tmem67	-1.19114	-0.252347	0.149498	0.537619	-1.65044	-0.722854	2.64511e-05	0.000779227	-1.39235	-0.477525	0.00541722	0.240704
Xpnpep3	1.09435	0.13007	0.292653	0.691785	1.43512	0.521174	2.70543e-05	0.00079545	1.2584	0.331594	0.00773686	0.290699
Oaz1	-1.21129	-0.276542	0.00494141	0.0779405	-1.33161	-0.413174	2.71324e-05	0.000796198	-1.02638	-0.037559	0.702247	0.980437
Zfp970	1.16978	0.226233	0.479135	0.811324	2.57557	1.36489	2.74206e-05	0.000803101	1.60774	0.685035	0.0331849	0.513379
Kyat1	-1.50225	-0.587127	5.4026e-05	0.00291125	-1.5271	-0.610793	2.74738e-05	0.000803104	1.24353	0.314443	0.030159	0.500177
Apol9b	-1.19972	-0.262703	0.493687	0.820314	-3.13683	-1.64931	2.75848e-05	0.000804795	-1.82803	-0.870293	0.02422	0.464816
B4galt1	1.45069	0.53674	0.000552672	0.0170028	1.5711	0.651774	2.78062e-05	0.000809696	1.0025	0.00360218	0.981492	0.997
Rgs5	1.59006	0.669084	0.00378332	0.0662904	1.96144	0.971917	2.79906e-05	0.0008135	-1.0503	-0.0707947	0.758584	0.983838
Trp53inp2	1.08675	0.120025	0.400734	0.767879	1.51398	0.598345	3.00908e-05	0.000872864	1.38631	0.471248	0.00100331	0.105501
Cdk5rap1	1.21533	0.281349	0.171235	0.565505	-1.80835	-0.854674	3.06305e-05	0.000886819	-1.7756	-0.828307	5.61639e-05	0.0222117
Junb	-2.23318	-1.1591	0.000277823	0.0101125	-2.52516	-1.33638	3.07487e-05	0.000888544	1.12931	0.175444	0.576435	0.966321
Zfp277	-1.13563	-0.183498	0.107311	0.460704	-1.3889	-0.473945	3.11326e-05	0.000897341	-1.10716	-0.146866	0.195255	0.837877
Arl1	1.07761	0.107836	0.225262	0.629784	1.29307	0.370805	3.11717e-05	0.000897341	1.11798	0.160892	0.0710822	0.656424
Ippk	1.3522	0.435308	0.00116905	0.0294537	1.476	0.561692	3.15415e-05	0.000906264	1.14193	0.191469	0.162271	0.80488
Kank3	1.28025	0.356428	0.0228871	0.206406	1.57798	0.658076	3.17603e-05	0.000910823	1.21234	0.277791	0.0851036	0.681818
Nolc1	1.52276	0.606688	0.000127023	0.00562392	1.57945	0.659419	3.21407e-05	0.000919988	1.10655	0.146066	0.35798	0.919045
Ttc36	-1.27387	-0.349217	0.00435467	0.0721427	-1.42351	-0.509453	3.23876e-05	0.000925309	-1.12373	-0.168293	0.16875	0.81381
Mfsd2a	1.31886	0.399294	0.321379	0.715215	3.28222	1.71467	3.24956e-05	0.000926645	-1.11664	-0.15917	0.692404	0.978934
Fbxo33	1.15556	0.208588	0.102401	0.451015	1.44677	0.532834	3.25724e-05	0.000927089	1.17718	0.235331	0.0692383	0.647187
Pdp2	1.14005	0.189095	0.10343	0.452899	1.39667	0.481989	3.27351e-05	0.000929972	-1.0484	-0.0681895	0.557613	0.966321
Unc45a	1.17316	0.230405	0.0405905	0.281678	1.38482	0.469695	3.32411e-05	0.000942577	1.16491	0.220213	0.0548501	0.598803
Pik3c2a	1.20863	0.273376	0.0892434	0.421893	1.58962	0.668683	3.47752e-05	0.000984236	1.23114	0.299998	0.0627567	0.634221
Tmcc1	1.1365	0.184595	0.195407	0.594801	1.50946	0.594034	3.5503e-05	0.00100296	1.42315	0.509089	0.000401837	0.061765
Pdcd4	-1.48859	-0.573949	1.56296e-05	0.00104718	-1.46263	-0.548567	3.63821e-05	0.00102397	1.05876	0.0823696	0.533767	0.96304
Arhgap24	-1.32566	-0.406709	0.00356941	0.0644965	-1.49264	-0.577867	3.63761e-05	0.00102397	-1.00741	-0.0106519	0.938756	0.991931
Efna5	1.32965	0.411046	0.0033897	0.0626745	1.48787	0.573245	3.66853e-05	0.00103059	-1.03841	-0.0543763	0.703422	0.980437
B430219N15Rik	6.63526	2.73015	0.000318941	0.0113366	9.59516	3.26231	3.68933e-05	0.00103452	1.87334	0.905616	0.241554	0.866193
Epas1	1.09963	0.137017	0.270304	0.674354	1.42773	0.513722	3.73157e-05	0.00104443	1.11669	0.159232	0.200377	0.83826
Ints12	-1.09669	-0.133158	0.305376	0.701203	-1.44988	-0.535937	3.75807e-05	0.00104646	-1.12437	-0.169115	0.190916	0.837877
Akirin1	1.24019	0.310561	0.0191906	0.186991	1.46191	0.547851	3.7549e-05	0.00104646	1.12947	0.175643	0.188038	0.833934
Fgf21	5.65843	2.5004	2.77049e-05	0.00169841	5.60767	2.4874	3.75956e-05	0.00104646	2.06524	1.04631	0.0746133	0.663025
Timm9	1.30861	0.388038	0.00202618	0.0438365	1.43641	0.52247	3.77778e-05	0.0010496	1.27051	0.34541	0.00668261	0.273481
Top1mt	-1.00352	-0.00506769	0.959523	0.989478	-1.32977	-0.411177	3.8072e-05	0.00105584	-1.14029	-0.189403	0.0576339	0.611987
Armcx4	1.05587	0.0784368	0.759657	0.93243	2.09592	1.06758	3.84318e-05	0.00106298	1.42668	0.512659	0.047422	0.568088
Pdzk1	1.14768	0.198715	0.063245	0.356138	1.35706	0.440487	3.847e-05	0.00106298	1.02092	0.0298686	0.780485	0.986059
Lpar1	1.90172	0.927304	3.51387e-06	0.000316709	1.74188	0.800642	3.894e-05	0.00107401	-1.20434	-0.268246	0.196291	0.837877
Gstm3	-3.10028	-1.6324	1.04618e-05	0.000768483	-2.86366	-1.51786	3.92746e-05	0.00108056	-1.00498	-0.00715964	0.984178	0.997017
Ifi27	-1.23058	-0.29934	0.0929945	0.430224	-1.66432	-0.734934	3.93202e-05	0.00108056	-1.17196	-0.228919	0.197417	0.837877
Ptpn11	1.12555	0.170631	0.0932644	0.430892	1.33656	0.418529	3.98043e-05	0.00109188	1.15678	0.210118	0.0393849	0.534378
Sox9	-1.18032	-0.23918	0.240643	0.647431	-1.81294	-0.858332	4.0492e-05	0.00110873	1.07981	0.110779	0.586974	0.967981
Apoc3	-1.43766	-0.523724	0.000358274	0.0122737	-1.51792	-0.602091	4.13038e-05	0.00112892	-1.10981	-0.150309	0.304381	0.897218
Gm13522	-2.47588	-1.30794	0.021786	0.200507	-5.15268	-2.36532	4.15457e-05	0.00113349	-2.07821	-1.05534	0.0546173	0.597554
Anp32a	-1.28029	-0.356469	0.0048763	0.0772915	-1.4333	-0.519338	4.19136e-05	0.00114101	-1.0725	-0.100971	0.42439	0.930647
Lpgat1	1.11903	0.162243	0.296566	0.694064	1.55726	0.639007	4.19721e-05	0.00114101	1.08246	0.114308	0.462159	0.939835
Slc39a10	1.23109	0.299936	0.197603	0.597465	1.94297	0.958265	4.22912e-05	0.00114762	1.1931	0.254718	0.279338	0.888389
Thbd	1.59026	0.669265	0.0308258	0.242979	2.43875	1.28614	4.28924e-05	0.00116185	1.34642	0.429124	0.171539	0.815966
Ndrg1	-2.13091	-1.09147	0.0110185	0.133902	-3.45277	-1.78775	4.35106e-05	0.0011765	-1.19572	-0.257876	0.543306	0.964956
Gm11967	1.68699	0.754455	0.00860522	0.113653	2.28354	1.19127	4.40111e-05	0.00118791	1.23615	0.305857	0.323792	0.904469
Maco1	1.06467	0.0904093	0.481777	0.812817	1.43982	0.525885	4.41729e-05	0.00119015	1.1208	0.164523	0.201742	0.840097
Gm48878	-2.63906	-1.40002	0.000132089	0.00581423	-2.88065	-1.52639	4.458e-05	0.00119686	1.40536	0.490943	0.1683	0.81381
Pnpla5	1.88347	0.913396	0.358035	0.739911	27.9861	4.80664	4.45626e-05	0.00119686	7.9948	2.99906	0.00651878	0.270236
Reps1	-1.06561	-0.0916775	0.348012	0.733332	-1.31562	-0.395742	4.55022e-05	0.00121516	-1.19866	-0.261427	0.00718188	0.283361
Chd9	1.14774	0.198793	0.173517	0.569315	1.51295	0.597362	4.54245e-05	0.00121516	1.15231	0.204525	0.162519	0.804895
Mcur1	1.2373	0.307199	0.00602345	0.0888958	1.37151	0.45577	4.53492e-05	0.00121516	1.0019	0.00273648	0.980544	0.996604
Car8	-1.50478	-0.589556	3.1615e-05	0.0018847	-1.49207	-0.577317	4.56219e-05	0.00121621	-1.00956	-0.0137326	0.922433	0.991931
Hsph1	1.72007	0.782466	0.0132502	0.150401	2.46306	1.30045	4.63871e-05	0.00123444	1.41405	0.499829	0.112836	0.726336
Shroom4	1.11909	0.162326	0.52434	0.834046	2.04646	1.03313	4.72331e-05	0.00125474	1.18686	0.247156	0.341718	0.912337
Adck5	-1.02379	-0.0339186	0.815075	0.948508	-1.51084	-0.595348	4.81247e-05	0.00127619	1.04497	0.0634602	0.662278	0.975733
Lipg	-1.15736	-0.21084	0.480959	0.812428	2.34696	1.23079	4.84473e-05	0.00127803	1.32836	0.409645	0.172026	0.816514
Tfdp1	1.00248	0.00356627	0.974078	0.993834	1.36444	0.448304	4.84293e-05	0.00127803	1.26303	0.336889	0.00239425	0.159584
Aopep	1.18549	0.245483	0.0265272	0.222905	1.36965	0.45381	4.83821e-05	0.00127803	1.24335	0.314234	0.00520185	0.237338
Bin3	-1.10312	-0.141583	0.235138	0.641408	-1.39777	-0.483124	4.86235e-05	0.00128045	-1.13789	-0.186355	0.116144	0.73277
Sh3bgrl2	1.29028	0.36768	0.000588807	0.017903	1.35236	0.435478	4.87809e-05	0.00128236	1.14978	0.201361	0.0608092	0.62723
Osbpl3	2.35224	1.23404	0.00273271	0.0548062	3.20936	1.68229	4.98142e-05	0.00130726	1.00802	0.011523	0.977783	0.996365
Acss3	1.19903	0.261868	0.104505	0.454929	1.57489	0.655249	5.065e-05	0.00132689	-1.0789	-0.109563	0.497043	0.952295
Slc26a1	1.16221	0.216867	0.0795377	0.397473	1.41632	0.502147	5.09937e-05	0.00133359	1.15571	0.208784	0.0916601	0.699457
Ncbp2	1.16182	0.216381	0.0414759	0.285338	1.34789	0.430699	5.14249e-05	0.00134254	1.11834	0.161357	0.132195	0.758336
Acat3	-1.26819	-0.342773	0.0426206	0.289919	-1.60929	-0.686427	5.20731e-05	0.00135713	-1.11563	-0.157858	0.349893	0.914882
Nab2	-1.33295	-0.414624	0.00932399	0.119243	-1.55834	-0.640007	5.33497e-05	0.00138563	-1.40009	-0.485523	0.00216593	0.154701
Cidec	10.3566	3.37248	1.21897e-06	0.000129984	6.60313	2.72315	5.33157e-05	0.00138563	-1.57226	-0.652838	0.321072	0.903773
Smg5	1.27034	0.345217	0.00936057	0.119364	1.45191	0.537955	5.35713e-05	0.001389	1.14556	0.196051	0.142125	0.772181
Zkscan17	-1.04388	-0.0619595	0.640256	0.885483	-1.44978	-0.535832	5.37593e-05	0.00139149	-1.20591	-0.270122	0.0413524	0.542323
Gphn	-1.21686	-0.283159	0.0139175	0.155527	-1.37987	-0.464532	5.46643e-05	0.0014125	-1.12308	-0.16746	0.145004	0.777496
Phf1	-1.12868	-0.174642	0.200607	0.601403	-1.46338	-0.549304	5.54555e-05	0.00143051	-1.14639	-0.197092	0.146148	0.778628
Sec14l4	-1.42032	-0.506218	5.34494e-07	6.37268e-05	-1.32541	-0.406441	5.63027e-05	0.00144936	1.10875	0.148938	0.139058	0.767413
Pdhx	1.23584	0.305495	0.027492	0.227477	1.47547	0.561174	5.63777e-05	0.00144936	1.26731	0.341768	0.0143673	0.365015
Stra6l	-1.39473	-0.479982	0.0154648	0.164329	-1.74185	-0.80062	5.75981e-05	0.00147822	-1.06204	-0.0868434	0.660535	0.975733
Prex2	-1.12326	-0.167686	0.415185	0.776859	1.77736	0.829734	5.85265e-05	0.00149951	1.2587	0.331933	0.108105	0.722196
Nudt16	-1.07456	-0.103744	0.531899	0.837912	-1.57703	-0.657214	5.86843e-05	0.00150101	-1.43132	-0.517351	0.00160335	0.14115
F2r	1.34121	0.423533	0.0445558	0.296165	1.80796	0.854362	5.88608e-05	0.00150298	1.72432	0.78603	0.00021827	0.0437013
Decr1	1.34442	0.426987	0.000271795	0.00994086	1.38616	0.471097	5.93289e-05	0.00151239	1.02378	0.0338999	0.77237	0.984351
Eif4g1	1.10431	0.143139	0.166434	0.559474	1.33393	0.415683	6.00998e-05	0.00152946	1.1188	0.161958	0.117576	0.73781
Tgtp1	2.21969	1.15036	0.286533	0.687154	-33.7168	-5.07539	6.06073e-05	0.00153979	-37.0624	-5.21189	4.29267e-05	0.0180555
Sec22c	1.20718	0.271636	0.074265	0.386008	1.52616	0.609904	6.10948e-05	0.00154958	1.05105	0.0718348	0.63919	0.97536
Gm5182	-1.00776	-0.0111546	0.968547	0.991933	2.22791	1.15569	6.18849e-05	0.00156699	1.63126	0.705988	0.0151927	0.375281
Zfp30	-1.30226	-0.381012	0.0369566	0.268361	-1.65614	-0.727821	6.31248e-05	0.00159572	-1.14021	-0.189297	0.290812	0.891878
Flrt2	-1.12826	-0.174095	0.446515	0.79552	1.8223	0.865764	6.36058e-05	0.00160253	-1.08073	-0.112007	0.621606	0.97068
Josd2	1.20477	0.268762	0.0252638	0.216614	1.39568	0.480972	6.35626e-05	0.00160253	1.08469	0.117278	0.331122	0.908793
Rnf125	-1.39939	-0.484797	0.0790145	0.396434	-2.16495	-1.11434	6.3969e-05	0.00160775	-1.13738	-0.185716	0.500076	0.952876
Cd1d1	-1.25461	-0.327242	0.0341322	0.257185	-1.53578	-0.618969	6.41316e-05	0.00160775	-1.13564	-0.183503	0.234319	0.861071
Wrnip1	-1.12656	-0.171921	0.260588	0.667347	-1.52891	-0.612501	6.40925e-05	0.00160775	-1.16331	-0.218233	0.1528	0.789609
Serpina12	1.52588	0.609642	0.156362	0.547049	3.491	1.80364	6.44362e-05	0.00161272	3.5217	1.81627	5.86758e-05	0.0222117
Pcdh1	-1.0957	-0.131848	0.357199	0.739373	-1.4882	-0.573564	6.47154e-05	0.00161703	-1.23549	-0.305086	0.0331827	0.513379
Ormdl3	1.23281	0.301948	0.0192091	0.187035	1.42955	0.515556	6.57648e-05	0.00164054	1.08942	0.123557	0.33913	0.911367
Gria3	1.43172	0.517746	0.106409	0.459132	2.47051	1.30481	6.62635e-05	0.00165027	1.79201	0.841579	0.00972043	0.31811
Caln1	1.87077	0.903634	0.00373978	0.0658383	2.38115	1.25166	6.70241e-05	0.00166459	1.15672	0.210038	0.502593	0.952876
Mup-ps12	3.37224	1.75371	0.00536296	0.0825264	5.91428	2.5642	6.70584e-05	0.00166459	1.02703	0.038475	0.95168	0.993167
Gpc3	1.54896	0.631301	0.0129943	0.148609	2.02563	1.01837	6.72441e-05	0.00166616	1.03079	0.0437525	0.863169	0.988918
Gbp10	1.97886	0.984669	0.292175	0.691785	-18.402	-4.20179	6.73418e-05	0.00166616	-19.5643	-4.29016	5.08436e-05	0.0208074
Rab11fip4	-1.50356	-0.588379	0.0264997	0.222798	-2.08673	-1.06124	6.78478e-05	0.00166896	-1.46424	-0.550148	0.0372568	0.528224
Tent2	-1.19118	-0.252387	0.00285655	0.0563961	-1.26244	-0.336216	6.75659e-05	0.00166896	-1.05157	-0.072548	0.389201	0.926074
Bmper	1.43162	0.517653	0.122687	0.490807	2.51888	1.33278	6.77063e-05	0.00166896	1.21324	0.278869	0.42577	0.930877
Kcnj9	2.08093	1.05723	0.180394	0.577034	10.8005	3.43303	6.78959e-05	0.00166896	2.32877	1.21957	0.149756	0.784152
Clec2d	-1.4531	-0.539135	0.00146005	0.0345979	-1.59806	-0.676318	6.80357e-05	0.00166969	1.09671	0.133183	0.430277	0.933284
Ppp1r3c	-1.65077	-0.723139	0.164891	0.55734	-4.44402	-2.15186	6.84968e-05	0.00167287	-1.0842	-0.116637	0.821852	0.986876
Scap	-1.43076	-0.516787	8.34821e-05	0.0040909	-1.43679	-0.522854	6.84483e-05	0.00167287	-1.03715	-0.052627	0.687694	0.978211
Rufy4	2.82535	1.49843	6.07246e-06	0.000497117	2.42983	1.28085	6.82824e-05	0.00167287	-1.37351	-0.457864	0.180743	0.827796
Akr1c13	-1.41038	-0.496079	3.00775e-05	0.00180727	-1.38791	-0.472917	6.91836e-05	0.00168692	1.03691	0.0522922	0.658836	0.975733
Usf1	1.03016	0.0428648	0.782798	0.938342	-1.53338	-0.616715	7.03374e-05	0.0017123	-1.41371	-0.499486	0.00128975	0.126097
Tmem94	-1.22192	-0.289147	0.0056463	0.0852223	-1.33178	-0.41336	7.05785e-05	0.00171266	-1.20566	-0.269824	0.00948883	0.314947
Disp1	-1.19557	-0.2577	0.155531	0.545404	-1.64333	-0.716623	7.0479e-05	0.00171266	-1.21681	-0.283108	0.11261	0.726336
Ankrd12	1.41389	0.499673	0.00487497	0.0772915	1.6283	0.70337	7.18068e-05	0.00173968	-1.02457	-0.0350202	0.844448	0.988524
Gstm4	-1.81757	-0.862009	0.000205845	0.00807488	-1.8964	-0.923261	7.20254e-05	0.00174049	1.1072	0.14692	0.523756	0.958867
Cyp4f16	-1.28102	-0.357293	0.0259577	0.220134	-1.54987	-0.632146	7.22209e-05	0.00174049	-1.15476	-0.207596	0.188329	0.834066
Notum	-1.23123	-0.300097	0.0613088	0.351111	-1.55504	-0.636948	7.23781e-05	0.00174049	-1.22986	-0.298495	0.0620378	0.632956
Smagp	-1.22469	-0.292415	0.103187	0.452485	-1.64439	-0.717551	7.21696e-05	0.00174049	1.07703	0.107063	0.550329	0.965404
Gm38357	1.32027	0.400832	0.504074	0.823819	5.57465	2.47888	7.2415e-05	0.00174049	1.33697	0.418965	0.491862	0.950967
0610030E20Rik	-1.04819	-0.0679019	0.596333	0.868933	-1.4239	-0.509847	7.26666e-05	0.00174377	-1.12159	-0.165544	0.196489	0.837877
Mapk14	1.16927	0.225603	0.018316	0.181821	1.30073	0.379325	7.30274e-05	0.00174965	1.02493	0.0355229	0.710751	0.980437
Ndufaf4	1.27708	0.352851	0.106091	0.458661	1.83017	0.871976	7.38483e-05	0.00176653	1.37907	0.463691	0.0345031	0.518696
Wsb1	-1.69849	-0.764254	0.0311413	0.244259	-2.68381	-1.42428	7.42842e-05	0.00177415	-1.21524	-0.281243	0.425056	0.930877
Nova2	1.40116	0.486619	0.153129	0.542303	2.58122	1.36805	7.49967e-05	0.00178835	1.34428	0.426837	0.22066	0.853044
Ltbp1	1.10607	0.145444	0.436921	0.791049	1.65635	0.728011	7.53067e-05	0.00179292	-1.10606	-0.145431	0.438442	0.935058
Akap12	-1.10365	-0.142277	0.513249	0.828884	1.8216	0.865209	7.54664e-05	0.0017939	1.32689	0.408047	0.062799	0.634221
Sema3f	1.1368	0.184977	0.245978	0.651538	1.54648	0.628988	7.56968e-05	0.00179655	1.10607	0.145441	0.37016	0.920973
Srrm4	-2.4425	-1.28836	0.000317677	0.0113183	-2.66442	-1.41382	7.62864e-05	0.00180771	-1.29159	-0.369145	0.291474	0.892248
Sema5b	2.82435	1.49792	8.21498e-05	0.00403868	2.94387	1.55771	7.66715e-05	0.001814	1.56421	0.645438	0.108722	0.722196
Got1	-1.54939	-0.631704	0.0284185	0.230978	-2.2188	-1.14978	7.68539e-05	0.00181548	-1.40795	-0.493599	0.0862721	0.683943
Unc5b	1.03672	0.0520198	0.797341	0.942797	1.7483	0.805954	7.73161e-05	0.00182355	1.30067	0.379259	0.0650378	0.641831
Notch2	-1.39988	-0.485305	2.21072e-07	2.98882e-05	-1.29195	-0.36955	7.74497e-05	0.00182386	1.03801	0.0538173	0.56394	0.966321
Rnd1	-1.84432	-0.883088	0.00280946	0.055917	-2.25593	-1.17372	7.77152e-05	0.00182444	-1.09888	-0.13603	0.641027	0.975369
Slc35e2	-1.14377	-0.193794	0.189	0.586667	-1.49937	-0.584355	7.76094e-05	0.00182444	-1.19918	-0.262046	0.0755401	0.666894
Ypel2	-1.87724	-0.908612	0.00388745	0.0674271	-2.38297	-1.25276	7.80207e-05	0.00182878	1.01948	0.0278397	0.928864	0.991931
Selenoo	-1.10948	-0.149886	0.200427	0.601291	-1.37766	-0.462218	7.96327e-05	0.00186368	-1.15421	-0.206911	0.0768681	0.668313
Peg10	1.58906	0.668173	0.0441287	0.294861	2.51069	1.32808	8.01418e-05	0.0018727	1.28924	0.366525	0.281478	0.888873
Rpl28	-1.2191	-0.285811	0.0158649	0.166922	-1.38311	-0.467913	8.07519e-05	0.00188405	1.03517	0.0498674	0.673579	0.975733
Pitpna	1.18874	0.249429	0.009365	0.119364	1.29961	0.378079	8.1045e-05	0.00188798	1.00826	0.0118625	0.901914	0.991443
Pgm2	1.15487	0.207728	0.180788	0.577405	1.52279	0.606716	8.18654e-05	0.00190416	1.00988	0.0141885	0.927785	0.991931
Sult1e1	-4.09653	-2.0344	6.98774e-05	0.00353874	-3.90594	-1.96567	8.43598e-05	0.00195917	-1.23535	-0.304919	0.51829	0.957926
Gm48342	-7.56289	-2.91894	8.17861e-06	0.000625457	-6.60035	-2.72254	8.49875e-05	0.00197072	2.17789	1.12293	0.0598172	0.622082
Pgm2l1	1.23721	0.30709	0.287732	0.688718	2.21471	1.14712	8.51353e-05	0.00197113	1.2536	0.326078	0.261557	0.876176
Mpp1	1.21997	0.286844	0.0333334	0.253635	1.44491	0.530982	8.58843e-05	0.00198544	1.20746	0.271974	0.0442497	0.555682
Lrp3	1.14929	0.200738	0.0858996	0.413236	1.37516	0.459598	8.66284e-05	0.00199759	1.13301	0.180155	0.127384	0.751026
Cyp2d40	1.26866	0.343302	0.0768197	0.392179	1.69995	0.765488	8.66739e-05	0.00199759	1.21868	0.285324	0.142454	0.772855
Sat2	-1.18154	-0.240665	0.116154	0.479628	-1.5138	-0.598172	8.77138e-05	0.00201847	-1.24241	-0.313139	0.0394703	0.534684
Ykt6	-1.0084	-0.0120626	0.902974	0.974398	1.30951	0.389028	8.79796e-05	0.00201847	1.21651	0.282749	0.00446175	0.222002
Slc41a1	1.28993	0.367296	0.14271	0.525516	1.9697	0.97798	8.78973e-05	0.00201847	-1.04467	-0.0630433	0.802659	0.986876
Mvp	-1.01001	-0.0143747	0.909941	0.975431	-1.41279	-0.498547	8.94107e-05	0.00204819	-1.162	-0.216608	0.0880444	0.68862
Gm15564	-1.18056	-0.239476	0.518327	0.831295	-2.79654	-1.48365	9.01846e-05	0.0020628	-1.17746	-0.235676	0.524802	0.958894
Adra1b	-1.83024	-0.872037	1.20875e-05	0.000851301	-1.71615	-0.779175	9.05168e-05	0.00206416	1.08804	0.12173	0.53779	0.964362
Dcdc2a	-1.02663	-0.0379183	0.857216	0.961764	-1.77586	-0.828519	9.04995e-05	0.00206416	-1.30874	-0.38818	0.0645343	0.641193
Itih3	-1.32283	-0.403627	0.00814839	0.109092	-1.51365	-0.598029	9.12716e-05	0.00207825	-1.03943	-0.0557945	0.714106	0.980592
Aim2	-1.06395	-0.0894274	0.626405	0.880572	-1.64434	-0.717512	9.17222e-05	0.00208537	-1.25635	-0.329236	0.0703412	0.653648
Mad2l2	-1.20334	-0.267042	0.217495	0.620555	-1.80967	-0.855728	9.25458e-05	0.0020978	1.01326	0.0190105	0.929941	0.991931
Klf13	1.09096	0.125596	0.555473	0.848215	1.7876	0.838022	9.24207e-05	0.0020978	1.13323	0.18044	0.397413	0.928351
Gm12250	1.89075	0.918956	0.340851	0.728775	-19.2433	-4.26628	9.28598e-05	0.00210177	-20.7033	-4.37179	6.77321e-05	0.0250146
Tmem135	1.05031	0.0708109	0.600893	0.871314	1.44456	0.530625	9.31063e-05	0.0021042	1.24698	0.318434	0.0188996	0.412954
Kiz	-1.14268	-0.192421	0.119814	0.485736	-1.39588	-0.481178	9.41928e-05	0.00212558	-1.15801	-0.211642	0.0853219	0.681818
Pold2	-1.68657	-0.75409	6.98657e-09	1.44919e-06	-1.42117	-0.507084	9.46898e-05	0.00213045	1.13192	0.178776	0.16181	0.803849
Ddx10	-1.13843	-0.18704	0.100619	0.446928	-1.36257	-0.446333	9.46724e-05	0.00213045	-1.0138	-0.0197719	0.861939	0.988918
Glo1	-1.20124	-0.264527	0.0206214	0.194306	-1.36273	-0.446502	9.61591e-05	0.0021603	1.11587	0.158168	0.166158	0.810979
Ivd	-1.2306	-0.299367	0.0231372	0.207784	-1.42849	-0.514489	9.68649e-05	0.00217293	-1.18258	-0.241939	0.066215	0.641831
Heyl	-1.37653	-0.461032	0.0674595	0.368099	-1.98317	-0.987807	9.79546e-05	0.00219088	-1.18501	-0.244895	0.327045	0.906562
Dpp8	1.10928	0.149619	0.139173	0.519054	1.31438	0.394384	9.79134e-05	0.00219088	1.06622	0.0925039	0.361625	0.920408
Tmem38b	-1.24936	-0.321193	0.000329429	0.0116275	-1.27274	-0.347943	9.86195e-05	0.0022025	-1.01842	-0.0263288	0.76783	0.984062
Ugdh	-2.14819	-1.10312	1.74493e-05	0.00115885	-1.99614	-0.997214	0.000100297	0.00223667	1.20981	0.274783	0.279075	0.888137
Atp6v0d2	-3.04402	-1.60598	1.78884e-05	0.00118282	-2.72089	-1.44408	0.000100484	0.00223754	-1.39645	-0.48176	0.186066	0.832535
Gm10447	-1.51635	-0.600605	0.13423	0.510426	-3.01847	-1.59382	0.000100903	0.00224358	-1.31897	-0.399407	0.31128	0.900125
Mef2c	1.37421	0.458603	0.101751	0.449932	2.13626	1.09509	0.000101573	0.00225515	1.08962	0.12382	0.660531	0.975733
Agap2	3.62999	1.85997	0.0141235	0.157133	8.45706	3.08016	0.000101981	0.00226089	1.11752	0.160303	0.828296	0.987984
Tdrp	1.47995	0.565547	5.74567e-05	0.00303139	1.45776	0.543757	0.000102243	0.00226339	-1.06672	-0.0931853	0.510277	0.955344
Gm4841	1.92515	0.944972	0.4451	0.79552	-56.9286	-5.83108	0.000102643	0.00226892	-54.8243	-5.77674	0.000115132	0.0335255
Echdc3	-1.26516	-0.339318	0.00928005	0.118782	-1.42059	-0.506495	0.000103113	0.00227108	-1.15461	-0.207412	0.110997	0.724448
Piezo2	1.19553	0.257651	0.302814	0.699965	1.94755	0.961662	0.000103158	0.00227108	1.03577	0.0507043	0.841486	0.988524
Cyp2d41-ps	1.89668	0.92348	0.0161285	0.167948	2.96087	1.56602	0.00010319	0.00227108	2.07487	1.05302	0.00965536	0.317606
Il13ra2	2.51863	1.33264	0.0329718	0.251843	5.55793	2.47455	0.000103784	0.00228083	1.175	0.232662	0.720957	0.980592
Rab17	-1.17916	-0.237759	0.0336951	0.254851	-1.34691	-0.429654	0.00010468	0.0022972	-1.20703	-0.271467	0.0143635	0.365015
Cyp2j9	-1.2844	-0.3611	0.129149	0.500532	-1.90443	-0.929359	0.000105168	0.00230456	-1.14804	-0.199178	0.400034	0.928351
Fbxl4	-1.32673	-0.407878	0.000403271	0.0133911	-1.36087	-0.444533	0.000105746	0.00231388	-1.08989	-0.12418	0.277432	0.886347
Crybg2	2.85519	1.51359	3.31775e-08	5.73201e-06	2.06111	1.04342	0.000106299	0.00232263	-1.31788	-0.398216	0.149771	0.784152
Grb7	-1.36372	-0.447544	0.000758434	0.0220426	-1.42909	-0.515094	0.000107022	0.00233505	-1.00358	-0.00515199	0.968987	0.995868
Egln1	1.16842	0.224554	0.0349867	0.259818	1.33016	0.4116	0.000108999	0.00237476	1.02749	0.0391271	0.714981	0.980592
Picalm	1.11652	0.159005	0.162051	0.55553	1.35723	0.440665	0.000109556	0.00238346	1.12873	0.174695	0.124995	0.746772
Irf3	-1.01275	-0.0182829	0.833501	0.95335	-1.26261	-0.336411	0.000110033	0.00239042	-1.09318	-0.12853	0.139405	0.767413
Slc17a3	-1.04249	-0.0600404	0.570755	0.856991	1.32912	0.410469	0.000110582	0.00239547	1.25953	0.332881	0.00173679	0.143099
Rangap1	1.16987	0.226344	0.157987	0.548483	1.53937	0.622343	0.000110504	0.00239547	1.25843	0.331624	0.03918	0.534089
Dixdc1	-1.41026	-0.495959	0.000969727	0.0258514	-1.49471	-0.579864	0.000112333	0.00242685	-1.1145	-0.156392	0.295595	0.893215
Tmem176b	-1.23374	-0.303038	0.0167745	0.171879	-1.40456	-0.490122	0.000112512	0.00242685	-1.00138	-0.00198446	0.987489	0.998008
Jam2	1.26615	0.340447	0.206629	0.608949	2.06984	1.04952	0.000112412	0.00242685	1.12556	0.170646	0.527478	0.959756
Gm22935	-9.37194	-3.22835	8.24341e-09	1.66429e-06	-4.10451	-2.03721	0.000112837	0.0024304	1.42923	0.515234	0.274929	0.885764
Hspa8	1.29841	0.376742	0.0456662	0.300771	1.65935	0.730615	0.000113113	0.0024329	1.22794	0.296243	0.115926	0.732138
Tomm20	1.19053	0.251607	0.0339334	0.256014	1.37357	0.45793	0.000114174	0.00245222	1.05477	0.0769238	0.518326	0.957926
Rpl12	-1.29217	-0.369795	0.00381155	0.0665475	-1.40814	-0.493787	0.000114781	0.00246178	1.1006	0.138291	0.278617	0.887425
Dcbld1	1.2606	0.33411	0.0299039	0.238949	1.50963	0.594191	0.000115875	0.00248173	1.12749	0.173113	0.267702	0.880629
Carmil1	1.09768	0.13446	0.649937	0.887721	2.24214	1.16488	0.000116361	0.0024851	2.28626	1.19299	8.10923e-05	0.0285558
Abhd17b	1.40648	0.492087	0.0373028	0.268613	1.88724	0.916278	0.000116301	0.0024851	1.2167	0.282974	0.231994	0.86074
Ppox	-1.12039	-0.164001	0.227227	0.630859	-1.43976	-0.525824	0.000117489	0.00250565	-1.02134	-0.030465	0.822368	0.986876
Fez2	1.30411	0.383063	0.00135359	0.0327936	1.3769	0.461428	0.000119438	0.00254365	1.12686	0.172314	0.15312	0.789609
Prelid3b	1.14568	0.196206	0.104948	0.45586	1.38258	0.467366	0.000119727	0.00254622	1.19592	0.25812	0.03435	0.518672
Yaf2	1.10836	0.148431	0.179461	0.576087	1.3422	0.424605	0.00012074	0.00256417	1.10206	0.140197	0.211919	0.847348
Dcaf12l1	1.31273	0.392565	0.0481752	0.309359	1.69759	0.763492	0.000122849	0.0026053	1.06629	0.0926062	0.644966	0.975369
Asah1	-1.45374	-0.539773	1.18214e-07	1.75489e-05	-1.31074	-0.390381	0.000123369	0.00261266	1.04662	0.0657368	0.516622	0.957338
Gcnt2	1.16747	0.223383	0.184124	0.580313	1.56582	0.646916	0.000123652	0.00261499	1.06062	0.0849096	0.614405	0.97065
AC118710.1	1.40058	0.486022	0.000664588	0.0198485	1.46277	0.548704	0.000124272	0.00262444	1.30853	0.387945	0.00660848	0.271917
Cyp4f14	-1.48609	-0.571521	5.55353e-05	0.00296097	-1.45792	-0.543916	0.000124847	0.00263291	1.13422	0.1817	0.198603	0.838141
Rab11fip1	-1.17732	-0.235506	0.0156369	0.165345	-1.29269	-0.370376	0.000125435	0.00264163	-1.10679	-0.146382	0.129464	0.756014
Rps5	-1.17488	-0.232519	0.0412759	0.285064	-1.35428	-0.437521	0.000126799	0.00266295	1.02565	0.0365361	0.748303	0.982958
Cdc37l1	1.10038	0.138006	0.230577	0.634394	1.35915	0.442703	0.000126799	0.00266295	1.23641	0.306156	0.00812857	0.299471
Cables1	1.01259	0.0180488	0.95358	0.987735	-2.24816	-1.16874	0.000127388	0.00267042	-3.00974	-1.58964	3.16202e-07	0.000435267
Nrp1	1.18854	0.249185	0.248053	0.653711	1.77944	0.831423	0.000127507	0.00267042	1.17074	0.227417	0.292089	0.892574
Gstm1	-2.00217	-1.00156	0.000396733	0.013232	-2.12131	-1.08495	0.000127731	0.0026714	1.03927	0.0555748	0.84266	0.988524
Tmem37	1.02249	0.0320867	0.834867	0.953764	1.50709	0.591761	0.000128346	0.00268057	1.24361	0.31453	0.0420087	0.546944
Ces4a	1.57365	0.654113	0.0515287	0.320298	2.50265	1.32346	0.000128596	0.0026821	2.29176	1.19646	0.000539329	0.0722701
Opa3	1.01758	0.0251426	0.7678	0.934793	1.25438	0.32698	0.000129276	0.00269257	1.19537	0.25746	0.00267364	0.168685
Uap1l1	1.92611	0.94569	3.40899e-05	0.00201698	1.8311	0.872709	0.000132218	0.00275006	1.06125	0.0857667	0.709459	0.980437
Zbed4	1.31992	0.400452	0.0122159	0.143724	1.53182	0.615248	0.000133203	0.00276675	1.15615	0.20933	0.20369	0.841777
Gm44478	-6.53062	-2.70722	7.3682e-07	8.38867e-05	-3.41157	-1.77044	0.000133514	0.00276941	-1.3005	-0.379063	0.37074	0.920973
Lrit1	-1.81851	-0.86276	0.000199064	0.00784955	-1.84488	-0.883527	0.000134732	0.00279084	-1.07627	-0.106039	0.643035	0.975369
Dnase2b	1.21335	0.278997	0.0703028	0.376415	1.50392	0.588731	0.000136375	0.00282102	1.05407	0.0759704	0.623323	0.970725
Cux1	1.15143	0.203424	0.0607205	0.349699	1.33283	0.414496	0.000137465	0.00283969	1.12442	0.169179	0.121744	0.742728
Kng1	-1.30602	-0.385172	0.000703247	0.020695	-1.35054	-0.433532	0.000137652	0.00283969	-1.05833	-0.0817854	0.471215	0.942928
Cebpe	-2.05375	-1.03826	0.012324	0.144772	-3.08179	-1.62377	0.000139176	0.00286722	1.0102	0.0146406	0.971076	0.995868
AW112010	1.05988	0.0838993	0.800318	0.944032	-2.43257	-1.28248	0.000139991	0.00287967	-1.97967	-0.98526	0.00323718	0.183585
Tmed4	1.15763	0.211175	0.0325557	0.250595	1.29806	0.376354	0.000140161	0.00287967	1.06365	0.0890235	0.36955	0.920973
Tmem170	-1.35849	-0.441999	0.000826708	0.0233545	-1.41478	-0.500582	0.000144944	0.00296989	-1.05038	-0.0709122	0.588409	0.968263
Serpina1d	-1.23836	-0.308428	0.00339375	0.0626745	-1.31975	-0.400264	0.000144853	0.00296989	-1.11956	-0.162938	0.12142	0.742116
Aacs	-1.62173	-0.69753	0.0615508	0.35151	2.71467	1.44078	0.000146517	0.00299806	4.15758	2.05574	1.04368e-07	0.000158034
Trak2	1.20273	0.266313	0.0331937	0.253081	1.38951	0.474575	0.000147394	0.00301192	1.02566	0.0365504	0.770675	0.984062
Serpinf1	-1.16456	-0.219783	0.017144	0.173874	-1.2744	-0.349818	0.000149695	0.00305137	-1.05859	-0.0821466	0.372714	0.921765
Mup19	15.5426	3.95815	0.000218955	0.00839347	22.7975	4.5108	0.000149727	0.00305137	6.16	2.62293	0.0255484	0.474381
Ehd4	1.26937	0.344113	0.00102659	0.0267484	1.31327	0.393161	0.000152123	0.00309602	-1.05723	-0.080287	0.449658	0.938266
Tpra1	-1.07203	-0.100349	0.327129	0.717547	-1.30647	-0.385669	0.000152477	0.00309907	-1.13621	-0.184226	0.0706293	0.65371
Ndst2	-1.08622	-0.119316	0.166059	0.559019	-1.25244	-0.324737	0.000153677	0.00311927	-1.10457	-0.143484	0.0947146	0.701305
Rpl39	-1.31048	-0.390098	0.00983648	0.124017	-1.48772	-0.573106	0.000154822	0.00313354	1.02705	0.0385092	0.798393	0.986876
Homer2	-1.00395	-0.00568215	0.973914	0.993834	1.58006	0.659979	0.00015466	0.00313354	1.2194	0.286171	0.100536	0.711973
Hnmt	1.16218	0.216829	0.270463	0.674354	1.68166	0.749889	0.000155001	0.00313354	1.35081	0.433824	0.0285847	0.494013
Rps24	-1.24368	-0.31462	0.00578869	0.0867845	-1.34869	-0.431562	0.000155843	0.00314219	1.01175	0.016856	0.882322	0.990291
Ppp1r21	-1.19184	-0.253185	0.00407758	0.0695301	-1.25829	-0.33146	0.000155788	0.00314219	-1.06809	-0.0950321	0.277899	0.886347
Cpeb2	-1.98456	-0.988817	1.4011e-05	0.000964342	-1.81345	-0.858737	0.000157141	0.00315993	1.15195	0.204084	0.365103	0.920443
Tstd1	-1.91649	-0.938469	0.000180064	0.00727074	-1.923	-0.943359	0.000156944	0.00315993	-1.06939	-0.0967821	0.693798	0.979458
Ppp1r15b	1.11276	0.154145	0.185872	0.58262	1.35741	0.440853	0.000157362	0.00316017	1.02951	0.0419517	0.718975	0.980592
Ppp4r1	1.0324	0.0460008	0.605375	0.872846	1.2633	0.337194	0.000158394	0.00317669	1.16034	0.214552	0.0169475	0.393277
Izumo4	-1.57272	-0.653259	0.00208773	0.0449039	-1.74335	-0.801859	0.000159748	0.0031996	-1.05372	-0.0754968	0.718547	0.980592
C2cd2l	1.44779	0.533857	0.000117428	0.00528167	1.43682	0.522875	0.000159995	0.00320033	-1.01055	-0.0151468	0.913118	0.991842
Prok1	1.9993	0.999495	0.0109345	0.13331	2.85455	1.51326	0.000160872	0.00321361	2.14348	1.09996	0.00577559	0.250584
Smim10l1	1.17661	0.234641	0.0545332	0.331224	1.3767	0.461219	0.000162337	0.00323861	1.13428	0.181772	0.137409	0.764643
Abcc3	-1.48118	-0.566748	0.0723218	0.381858	-2.29958	-1.20137	0.00016435	0.00327445	-1.11871	-0.161839	0.60675	0.97065
Flt4	-1.04074	-0.0576142	0.766672	0.934321	1.66243	0.733292	0.000168895	0.00335953	1.19247	0.253952	0.191778	0.837877
Plod1	1.1759	0.233768	0.0159248	0.167046	1.28751	0.364579	0.000169064	0.00335953	1.03014	0.0428341	0.659894	0.975733
Fabp4	2.23953	1.1632	3.86556e-06	0.000340304	1.92269	0.943125	0.000169734	0.00336843	-1.07926	-0.110049	0.659925	0.975733
Tie1	1.07251	0.100993	0.504908	0.82456	1.48407	0.569555	0.000170807	0.00338529	1.12916	0.175249	0.250102	0.87079
Txndc5	-1.08699	-0.120333	0.343812	0.73036	1.39347	0.478678	0.000171763	0.00339978	1.26779	0.342315	0.00717924	0.283361
Acad11	1.27363	0.348941	0.000162332	0.00679015	1.27196	0.347049	0.000175556	0.00347032	-1.03664	-0.0519093	0.574535	0.966321
Gm26967	1.67049	0.740271	0.0329696	0.251843	2.58416	1.36969	0.000176108	0.00347669	1.95011	0.963558	0.00927953	0.312367
Rasa3	-1.0593	-0.0831138	0.513662	0.829197	-1.38707	-0.472041	0.00017945	0.00352429	-1.38344	-0.468259	0.000215469	0.0437013
Acp6	-1.056	-0.0786052	0.441587	0.793275	-1.30335	-0.382226	0.00017891	0.00352429	-1.13474	-0.182357	0.0737502	0.66261
Tmem63b	1.05025	0.0707363	0.450335	0.797295	1.27627	0.351938	0.000179312	0.00352429	1.20042	0.263542	0.00508512	0.236193
Synj2	1.36189	0.445608	0.0685288	0.371124	1.90086	0.926654	0.000179184	0.00352429	1.4255	0.511467	0.0386774	0.532897
Abcd4	1.03137	0.0445559	0.704088	0.911067	-1.35465	-0.437915	0.000179755	0.00352572	-1.19417	-0.256003	0.0287711	0.494013
Atpif1	-1.4342	-0.520247	0.00137854	0.0330806	-1.52393	-0.6078	0.000181711	0.00355487	-1.06904	-0.0963129	0.550676	0.965404
Afap1l1	1.05038	0.0709143	0.720111	0.917992	1.66997	0.739824	0.000181525	0.00355487	1.14539	0.195843	0.327225	0.906562
Tmem33	1.18593	0.246018	0.140286	0.521514	1.54389	0.62657	0.000182503	0.00356575	1.21685	0.283152	0.0903232	0.696017
Rbm43	-1.05733	-0.0804247	0.660713	0.891952	-1.60624	-0.683684	0.000187219	0.00365319	-1.27958	-0.355675	0.0508696	0.584421
Mtf1	1.17151	0.228367	0.0240953	0.211577	1.29998	0.378491	0.000188352	0.00367056	1.08938	0.123509	0.227609	0.857822
Gm47467	-1.57494	-0.6553	0.0165516	0.170725	-2.03439	-1.02459	0.000188909	0.00367668	-1.11477	-0.156751	0.555147	0.966057
Tmem120a	1.48841	0.573774	9.17285e-05	0.00436778	1.4596	0.54557	0.000190931	0.00371127	-1.09389	-0.129474	0.378727	0.923364
Prpf40b	-1.06563	-0.091703	0.486898	0.816863	-1.40667	-0.492288	0.000191766	0.00372272	-1.12224	-0.166377	0.206012	0.841855
Gm15889	1.45995	0.545915	0.295841	0.693258	4.09012	2.03214	0.000192878	0.00373951	2.27238	1.1842	0.0274215	0.487611
Sds	-2.06665	-1.0473	1.04197e-05	0.000768483	-1.84323	-0.882232	0.00019352	0.00374715	-1.13961	-0.188537	0.42216	0.930162
Ncor2	1.20592	0.270135	0.0857534	0.413139	1.50308	0.587926	0.000195362	0.00377799	1.31938	0.399856	0.0112492	0.340672
Insig1	-5.43403	-2.44202	1.28036e-30	2.4234e-27	-1.68665	-0.754165	0.000195872	0.00378302	1.98232	0.987188	1.18112e-06	0.00139288
Gnpda1	-1.11756	-0.160356	0.289902	0.690094	-1.47727	-0.562938	0.000196384	0.00378327	-1.35711	-0.440538	0.00356753	0.195016
Rpusd4	-1.11144	-0.152432	0.211428	0.61464	-1.36196	-0.445689	0.000196328	0.00378327	-1.24937	-0.321197	0.00754515	0.286909
Itpa	1.0372	0.0526878	0.590601	0.866054	1.29083	0.368302	0.000196918	0.00378873	1.27641	0.352093	0.000403826	0.061765
Cir1	-1.09555	-0.13165	0.30915	0.704039	-1.39592	-0.481211	0.000197271	0.00379071	-1.16748	-0.223397	0.0834474	0.681168
Dhx9	1.12152	0.165455	0.164643	0.55734	1.36062	0.44426	0.000197622	0.00379263	1.20926	0.274123	0.0216673	0.442165
Pkdcc	-1.2384	-0.308474	0.0707163	0.377597	-1.55501	-0.636921	0.000199246	0.00381413	-1.05987	-0.0838928	0.621641	0.97068
Tpcn1	1.08522	0.117992	0.293429	0.691785	1.33604	0.417961	0.000199006	0.00381413	1.02308	0.0329248	0.769703	0.984062
F11r	-1.14694	-0.197789	0.0241311	0.211577	-1.25324	-0.325664	0.000200573	0.00382582	-1.1046	-0.143529	0.101157	0.712002
Ccnyl1	1.18242	0.241738	0.13888	0.518682	1.52246	0.606406	0.000200614	0.00382582	1.11069	0.151455	0.362511	0.920408
Nceh1	1.48556	0.57101	3.3197e-08	5.73201e-06	1.30318	0.382039	0.000200384	0.00382582	-1.20708	-0.271516	0.0087611	0.307265
Ttc5	1.01976	0.0282344	0.807005	0.946375	-1.34355	-0.42605	0.000201518	0.00383823	-1.23254	-0.301638	0.00876624	0.307265
Fam102b	1.43725	0.523307	0.00719887	0.100931	1.64581	0.718802	0.000204913	0.00389799	-1.01074	-0.0154096	0.937881	0.991931
Dsg2	-1.32643	-0.407547	4.64075e-05	0.00258346	-1.29342	-0.371196	0.000205413	0.00390258	-1.00962	-0.0138127	0.889956	0.990313
Scara3	-1.21086	-0.276029	0.18427	0.580313	-1.71126	-0.77506	0.000206755	0.00392317	-1.12974	-0.175987	0.392551	0.927133
D430042O09Rik	-1.05747	-0.0806233	0.457181	0.799842	-1.32073	-0.401337	0.000207342	0.00392938	-1.14518	-0.195571	0.0705795	0.653648
Reep4	-1.35992	-0.443525	0.00736159	0.102172	-1.52879	-0.612389	0.000210786	0.00398965	-1.07321	-0.101933	0.533688	0.96304
Frg1	-1.11065	-0.151406	0.139347	0.519447	-1.29925	-0.377677	0.000211258	0.0039936	-1.12014	-0.163683	0.108284	0.722196
Stambp	-1.23829	-0.308354	0.00274321	0.0549441	-1.30024	-0.378781	0.000213492	0.00402081	-1.07586	-0.105486	0.301559	0.896485
Atf7ip	-1.23592	-0.305591	0.00159702	0.0368629	-1.28127	-0.357579	0.000213494	0.00402081	-1.07128	-0.0993302	0.303113	0.897218
Timp3	1.09025	0.124664	0.543253	0.843858	1.69657	0.762618	0.00021332	0.00402081	1.10449	0.143384	0.484959	0.948427
Csad	-1.44284	-0.528907	0.10222	0.45077	-2.31664	-1.21204	0.000216166	0.00406392	1.33757	0.419611	0.194352	0.837877
Exo5	-1.41601	-0.501828	0.00144268	0.0343475	-1.48596	-0.571394	0.000216588	0.00406392	-1.13102	-0.177628	0.245696	0.868027
P3h2	1.2166	0.282858	0.268764	0.673556	1.93142	0.949662	0.000216573	0.00406392	1.21328	0.278913	0.289419	0.891725
Oard1	-1.10543	-0.14461	0.0950096	0.433716	-1.24717	-0.318661	0.000217739	0.00408045	-1.08755	-0.121079	0.160348	0.802548
Cgn	-1.39782	-0.48318	0.000143594	0.00610758	-1.38423	-0.469085	0.000223064	0.00416773	1.03575	0.0506742	0.688836	0.978392
Cd274	1.08088	0.112203	0.885721	0.969606	-8.6628	-3.11483	0.000223094	0.00416773	-7.7455	-2.95336	0.000425475	0.062549
Hexim1	1.17899	0.23755	0.126784	0.497006	1.49144	0.576703	0.000223222	0.00416773	1.2729	0.348117	0.0259102	0.47499
Greb1l	-1.7	-0.765539	0.0175982	0.176706	-2.28243	-1.19057	0.000224881	0.00419354	-1.64104	-0.714613	0.0253797	0.47344
Gm826	1.98506	0.989185	0.00712781	0.10012	2.60503	1.3813	0.000225566	0.00420114	1.28158	0.357925	0.350715	0.915291
1810010H24Rik	-1.43973	-0.525795	0.100085	0.445793	-2.26791	-1.18137	0.000225844	0.00420115	-1.44149	-0.527565	0.0943924	0.700338
Gja1	1.31227	0.392059	0.161554	0.554712	2.05424	1.0386	0.000227543	0.00422755	1.16334	0.218276	0.439724	0.935058
Phldb3	-1.12729	-0.172861	0.152207	0.540651	-1.35972	-0.443311	0.000228189	0.00423435	-1.09245	-0.127567	0.286679	0.890989
Slc17a9	-1.01891	-0.0270272	0.919969	0.978105	2.00331	1.00239	0.000228592	0.00423664	1.44547	0.531537	0.0514284	0.58732
Idua	-1.22788	-0.296171	0.101586	0.449569	-1.58157	-0.661357	0.000228967	0.00423842	-1.25584	-0.328656	0.0659785	0.641831
Vps26c	-1.12167	-0.165645	0.110523	0.46786	-1.30121	-0.379855	0.000232977	0.00430737	-1.15607	-0.20923	0.0428077	0.549318
Zfp36	-2.84897	-1.51044	7.29493e-10	1.92026e-07	-1.85297	-0.889841	0.000235828	0.00435477	1.50886	0.593457	0.0136476	0.357856
Tns3	-1.05238	-0.0736573	0.541803	0.84273	1.36012	0.443735	0.000238294	0.00439494	1.09349	0.128939	0.286118	0.890273
Grin3b	2.56467	1.35878	0.000444845	0.0144195	2.66213	1.41258	0.000241707	0.00445247	1.01668	0.0238612	0.95319	0.993167
Eif4e	1.05743	0.080563	0.535683	0.839767	1.39349	0.478704	0.0002432	0.00447453	1.21364	0.279338	0.0324561	0.509596
Chd7	1.21442	0.28027	0.0734829	0.383682	1.49122	0.57649	0.000243729	0.00447881	1.19457	0.256493	0.103112	0.714484
Gstm2-ps1	-2.08961	-1.06323	0.00150059	0.0352278	-2.34952	-1.23237	0.000244734	0.00449184	-1.02307	-0.0328981	0.920062	0.991931
Mthfd1	-1.28545	-0.36227	0.000303656	0.0109215	-1.29006	-0.367441	0.00024737	0.00453472	-1.06069	-0.0850034	0.395896	0.928351
Tmem220	-1.24848	-0.320175	0.00789909	0.107176	-1.35856	-0.442079	0.000248015	0.00453743	-1.01311	-0.0187905	0.87566	0.989557
Fkbp4	-1.04623	-0.0651964	0.626997	0.880867	1.40722	0.492851	0.000248417	0.00453743	1.27528	0.350817	0.00907827	0.309602
Lingo1	3.85634	1.94723	0.058275	0.342813	17.8448	4.15743	0.000248259	0.00453743	2.74636	1.45752	0.16546	0.809416
Grem2	1.50881	0.593407	0.0187634	0.184756	1.90456	0.929455	0.000249641	0.0045543	1.15173	0.203807	0.41938	0.930162
Rpl31	-1.08916	-0.123221	0.270423	0.674354	-1.32876	-0.410079	0.000251686	0.00458057	-1.02145	-0.0306121	0.784201	0.986613
Gm43609	1.38507	0.469957	0.0348292	0.259549	1.76752	0.821723	0.00025154	0.00458057	1.2068	0.27119	0.233268	0.861071
2810408I11Rik	1.82527	0.86811	0.0343192	0.258024	2.92367	1.54778	0.000253151	0.00460169	1.66887	0.738874	0.0820441	0.679673
Uty	-1.0148	-0.0211905	0.918702	0.977513	21.3248	4.41446	0.000254549	0.00462156	5418.82	12.4038	1.33453e-128	1.01037e-124
Arf4	1.105	0.14404	0.324157	0.716249	1.44943	0.535483	0.000257589	0.00467115	1.23262	0.301734	0.0392395	0.534108
Zfp775	-1.25984	-0.333237	0.159315	0.551394	-1.83418	-0.875138	0.000258288	0.00467823	-1.09017	-0.12455	0.593881	0.969394
Rhod	-1.24234	-0.313062	0.0266831	0.223471	-1.42897	-0.51498	0.000259744	0.00469338	-1.12587	-0.171036	0.223527	0.855246
Abcd3	1.07479	0.10406	0.540362	0.842132	1.54022	0.623136	0.00025973	0.00469338	1.29818	0.376491	0.0269695	0.484427
Plpp2	-1.1773	-0.235476	0.0502716	0.316338	-1.35269	-0.435826	0.000260149	0.00469508	-1.23229	-0.301342	0.011657	0.34361
Atp6v1d	1.11272	0.154088	0.192444	0.590879	1.3495	0.432429	0.000261496	0.00471357	1.1414	0.190808	0.108408	0.722196
Pdhb	1.16169	0.216221	0.10718	0.460271	1.40544	0.49102	0.000261796	0.00471357	1.16807	0.224127	0.0953523	0.70149
Gbp6	1.64775	0.720499	0.392799	0.762735	-10.1935	-3.34958	0.000262478	0.00472024	-9.41593	-3.2351	0.000396048	0.061765
Apex2	1.35432	0.43757	0.00241779	0.0504022	1.44923	0.535286	0.000263814	0.00473865	1.29383	0.371648	0.0121764	0.349858
Sesn2	-1.2035	-0.267233	0.143133	0.526304	-1.58987	-0.668911	0.00026655	0.00478211	-1.06971	-0.0972196	0.59274	0.969247
BC016579	-2.17705	-1.12237	0.0095249	0.120792	-3.05394	-1.61067	0.000267628	0.00479342	-1.05161	-0.0725955	0.859798	0.988918
Myrf	-1.29094	-0.368421	0.00142365	0.0340013	-1.33878	-0.420917	0.000267813	0.00479342	1.00966	0.0138668	0.904123	0.991842
Dst	1.15754	0.211063	0.105255	0.456406	1.38999	0.475074	0.000272248	0.00486704	1.07625	0.10601	0.416098	0.930162
Hes6	-1.19086	-0.252003	0.248538	0.653917	1.74518	0.803373	0.000273976	0.00488639	1.93885	0.955202	1.5913e-05	0.00892426
Trak1	1.15869	0.212495	0.0635123	0.35645	1.33517	0.417024	0.000273785	0.00488639	1.04703	0.0663068	0.563202	0.966321
Psme1	-1.08262	-0.114528	0.580714	0.861484	-1.69151	-0.758315	0.000274459	0.00488924	-1.2794	-0.355462	0.0866552	0.684829
Kbtbd11	4.11923	2.04237	1.63422e-05	0.0010901	3.23509	1.69381	0.000275752	0.00490651	-1.3143	-0.394293	0.400109	0.928351
Rpsa	-1.22581	-0.293732	0.00242063	0.0504022	-1.27651	-0.352201	0.000277718	0.0049299	1.02539	0.0361765	0.708438	0.980437
Nacc1	1.11343	0.155013	0.163984	0.557124	1.3248	0.405778	0.000277601	0.0049299	1.14975	0.201321	0.0724696	0.659386
Rps28	-1.16921	-0.225531	0.113574	0.473758	-1.43292	-0.518962	0.000280135	0.00496699	-1.05608	-0.0787224	0.580297	0.96665
Cpsf6	1.19878	0.261571	0.0725688	0.382253	1.44438	0.530449	0.000281678	0.0049885	1.15994	0.214045	0.143078	0.773675
Gm6135	-2.78004	-1.4751	6.49315e-05	0.00334419	-2.50793	-1.3265	0.000284305	0.00502913	-1.10246	-0.140725	0.693019	0.979163
Cyp2c54	-1.55614	-0.637968	0.0147354	0.160373	-1.93732	-0.954059	0.000284765	0.0050314	1.25534	0.328076	0.208419	0.84273
Wdr82	1.13409	0.181538	0.0364397	0.265913	1.24313	0.313981	0.000285311	0.00503518	-1.0216	-0.0308333	0.723246	0.980592
Uba3	-1.00279	-0.00401788	0.969449	0.992387	1.303	0.381832	0.000286902	0.00505735	1.23594	0.305604	0.00379272	0.202931
Tcim	-1.16923	-0.225554	0.438088	0.791258	2.09617	1.06776	0.000287421	0.00506061	1.83308	0.87427	0.00291011	0.176967
Chchd5	-1.14003	-0.189066	0.164205	0.557251	-1.40737	-0.492998	0.000289172	0.00507963	-1.07155	-0.0997036	0.460444	0.939383
Iigp1	-1.02045	-0.0292045	0.961679	0.989935	-4.96504	-2.31181	0.000288926	0.00507963	-3.7587	-1.91024	0.0023806	0.1595
Fermt2	-1.30491	-0.383948	0.00257659	0.0529151	-1.37729	-0.461834	0.000291699	0.00510035	1.04729	0.0666569	0.600152	0.969448
Dtwd1	-1.23969	-0.309974	0.042266	0.288414	-1.46675	-0.552623	0.00029072	0.00510035	-1.0691	-0.0963986	0.52314	0.958852
Rpl21	-1.20799	-0.272606	0.00666735	0.0959668	-1.28731	-0.364362	0.000291102	0.00510035	1.03664	0.0519093	0.605095	0.970362
Snx33	-1.13005	-0.176383	0.269352	0.674248	-1.49357	-0.578768	0.000291688	0.00510035	-1.21258	-0.27808	0.080933	0.678681
Mta1	-1.07224	-0.100626	0.352232	0.735712	-1.31201	-0.391777	0.000292088	0.00510126	-1.10105	-0.138884	0.198548	0.838141
Sil1	-1.22789	-0.296177	0.00233826	0.0491067	-1.27677	-0.352496	0.0002931	0.00510716	1.01735	0.0248212	0.798192	0.986876
Meiob	-1.07312	-0.101814	0.852201	0.960623	-4.15004	-2.05312	0.000292849	0.00510716	-2.31102	-1.20853	0.0287636	0.494013
Tiam1	-1.18496	-0.244838	0.438971	0.791258	2.2225	1.15218	0.000293878	0.00511483	1.39209	0.477258	0.135078	0.764331
Pecr	-1.25071	-0.322746	0.00293741	0.0570967	-1.31279	-0.392633	0.000296158	0.00514859	-1.08617	-0.119246	0.27107	0.883584
Fam47e	1.0281	0.0399856	0.902252	0.974232	2.29206	1.19665	0.000296571	0.00514986	1.64086	0.714453	0.0299495	0.499443
Anks1	1.16699	0.222795	0.0626397	0.354443	1.34941	0.432326	0.000297039	0.00515207	1.05212	0.0732965	0.543142	0.964956
Gm5424	-1.47245	-0.558214	0.00411754	0.0700536	-1.62802	-0.703119	0.000298184	0.00516041	-1.16015	-0.214317	0.267454	0.880551
Ilvbl	-1.17083	-0.227532	0.0409151	0.283281	-1.32081	-0.401421	0.000298334	0.00516041	-1.11001	-0.150567	0.174284	0.818959
Cgrrf1	1.07645	0.106281	0.379561	0.754368	1.35553	0.438861	0.000298542	0.00516041	1.17766	0.235923	0.0530352	0.592605
Atp6v1c1	1.09797	0.134835	0.20475	0.606439	1.30572	0.38485	0.000300008	0.00517984	1.11663	0.159157	0.13625	0.764643
Hrg	-1.29491	-0.372851	0.0136855	0.153956	-1.46127	-0.547225	0.000302786	0.00522185	-1.18458	-0.244373	0.105822	0.719736
Qdpr	-1.51888	-0.603009	7.04428e-05	0.00354367	-1.46158	-0.547529	0.000304086	0.0052374	-1.01468	-0.0210307	0.889316	0.990313
Irs2	-1.45633	-0.542334	0.0703509	0.376415	-2.13301	-1.09289	0.000304379	0.0052374	1.09144	0.126233	0.672647	0.975733
Zfp13	-1.26495	-0.33908	0.151548	0.540192	-1.80249	-0.849988	0.000304905	0.0052405	-1.2788	-0.354796	0.127005	0.750268
Mt1	-1.07252	-0.101007	0.815453	0.948647	-3.02811	-1.59842	0.00030617	0.00525626	-3.73532	-1.90123	2.10943e-05	0.010647
Higd1a	1.00484	0.00697143	0.950739	0.987468	1.32763	0.408851	0.000306628	0.00525817	1.23665	0.306435	0.00697345	0.28131
Mrs2	1.22834	0.296713	0.00337569	0.0626745	1.28922	0.366497	0.000307425	0.00526586	1.11581	0.158089	0.121668	0.742561
Ccdc137	1.47239	0.558162	6.00332e-06	0.000497117	1.35903	0.442581	0.000309297	0.00529195	-1.04485	-0.0632892	0.61582	0.97065
Elovl6	-1.32057	-0.401163	0.34043	0.728552	2.9298	1.5508	0.000309678	0.00529249	2.79541	1.48306	0.000548533	0.0728586
Lrrc39	1.81413	0.859282	0.035808	0.263447	2.8542	1.51309	0.000310979	0.00530874	1.45221	0.538247	0.204163	0.841815
Nrde2	-1.05353	-0.0752373	0.525015	0.834597	-1.34121	-0.423533	0.000311659	0.00531434	-1.19732	-0.259812	0.0272136	0.486517
Msh2	-1.23044	-0.299172	0.00745921	0.10307	-1.31888	-0.399311	0.000313379	0.00533767	-1.16534	-0.220755	0.046402	0.564366
Blcap	-1.07405	-0.103065	0.347418	0.73298	-1.31603	-0.396196	0.000314103	0.00534399	-1.05308	-0.0746161	0.496114	0.951706
Rpl37a	-1.1617	-0.216233	0.118495	0.484036	-1.41357	-0.499345	0.000322172	0.00546897	-1.01532	-0.0219394	0.874065	0.989557
Ctps	1.68534	0.753044	0.00289862	0.0569362	1.88899	0.917614	0.000321937	0.00546897	1.34116	0.423484	0.0975256	0.705126
Tmem65	-1.01665	-0.0238188	0.844839	0.957239	1.35368	0.436883	0.00032257	0.00546961	1.15611	0.209282	0.0890643	0.691596
Ttc39b	-1.34357	-0.42607	0.00995509	0.124992	-1.50904	-0.593629	0.000325995	0.00551779	-1.2248	-0.292551	0.0757355	0.666894
Thap12	1.13899	0.187753	0.132721	0.507457	1.36549	0.449417	0.00032645	0.00551779	1.10292	0.141334	0.259032	0.873976
BC023105	2.64595	1.40379	0.158987	0.550509	-15.5341	-3.95737	0.000326505	0.00551779	-18.9703	-4.24567	0.0001433	0.0355713
Ulk2	1.02138	0.0305161	0.771092	0.935778	1.2988	0.377184	0.000330567	0.00557402	1.1771	0.235233	0.0252623	0.47344
Bag3	1.51189	0.596355	2.80604e-05	0.00170639	1.42612	0.512092	0.000330569	0.00557402	1.11576	0.158027	0.269633	0.88246
Gm32511	-1.31603	-0.396195	0.207667	0.609823	-2.20276	-1.13931	0.000332044	0.00559267	-1.26536	-0.339553	0.275763	0.885764
Arg1	-1.4806	-0.566183	0.000204221	0.00803197	-1.46076	-0.546722	0.000334413	0.00562631	-1.07547	-0.104964	0.489772	0.950177
Slc19a2	-1.76746	-0.821675	8.23026e-08	1.28477e-05	-1.46187	-0.547813	0.000334982	0.00562963	1.22238	0.289694	0.0571095	0.608551
Rpl29	-1.13694	-0.185159	0.0517947	0.32103	-1.26749	-0.341971	0.000335606	0.00563387	1.03512	0.0498021	0.60081	0.969448
Rab1a	1.12164	0.165603	0.218027	0.62142	1.39783	0.483193	0.00033629	0.0056391	1.21331	0.278952	0.0382855	0.532388
Rce1	-1.128	-0.173773	0.340482	0.728552	-1.5773	-0.657457	0.000339751	0.00568455	-1.08892	-0.122902	0.497192	0.952295
Gabrb3	2.26569	1.17995	0.15198	0.540651	8.82281	3.14124	0.000339402	0.00568455	1.40583	0.491418	0.554342	0.966057
Nthl1	1.01467	0.0210046	0.894803	0.971889	-1.48169	-0.567246	0.000340603	0.00569251	-1.22009	-0.286991	0.0689457	0.646024
BC049715	1.80458	0.851666	0.0318261	0.247642	2.73892	1.45361	0.000341228	0.00569666	1.33063	0.412108	0.345655	0.913104
Rec8	-1.34872	-0.431593	0.213599	0.617179	-2.44253	-1.28838	0.000342593	0.00571315	-1.03246	-0.0460905	0.892684	0.99073
Dct	-1.86087	-0.895975	0.0602738	0.348644	-3.26444	-1.70683	0.000348323	0.00580232	-1.96954	-0.977862	0.0361359	0.52284
Apbb2	-1.0503	-0.0707986	0.561264	0.851739	1.352	0.435091	0.000348826	0.00580431	1.15506	0.20797	0.0904272	0.696464
Nr5a2	-1.37225	-0.456545	0.000150807	0.00636076	-1.34762	-0.43041	0.000349232	0.00580468	-1.00976	-0.0140193	0.907055	0.991842
Cchcr1	-1.48228	-0.567817	0.0166942	0.171728	-1.78759	-0.838016	0.000350977	0.00582729	-1.27197	-0.34707	0.134345	0.763034
Cela1	-1.51959	-0.603683	0.00336232	0.0626227	-1.66942	-0.739346	0.000352319	0.00584317	1.03574	0.050658	0.803227	0.986876
Ank1	4.51175	2.17369	0.00338288	0.0626745	6.46634	2.69295	0.000353477	0.00585597	1.14662	0.19739	0.790091	0.986613
Dleu2	-1.26264	-0.336446	0.0604793	0.349307	-1.55447	-0.63642	0.000356152	0.00586259	-1.28525	-0.362054	0.0416442	0.545008
Tigd2	-1.11123	-0.152156	0.234794	0.641373	-1.36992	-0.454094	0.000355393	0.00586259	-1.24034	-0.31074	0.0146304	0.367134
Tspan4	1.10765	0.147498	0.468096	0.805512	1.65775	0.72923	0.000354266	0.00586259	1.17086	0.227568	0.264077	0.878994
Scp2-ps2	1.17206	0.229051	0.072585	0.382253	1.37528	0.459726	0.000355218	0.00586259	1.28433	0.36102	0.00523777	0.237338
Pde12	1.34221	0.424612	0.00343382	0.0630241	1.43364	0.519685	0.0003562	0.00586259	1.10339	0.141939	0.333582	0.909699
Gm26714	1.52617	0.609919	0.140666	0.521923	2.87479	1.52346	0.000356101	0.00586259	1.48068	0.566261	0.224245	0.855246
Spsb2	-1.30826	-0.387646	0.0290126	0.234048	-1.54772	-0.630146	0.00036098	0.00592836	-1.17105	-0.227806	0.194513	0.837877
Efnb1	-1.15855	-0.212319	0.0720083	0.380939	-1.33684	-0.418822	0.000360759	0.00592836	-1.14936	-0.200828	0.0869535	0.686471
Zfp36l1	-1.58417	-0.663731	0.00993181	0.1249	-1.89393	-0.921383	0.000363907	0.00596996	-1.09554	-0.131647	0.607518	0.97065
P4ha2	1.20363	0.267392	0.367354	0.74627	2.0959	1.06757	0.000364366	0.00597102	1.33349	0.415203	0.168069	0.81337
Hsd3b2	-1.06173	-0.0864195	0.63593	0.884951	1.57467	0.655053	0.000365571	0.00598429	1.75228	0.809234	1.11995e-05	0.00706593
4921524J17Rik	1.21091	0.276094	0.019406	0.188177	1.33749	0.419523	0.000366306	0.00598702	1.04476	0.0631744	0.599935	0.969448
Slc39a5	1.72284	0.784792	0.0011899	0.0296828	1.81139	0.8571	0.000366528	0.00598702	-1.29445	-0.372335	0.124822	0.746772
Setd7	1.34818	0.431012	0.0497402	0.31505	1.72145	0.783626	0.000367422	0.00599515	1.00214	0.00308668	0.988811	0.998008
Galnt16	3.49056	1.80346	0.0290861	0.234392	8.42986	3.07551	0.000368459	0.0060056	1.42997	0.515987	0.538949	0.964548
Zfp113	-1.13199	-0.178867	0.426333	0.782729	-1.74244	-0.801106	0.000371529	0.00603433	-1.44497	-0.531039	0.0179091	0.406417
Mcam	1.0232	0.0330925	0.841701	0.956605	1.50643	0.591133	0.000371815	0.00603433	1.20199	0.265421	0.11251	0.726336
Cyren	1.04777	0.06732	0.722458	0.919283	1.60607	0.683538	0.000371172	0.00603433	1.34289	0.425336	0.0293298	0.495345
Upp2	1.44706	0.533123	0.126075	0.496755	2.38845	1.25607	0.000370867	0.00603433	1.00533	0.00766883	0.982396	0.997013
Hdgfl3	1.144	0.194093	0.46118	0.801651	1.9023	0.927747	0.000374185	0.00606628	1.05852	0.0820504	0.758626	0.983838
Rbms1	-1.11318	-0.154688	0.12617	0.496872	-1.28264	-0.359116	0.000377433	0.00611097	-1.13166	-0.178442	0.0771761	0.669685
Dusp8	3.97684	1.99162	0.00550493	0.0837753	6.037	2.59383	0.000377748	0.00611097	1.07082	0.0987179	0.889763	0.990313
Zdhhc14	-1.08024	-0.111353	0.571677	0.857039	1.63483	0.709144	0.000379336	0.0061301	1.47484	0.560554	0.00542069	0.240704
Gm11752	1.9026	0.927971	0.0290802	0.234392	2.8552	1.51359	0.000379774	0.00613064	1.00384	0.00552874	0.989758	0.998063
Per3	1.82626	0.868894	0.118955	0.484587	4.1169	2.04156	0.000381397	0.00615027	1.30055	0.379126	0.494039	0.951257
Gpd2	1.33777	0.419832	0.0158822	0.166922	1.53676	0.619892	0.000382983	0.00616929	1.23441	0.303817	0.0811534	0.678681
BC050972	-3.68287	-1.88083	0.000773426	0.0224353	-3.80587	-1.92823	0.000385044	0.00619589	-1.13823	-0.186794	0.702413	0.980437
Neb	-1.75371	-0.81041	0.00632404	0.0926099	-2.0838	-1.05921	0.000386831	0.00621804	1.04278	0.060435	0.837318	0.988524
Aldh1b1	-1.6034	-0.681138	1.95515e-05	0.00126517	-1.47769	-0.563339	0.000395824	0.00635196	-1.24416	-0.315168	0.0469899	0.565147
Lhx6	1.34015	0.42239	0.0198139	0.190611	1.57139	0.652046	0.000396001	0.00635196	1.33937	0.421553	0.0230935	0.452441
Gusb	1.08989	0.12418	0.261375	0.667999	1.31261	0.392442	0.000396985	0.006361	1.13768	0.186093	0.0942376	0.700338
Nos3	1.39334	0.47855	0.019926	0.191209	1.65794	0.729391	0.000401659	0.0064291	1.1075	0.147303	0.485533	0.948427
Ankrd37	3.44864	1.78603	9.1599e-05	0.00436778	3.03999	1.60407	0.000402096	0.00642928	-1.07588	-0.105514	0.817765	0.986876
Rpl32	-1.22807	-0.296389	0.0068791	0.09744	-1.30884	-0.388289	0.000403612	0.00644672	1.02161	0.0308382	0.778299	0.985768
Rps25	-1.19347	-0.255162	0.0199242	0.191209	-1.30859	-0.388014	0.000408702	0.00652114	1.06727	0.0939261	0.391257	0.926704
Galnt7	1.14933	0.200791	0.29717	0.694836	1.60179	0.679682	0.000409891	0.00652749	1.13151	0.178251	0.360838	0.920275
Narf	1.27033	0.345201	0.0229276	0.206526	1.45107	0.537119	0.000409962	0.00652749	1.07639	0.106201	0.484344	0.948427
Tmem108	1.45292	0.538951	0.352308	0.735712	4.12393	2.04402	0.000411382	0.00654321	1.21661	0.282863	0.64039	0.975369
Itih1	-1.20594	-0.270157	0.0245352	0.213145	-1.3422	-0.424599	0.000414893	0.00659214	-1.02632	-0.0374786	0.754891	0.983795
Psme2	-1.08614	-0.119205	0.565447	0.854065	-1.66463	-0.7352	0.000416175	0.00660559	-1.36121	-0.444888	0.032104	0.509392
Ugt3a1	1.41928	0.505161	0.00476901	0.0763344	1.54964	0.63193	0.000424492	0.00673053	1.07564	0.105195	0.557492	0.966321
Gm45083	-1.78834	-0.838618	0.0387876	0.27393	-2.71825	-1.44268	0.000425613	0.00674124	-1.26866	-0.343305	0.386748	0.926074
Ago2	1.17685	0.234926	0.0999793	0.445793	1.4173	0.503146	0.000428008	0.0067721	-1.02655	-0.0378014	0.791425	0.986613
F11	-1.34614	-0.428834	0.0234484	0.209473	-1.58939	-0.668469	0.000429022	0.00678105	1.07143	0.099541	0.598187	0.969394
Cc2d1a	-1.15046	-0.20221	0.0735233	0.383761	-1.31739	-0.39768	0.000429996	0.00678936	-1.04002	-0.0566166	0.61456	0.97065
Ap3b1	-1.07926	-0.110037	0.226528	0.630479	-1.24861	-0.320318	0.000431187	0.00680107	-1.06915	-0.0964673	0.28872	0.891725
Ugt2b37	1.7749	0.827736	0.11477	0.475994	3.75543	1.90898	0.000432361	0.0068125	2.08536	1.0603	0.0470338	0.565227
Cldn1	-1.53864	-0.621655	0.004476	0.0732804	-1.70652	-0.771056	0.000435227	0.00683507	1.08533	0.118133	0.587634	0.967981
Os9	-1.19671	-0.25907	0.0125775	0.145938	-1.28813	-0.365273	0.000435799	0.00683507	-1.05675	-0.0796291	0.442598	0.935909
Dsc2	1.00052	0.000756643	0.99449	0.999087	1.3065	0.385706	0.000435459	0.00683507	1.07916	0.109909	0.316336	0.902632
Gm10734	1.14313	0.192984	0.478598	0.81089	1.96447	0.974138	0.00043605	0.00683507	1.54995	0.632218	0.0231136	0.452441
Slc18a1	1.38165	0.466389	0.0114468	0.137343	1.56471	0.645893	0.000435801	0.00683507	1.00876	0.0125842	0.946667	0.992874
Cd83	-1.20088	-0.26409	0.263401	0.669646	-1.7497	-0.80711	0.00043673	0.00683864	-1.69982	-0.76538	0.000916863	0.100602
Slc6a12	-1.22526	-0.293084	0.0147989	0.160373	-1.34015	-0.422397	0.000438104	0.00685308	-1.18753	-0.247963	0.0388544	0.533562
Rpl36	-1.20331	-0.267012	0.0756113	0.389778	-1.44322	-0.529288	0.000441074	0.00687822	-1.0392	-0.0554697	0.711729	0.980437
Txn1	-1.07783	-0.108123	0.32552	0.717068	-1.30769	-0.387019	0.000440664	0.00687822	-1.06055	-0.0848067	0.440521	0.935058
Gtf2h4	-1.02319	-0.0330761	0.776423	0.936753	-1.32656	-0.407693	0.000440527	0.00687822	-1.14129	-0.19067	0.100266	0.711778
Tmem205	-1.19663	-0.258978	0.0280881	0.230146	-1.33294	-0.414613	0.000443446	0.00690808	-1.04674	-0.065902	0.575875	0.966321
Acbd6	-1.0465	-0.0655785	0.490727	0.818798	-1.26084	-0.334385	0.000444475	0.006917	-1.06064	-0.0849326	0.371799	0.920973
Srm	1.08722	0.120644	0.585116	0.863674	1.71809	0.780804	0.000447525	0.00695018	1.3207	0.401308	0.0711393	0.656424
Dnajb6	1.10546	0.144649	0.211873	0.615183	1.32567	0.40672	0.000447113	0.00695018	1.04135	0.0584558	0.614676	0.97065
Gm8893	-1.27514	-0.350658	0.0371553	0.268613	-1.50453	-0.589315	0.000448541	0.00695695	-1.31785	-0.398186	0.0175748	0.403208
Atp6v1a	1.05684	0.0797576	0.338729	0.727803	1.22483	0.292579	0.00044888	0.00695695	1.06416	0.0897159	0.28326	0.889693
Ypel3	-1.00663	-0.00953781	0.949198	0.987343	-1.43946	-0.525529	0.000453493	0.00702125	-1.20212	-0.265576	0.0758078	0.666894
Npc2	-1.17641	-0.234386	0.0166334	0.171219	-1.26822	-0.342809	0.00045427	0.0070261	-1.08313	-0.1152	0.238261	0.863717
Pced1b	-1.02034	-0.0290431	0.900457	0.973855	-1.74852	-0.806133	0.000455885	0.00704389	-1.46693	-0.552797	0.0160545	0.382887
Hdac6	-1.18319	-0.24268	0.0151047	0.162095	-1.27354	-0.348842	0.000456456	0.00704552	-1.06996	-0.0975554	0.326421	0.906562
Polm	-1.06515	-0.0910548	0.569823	0.856397	-1.46887	-0.554709	0.000459123	0.00707948	-1.25938	-0.332717	0.0355809	0.521362
Azgp1	-1.19697	-0.259385	0.0352258	0.260444	-1.34907	-0.431967	0.000460466	0.00709295	-1.05841	-0.0818924	0.505882	0.954456
Fam126b	1.39603	0.481335	0.0449039	0.29742	1.79521	0.844149	0.000461704	0.00710479	1.0739	0.102864	0.668055	0.975733
Mreg	-1.32952	-0.410902	0.0223683	0.204037	-1.5486	-0.630967	0.000463046	0.007111	-1.09769	-0.134471	0.453532	0.938664
Caprin2	-1.04821	-0.0679282	0.765929	0.934003	-1.73164	-0.792135	0.000462863	0.007111	-1.61933	-0.695401	0.00214972	0.154701
Ccno	-1.36942	-0.453561	0.302897	0.699965	-2.7183	-1.4427	0.000468674	0.00717301	-2.01445	-1.01039	0.0127589	0.354548
Pcmt1	-1.07323	-0.10196	0.224921	0.629414	1.22646	0.294503	0.000467992	0.00717301	1.19868	0.261442	0.00197975	0.152169
Mttp	1.07864	0.109209	0.330327	0.720723	1.3131	0.392979	0.000469243	0.00717301	1.1489	0.200254	0.0744444	0.662824
Coro2b	1.2501	0.322042	0.165715	0.558509	1.75444	0.811011	0.000469926	0.00717301	1.05013	0.0705632	0.76389	0.984062
Gm50387	1.36386	0.447692	0.247659	0.653399	2.59403	1.37519	0.000469584	0.00717301	1.42094	0.506848	0.219467	0.852628
Scn2a	3.5592	1.83155	0.07971	0.39766	15.7371	3.9761	0.000469161	0.00717301	1.64323	0.716531	0.491922	0.950967
Slc35f5	-1.11027	-0.150912	0.137003	0.514624	-1.27856	-0.354521	0.000472759	0.00720469	-1.10473	-0.143688	0.156236	0.794989
Cyb561a3	1.00191	0.00275786	0.982235	0.996249	-1.34938	-0.432295	0.000473429	0.00720469	-1.18163	-0.240782	0.0515843	0.58732
Nptn	1.0814	0.112899	0.264329	0.669981	1.2779	0.353776	0.000472959	0.00720469	1.08726	0.120702	0.234473	0.861071
Rbm25	1.11186	0.152977	0.216408	0.619534	1.34981	0.432758	0.000481793	0.00732461	1.14097	0.190264	0.124969	0.746772
Lad1	7.09061	2.82591	4.73515e-07	5.69044e-05	3.6971	1.88639	0.000482831	0.00733303	-1.42703	-0.51302	0.343724	0.913093
Accs	-1.09038	-0.124833	0.557457	0.849111	-1.66652	-0.736837	0.000486866	0.00738045	-1.44081	-0.526878	0.0125462	0.354548
Slc20a1	1.41819	0.504056	0.00731558	0.10172	1.57599	0.656254	0.000486929	0.00738045	-1.0063	-0.00906731	0.961493	0.994203
Ercc5	-1.10014	-0.137694	0.138891	0.518682	-1.25071	-0.322744	0.000494031	0.00748062	-1.10374	-0.142396	0.124537	0.746772
AC109619.1	1.26091	0.334463	0.421508	0.780882	2.99429	1.58222	0.000497009	0.0075182	2.24218	1.1649	0.013488	0.357232
Plxnb2	-1.1435	-0.193457	0.0310325	0.243721	-1.24176	-0.312388	0.000498662	0.00753567	-1.05437	-0.0763749	0.394258	0.928129
Hbegf	-2.53386	-1.34134	1.32814e-05	0.000922506	-2.02853	-1.02044	0.000500906	0.00756203	-1.29086	-0.368337	0.200409	0.83826
Palld	1.2538	0.326313	0.0568343	0.338773	1.51371	0.598091	0.00050347	0.00759317	1.30196	0.380688	0.0266343	0.481835
Rps27a-ps2	-1.53899	-0.621988	0.106547	0.459473	-2.56719	-1.36019	0.000512389	0.00767458	-1.14385	-0.193896	0.610842	0.97065
Emc10	-1.22709	-0.29524	0.00997966	0.125196	-1.31678	-0.397014	0.000512923	0.00767458	-1.12934	-0.175481	0.124287	0.746772
Dnmt3b	-1.20998	-0.274981	0.358013	0.739911	-2.0748	-1.05297	0.000511558	0.00767458	-1.1233	-0.167743	0.57379	0.966321
Rnf141	-1.14323	-0.193118	0.0953405	0.434633	-1.32157	-0.402257	0.000512434	0.00767458	-1.12597	-0.171164	0.138851	0.767413
Lman1	-1.012	-0.0172051	0.892133	0.970897	1.35817	0.441663	0.000512555	0.00767458	1.20912	0.273957	0.0310171	0.506646
Lrpprc	1.049	0.0690162	0.445983	0.79552	1.24425	0.315276	0.000509782	0.00767458	1.19563	0.257775	0.00451157	0.223249
Adamts15	1.32358	0.404449	0.109059	0.464597	1.8127	0.858139	0.000510533	0.00767458	-1.05942	-0.0832767	0.746757	0.982654
Gys2	1.45294	0.538977	0.0034482	0.0632115	1.55951	0.641093	0.000510417	0.00767458	-1.02729	-0.0388501	0.832643	0.988524
Ucp3	22.5535	4.49528	2.07239e-06	0.000206449	9.09811	3.18557	0.000513813	0.00768031	-1.18638	-0.246569	0.819756	0.986876
Nemp1	-1.28667	-0.363642	0.00128498	0.031332	-1.30628	-0.385466	0.000514856	0.00768675	-1.14463	-0.194882	0.0794045	0.676569
Gm36419	1.23025	0.298946	0.109385	0.465518	1.56882	0.64968	0.000515259	0.00768675	1.04611	0.0650331	0.728371	0.981053
5033406O09Rik	-1.33307	-0.414757	0.0431407	0.291958	-1.63415	-0.708537	0.000517095	0.00770654	-1.17133	-0.228146	0.25888	0.873976
Rida	-1.29481	-0.37274	0.00897592	0.116272	-1.4099	-0.495591	0.000517899	0.00771095	-1.18047	-0.239366	0.0930053	0.700338
Sgms2	-1.59436	-0.67298	6.61065e-05	0.00339317	-1.49826	-0.583286	0.000522233	0.00776783	-1.25645	-0.329354	0.0496122	0.580028
Cxcl10	1.12604	0.171253	0.809021	0.946541	-6.06016	-2.59936	0.000523109	0.00777322	-5.27488	-2.39914	0.00125556	0.125077
Retreg1	-1.29817	-0.37648	0.0111695	0.135086	-1.42825	-0.514245	0.00052577	0.00779845	-1.29523	-0.373205	0.0117727	0.344193
Colgalt2	-1.12269	-0.166953	0.666876	0.894629	2.57659	1.36546	0.000525836	0.00779845	1.5885	0.667664	0.0941488	0.700338
Med30	-1.3015	-0.380177	0.0322153	0.248879	-1.51944	-0.603537	0.000527249	0.00780892	-1.27025	-0.345118	0.0469355	0.565147
Dusp18	1.98099	0.986224	0.139467	0.519656	5.06683	2.34108	0.000527574	0.00780892	1.23696	0.306793	0.663482	0.975733
Id2	-1.66091	-0.731975	0.00746261	0.10307	-1.93255	-0.950507	0.000534673	0.00790626	-1.17916	-0.237755	0.382356	0.924625
Kantr	-2.38697	-1.25518	4.86075e-06	0.000413491	-1.90643	-0.930875	0.000536233	0.0079136	1.00974	0.0139796	0.95725	0.993455
Pnrc1	-1.65067	-0.723048	0.0125572	0.145907	-2.01124	-1.00809	0.000536737	0.0079136	1.11991	0.163386	0.570692	0.966321
Rorc	1.22892	0.297397	0.216297	0.619534	1.7865	0.837133	0.000535808	0.0079136	-1.00465	-0.00669625	0.977789	0.996365
Rps26	-1.20856	-0.273285	0.00740902	0.102642	-1.27775	-0.353606	0.000538142	0.0079266	1.06628	0.0925869	0.363904	0.920408
Gbp2	1.43114	0.517168	0.536723	0.840615	-8.76484	-3.13173	0.00053901	0.00793167	-11.5808	-3.53366	0.000125933	0.0342479
Fgf9	2.03944	1.02817	0.0274123	0.227072	2.93511	1.55341	0.000543368	0.00798804	-1.0284	-0.0404038	0.935921	0.991931
Dhcr24	-1.78183	-0.833359	1.0236e-16	7.04515e-14	-1.27024	-0.345104	0.000544852	0.00799821	1.16846	0.224603	0.0243054	0.465865
Bdnf	1.55912	0.640728	0.139643	0.51991	3.06832	1.61745	0.000545117	0.00799821	2.85564	1.51382	0.00129079	0.126097
Cpeb1	1.70872	0.772918	0.0105135	0.129638	2.0466	1.03323	0.000546173	0.00800596	-1.15877	-0.212591	0.486607	0.948427
Plcb1	-1.05397	-0.0758296	0.638496	0.885296	1.47274	0.558507	0.00054673	0.00800637	1.15057	0.202347	0.210934	0.846478
Abce1	1.00771	0.0110764	0.936448	0.98279	1.39636	0.481666	0.000547457	0.00800927	1.35415	0.437389	0.00170023	0.143099
4930481A15Rik	-1.04764	-0.0671409	0.784492	0.938548	-1.80296	-0.850371	0.000549613	0.00803305	-1.39735	-0.482696	0.0484855	0.574525
Slc8b1	-1.29495	-0.372898	0.0169779	0.173095	-1.45278	-0.538813	0.000551364	0.00804311	-1.38515	-0.470039	0.00257908	0.165476
Aqp7	3.01012	1.58982	4.21242e-06	0.000362412	2.27148	1.18363	0.000551129	0.00804311	-1.13739	-0.185721	0.604838	0.970362
Gm26608	-1.25704	-0.330034	0.32727	0.717547	-2.28454	-1.1919	0.000553916	0.00807256	-1.14164	-0.191111	0.564788	0.966321
Tyw1	-1.07881	-0.109445	0.304957	0.700777	-1.29192	-0.369512	0.000554789	0.00807752	-1.02424	-0.0345548	0.745984	0.982654
Aqp8	-2.68451	-1.42466	4.61786e-05	0.00258021	-2.29866	-1.20079	0.000555414	0.00807884	1.16352	0.21849	0.524091	0.958894
Prxl2c	-1.14553	-0.196013	0.153958	0.543494	-1.39036	-0.475458	0.00055773	0.00810475	-1.03722	-0.0527161	0.701227	0.980437
Fam98c	-1.24526	-0.316446	0.128867	0.500475	-1.6457	-0.718699	0.000559832	0.00812749	-1.17217	-0.22918	0.267115	0.879916
Tmem218	-2.19362	-1.13332	0.0052033	0.0808086	-2.65948	-1.41115	0.000562251	0.00815479	-1.02202	-0.0314242	0.936865	0.991931
Ccdc28a	-1.17485	-0.232475	0.145121	0.530521	-1.46176	-0.547711	0.000566625	0.00821037	-1.2078	-0.27238	0.0856428	0.682528
Ptcd3	1.08535	0.118155	0.300236	0.697252	1.31411	0.394081	0.000567535	0.00821569	1.16175	0.216302	0.0590461	0.619167
Tox	-1.03981	-0.0563149	0.779357	0.937287	-1.61397	-0.690616	0.000571965	0.00827192	-1.48513	-0.570586	0.00443703	0.222002
Nfkbil1	-1.2861	-0.362998	0.048489	0.310847	-1.54661	-0.629107	0.000575583	0.0083163	-1.12268	-0.166945	0.35571	0.918042
Ing2	-1.21298	-0.278558	0.0542519	0.330311	-1.41261	-0.498359	0.000579244	0.00836121	-1.04558	-0.0643042	0.655198	0.975733
Ago4	-1.30384	-0.38277	0.00281504	0.055917	-1.35135	-0.434399	0.000582155	0.00839522	-1.12354	-0.168049	0.182378	0.831547
Plce1	1.10932	0.149681	0.215899	0.619534	1.33263	0.414279	0.000582757	0.00839591	-1.03031	-0.0430745	0.722626	0.980592
Atxn7l1	-1.13243	-0.179423	0.179917	0.576779	-1.37448	-0.458889	0.000590239	0.00849562	-1.12733	-0.17291	0.194469	0.837877
4930594M22Rik	1.49583	0.580946	0.0379194	0.27071	2.00254	1.00183	0.000591682	0.00850832	1.54584	0.628388	0.0349895	0.521261
Emcn	-1.08487	-0.117526	0.557707	0.849274	1.61428	0.690888	0.000593456	0.00851764	1.33703	0.419029	0.0391785	0.534089
Tnik	1.42935	0.515357	0.0808499	0.399683	2.01557	1.01119	0.000593122	0.00851764	-1.06388	-0.0893386	0.763944	0.984062
Celf4	3.71206	1.89222	0.0646443	0.360095	13.9081	3.79785	0.00059441	0.00852326	1.62803	0.70313	0.486341	0.948427
Cbfa2t3	1.16223	0.216893	0.283394	0.685236	1.62036	0.696318	0.000595452	0.00853012	1.1983	0.260991	0.203856	0.841815
D5Ertd579e	1.40325	0.488768	0.0052361	0.0812347	1.51694	0.601166	0.000596844	0.00854197	-1.04772	-0.0672479	0.700589	0.980436
Harbi1	-1.06549	-0.0915225	0.435019	0.789909	-1.32352	-0.404385	0.000605356	0.00865561	-1.01466	-0.0209901	0.858032	0.988918
Prrg3	1.30511	0.384175	0.147105	0.533651	1.88074	0.911301	0.000610095	0.00871515	1.16591	0.221457	0.412366	0.930162
Dhdh	-1.16535	-0.220767	0.0619004	0.352776	-1.32463	-0.405588	0.000611544	0.00872761	-1.05063	-0.0712556	0.546496	0.965
Irf2bp2	-2.58184	-1.3684	0.000253433	0.00941171	-2.42696	-1.27915	0.000614287	0.00875027	1.34899	0.431877	0.240305	0.865232
Lin37	-1.12719	-0.172729	0.270834	0.674723	-1.45242	-0.538462	0.000613863	0.00875027	-1.09142	-0.126204	0.418183	0.930162
Rps21	-1.19645	-0.258763	0.0499583	0.315295	-1.36846	-0.452554	0.000616525	0.00877389	-1.03876	-0.054857	0.677289	0.976023
Slc22a23	1.01009	0.0144894	0.892498	0.970897	1.28983	0.367177	0.000624451	0.00887834	1.13126	0.177925	0.0974994	0.705126
5930430L01Rik	1.08352	0.115731	0.568645	0.855648	-1.61548	-0.691966	0.00063466	0.00900658	-1.33553	-0.41741	0.0388555	0.533562
Uqcc1	1.10023	0.137805	0.169311	0.563382	1.26756	0.342055	0.000634164	0.00900658	1.02872	0.0408566	0.684914	0.977334
Pon1	-1.26254	-0.336334	0.0274403	0.227174	-1.43572	-0.521774	0.000635807	0.00901441	-1.1433	-0.193209	0.204856	0.841855
Wdr90	-1.22113	-0.28822	0.0903733	0.424355	-1.48546	-0.570914	0.000639667	0.00906065	-1.28198	-0.358373	0.0319849	0.509392
Stip1	1.10582	0.145118	0.424462	0.782096	1.53966	0.622615	0.00064154	0.00907483	1.2677	0.342212	0.0601909	0.624253
Rdh13	1.41933	0.505207	0.00280385	0.055917	1.49149	0.576753	0.000641866	0.00907483	1.02958	0.0420533	0.805744	0.986876
Pus7	1.12383	0.168429	0.225479	0.629835	1.38988	0.474958	0.000643344	0.00908724	1.12768	0.173362	0.216965	0.852434
Plpp1	-1.27748	-0.353298	0.0128193	0.147164	1.39735	0.482692	0.00064405	0.00908812	1.19619	0.258442	0.0688668	0.645995
Tmbim6	-1.13268	-0.179735	0.0414642	0.285338	-1.23194	-0.300931	0.000644653	0.00908812	-1.09819	-0.135126	0.125234	0.746772
Ap5z1	1.1084	0.148481	0.217169	0.620095	-1.32777	-0.409007	0.000645207	0.00908812	-1.20568	-0.26985	0.0249073	0.470592
Gclc	-1.60867	-0.685864	2.27315e-05	0.00146468	-1.4655	-0.55139	0.00064898	0.00913277	1.28605	0.362945	0.024487	0.466582
Tstd3	-1.39419	-0.479425	0.00217938	0.0463486	-1.44724	-0.533301	0.000652249	0.00915567	-1.01236	-0.0177199	0.909419	0.991842
Dxo	-1.15964	-0.213682	0.0667614	0.366268	-1.31584	-0.395989	0.000652422	0.00915567	-1.06708	-0.0936628	0.418639	0.930162
Pcdh12	1.02562	0.0364997	0.864211	0.96351	1.65521	0.727018	0.000651219	0.00915567	1.10327	0.141787	0.508495	0.954797
Gm37780	-1.27669	-0.352413	0.412296	0.775303	-2.80848	-1.48979	0.000655371	0.00918855	-1.40732	-0.492945	0.226824	0.857143
Plekha5	-1.35799	-0.44147	0.000112421	0.00509665	-1.30974	-0.389278	0.000656338	0.00919359	1.05884	0.0824913	0.468627	0.941275
Myh14	-1.00545	-0.0078484	0.953973	0.987735	-1.37887	-0.463491	0.000659885	0.00923473	-1.18181	-0.241001	0.0762414	0.668185
Slc35a3	1.13335	0.180594	0.183738	0.579932	1.37872	0.463333	0.000660789	0.00923885	1.08405	0.116432	0.391932	0.92674
Ccdc6	-1.0955	-0.131591	0.202599	0.603887	-1.27469	-0.350143	0.000665896	0.00929435	-1.18753	-0.247967	0.0160587	0.382887
Ifi47	1.20864	0.273388	0.70787	0.913151	-6.21191	-2.63504	0.000665987	0.00929435	-5.33252	-2.41482	0.00165561	0.143099
Mst1	-1.11606	-0.158411	0.106183	0.458854	-1.26035	-0.33382	0.000669097	0.00932916	-1.03827	-0.0541786	0.58041	0.966733
Zc3h8	1.30285	0.381671	0.0521187	0.322454	1.58175	0.661524	0.000673886	0.00938729	-1.02556	-0.0364167	0.85518	0.988918
Pde3b	1.10203	0.140159	0.382808	0.756128	1.46155	0.547502	0.000675868	0.00939761	1.19866	0.261428	0.104073	0.715504
Gda	1.31533	0.395426	0.0579975	0.341711	1.63591	0.710093	0.000675409	0.00939761	-1.1345	-0.182056	0.382612	0.924704
Tle5	-1.21987	-0.286733	0.00262652	0.0535128	-1.25156	-0.323725	0.00068113	0.0094583	-1.03071	-0.0436377	0.646637	0.975733
Ehhadh	1.70044	0.765909	0.000222154	0.00847318	1.62902	0.704007	0.000681482	0.0094583	1.02874	0.040883	0.842886	0.988524
Arid5a	1.08885	0.122802	0.661605	0.892554	-1.89386	-0.92133	0.000685213	0.00950136	-2.15888	-1.11029	5.72477e-05	0.0222117
Raet1d	-1.65415	-0.726089	0.0474068	0.306841	-2.38868	-1.25621	0.000686422	0.00950943	-1.10927	-0.149611	0.680955	0.976871
Sesn1	-1.30422	-0.383193	0.00191475	0.0423258	-1.33643	-0.418386	0.000688841	0.0095255	-1.01978	-0.0282517	0.818006	0.986876
Kpna1	1.01854	0.0264998	0.859748	0.962	1.42487	0.510827	0.000688616	0.0095255	1.31144	0.391148	0.00936225	0.312367
Srl	-1.22648	-0.294527	0.262339	0.668837	-1.84173	-0.881059	0.000692287	0.00956443	-1.35518	-0.438485	0.0875385	0.687063
Cyp7a1	2.32686	1.21839	0.0204006	0.193671	3.50995	1.81145	0.000694547	0.00958691	1.44376	0.529827	0.307789	0.897887
Fam89a	-1.81101	-0.856798	0.0204766	0.193786	-2.40338	-1.26507	0.000695218	0.00958742	-1.06925	-0.0966009	0.791345	0.986613
Rab6b	1.50786	0.592501	0.395319	0.764254	5.59941	2.48527	0.000697083	0.0096044	1.70057	0.766023	0.274963	0.885764
Arhgap31	1.13435	0.181861	0.41741	0.778554	1.69721	0.763169	0.000698473	0.00961479	1.1465	0.197242	0.38076	0.924202
Vps72	-1.07621	-0.105966	0.32252	0.715755	-1.28204	-0.358444	0.000699762	0.0096238	-1.18882	-0.249533	0.0188227	0.412706
Mettl1	1.08704	0.120408	0.421591	0.780882	1.42847	0.514468	0.000701877	0.00963537	1.36774	0.451798	0.00310335	0.182135
Igfbp5	1.43478	0.520827	0.0434482	0.292678	1.83295	0.874166	0.000701661	0.00963537	-1.21552	-0.281577	0.275047	0.885764
Trim7	1.49299	0.578209	0.0161714	0.167948	1.76313	0.818138	0.000703635	0.00965077	1.13221	0.179143	0.457692	0.938751
Ppcs	1.31472	0.394755	0.000714079	0.0209546	1.31775	0.398072	0.00070596	0.00967389	1.16265	0.217418	0.0663559	0.641831
Lin7c	1.11177	0.152861	0.285985	0.686895	1.40054	0.48598	0.000710448	0.00972659	1.12595	0.171141	0.233187	0.860989
Trim14	-1.13413	-0.181583	0.162554	0.556245	-1.35466	-0.437927	0.000717335	0.00978236	-1.23388	-0.303203	0.0192384	0.41556
Fam120c	1.11066	0.151416	0.289964	0.690104	1.40073	0.486179	0.000716196	0.00978236	1.16167	0.216203	0.138831	0.767413
Tkfc	1.24191	0.312563	0.117193	0.481427	1.59937	0.677507	0.000715755	0.00978236	1.2378	0.307783	0.123001	0.744693
Pllp	1.51785	0.602032	6.88871e-05	0.00351208	1.42895	0.514957	0.00071706	0.00978236	1.10671	0.146275	0.343401	0.913093
Cacng3	3.53082	1.82	0.0994994	0.444693	16.2469	4.02209	0.000717752	0.00978236	1.45396	0.53999	0.642365	0.975369
Vegfd	-1.77973	-0.831657	0.00510207	0.079892	-2.02855	-1.02045	0.000719886	0.00979382	1.14527	0.195691	0.50241	0.952876
Paqr9	1.18827	0.24886	0.237325	0.64411	1.64202	0.715474	0.000719719	0.00979382	1.36029	0.443914	0.0353269	0.521362
Gm49417	-1.13083	-0.177384	0.505713	0.82508	-1.88196	-0.912234	0.000726796	0.00987894	-1.1221	-0.166197	0.531255	0.962538
Steap3	-1.14884	-0.200177	0.17899	0.57604	-1.41791	-0.503762	0.000729117	0.00990161	-1.12573	-0.170858	0.25053	0.870839
Plxnb1	-1.28108	-0.357359	0.00112993	0.0287815	-1.29272	-0.370407	0.000731317	0.00991369	-1.04692	-0.0661528	0.545759	0.964956
H2-Q1	1.29591	0.37397	0.0697653	0.375101	1.62191	0.697696	0.000731243	0.00991369	-1.05396	-0.075826	0.713237	0.980592
Trmt61a	1.5031	0.587944	0.00699482	0.0988674	1.67191	0.741495	0.000733534	0.00992598	1.1488	0.200126	0.372153	0.920973
Slc25a4	1.64423	0.717409	0.00728116	0.101614	1.87168	0.904334	0.000732897	0.00992598	-1.02802	-0.0398687	0.881317	0.990177
Rtn4rl1	-1.40669	-0.492303	0.020546	0.193956	-1.6486	-0.721242	0.000736672	0.00993294	1.08395	0.116303	0.582673	0.96784
Ppm1b	-1.2093	-0.274167	0.0041954	0.0703612	-1.25129	-0.323415	0.000736154	0.00993294	1.02815	0.0400503	0.675454	0.975733
Snx8	1.15844	0.212179	0.103304	0.452612	1.35399	0.437214	0.000734962	0.00993294	-1.01273	-0.0182554	0.889411	0.990313
Tubb4a	3.12663	1.64461	0.0798114	0.39766	10.399	3.37837	0.000736001	0.00993294	1.32891	0.410242	0.65844	0.975733
Vps37b	1.39845	0.483832	0.000786116	0.022587	1.39877	0.484162	0.000738955	0.00994601	-1.06811	-0.0950552	0.511806	0.955516
Mup18	6.9225	2.79129	0.000512261	0.0160454	7.06713	2.82113	0.000738373	0.00994601	2.9837	1.5771	0.0552858	0.600179
Gm11437	-1.6914	-0.758218	0.000160775	0.00674363	-1.59796	-0.676235	0.000743142	0.00999016	1.03788	0.0536413	0.786653	0.986613
Fxn	-1.1848	-0.244639	0.0972786	0.440093	-1.41472	-0.500519	0.000743555	0.00999016	-1.00744	-0.010699	0.941952	0.991931
Ssc4d	-1.134	-0.181421	0.503946	0.823717	-1.89888	-0.92515	0.000745542	0.00999911	-1.20222	-0.265707	0.321376	0.903773
A930017M01Rik	1.21728	0.283667	0.562741	0.852614	3.06833	1.61745	0.000745003	0.00999911	1.13316	0.180352	0.720998	0.980592
9430064I24Rik	-1.53243	-0.615824	0.144521	0.529096	-2.84687	-1.50938	0.000748897	0.0100273	1.33919	0.42136	0.317258	0.903307
Cd47	-1.20883	-0.273614	0.0169258	0.172936	-1.3068	-0.386034	0.00074897	0.0100273	-1.12266	-0.166924	0.144502	0.776601
Armt1	1.12831	0.17416	0.0749406	0.388082	1.25922	0.332534	0.000750894	0.0100442	1.18719	0.247551	0.0129167	0.354548
Sar1b	1.04681	0.0659931	0.653713	0.889539	1.4112	0.496922	0.00075313	0.0100652	1.19312	0.254744	0.0837628	0.681168
Stk16	1.09895	0.136127	0.145561	0.53136	1.24487	0.315996	0.000753932	0.0100671	1.16699	0.222788	0.0178148	0.406417
Gm31717	-1.62882	-0.703828	0.111083	0.469455	-2.99728	-1.58365	0.000754866	0.0100706	1.0329	0.0466943	0.913411	0.991842
Herpud1	1.05848	0.0819985	0.659142	0.891388	1.54613	0.628659	0.000757453	0.0100963	1.38691	0.471879	0.0113518	0.341201
Sap130	-1.12875	-0.174723	0.0762004	0.390564	-1.25725	-0.330275	0.000758605	0.0101027	-1.1264	-0.171721	0.0802534	0.678583
Trmt9b	-1.00445	-0.00640324	0.979864	0.995794	-1.81671	-0.861326	0.000761884	0.0101285	-1.24828	-0.319942	0.207044	0.841855
Dclre1a	1.04097	0.0579247	0.713887	0.915487	1.44668	0.53275	0.000762544	0.0101285	1.14702	0.19789	0.212846	0.848028
Mal2	1.09799	0.134864	0.350543	0.733907	1.40328	0.488802	0.000761343	0.0101285	1.43789	0.523955	0.000312337	0.0549931
Rps4x	-1.21923	-0.285976	0.00646479	0.0940345	-1.27783	-0.353695	0.000763462	0.0101318	1.06779	0.09463	0.367148	0.920973
Elfn2	2.62395	1.39174	0.452856	0.797993	341.574	8.41605	0.000767328	0.0101741	46.6185	5.54283	0.0114088	0.341201
4932411K12Rik	1.39127	0.476401	0.292444	0.691785	3.03327	1.60087	0.000769382	0.0101925	1.73807	0.797488	0.110736	0.724019
Scn8a	3.7159	1.89371	0.0238668	0.211093	7.53209	2.91305	0.000771279	0.0102087	1.0708	0.0986912	0.905363	0.991842
Zbtb11os1	1.22989	0.298531	0.214887	0.618595	-1.75399	-0.810643	0.000772169	0.0102115	-1.43315	-0.519188	0.030634	0.503648
Manba	1.09961	0.136989	0.204251	0.605613	1.2871	0.364122	0.000776742	0.010263	1.16964	0.226065	0.0380129	0.53197
Gimap9	1.16282	0.217626	0.134384	0.51046	1.40112	0.486584	0.000779713	0.0102933	1.02328	0.0332064	0.820612	0.986876
Sftpd	1.33063	0.412111	0.470494	0.806271	-3.80492	-1.92786	0.000782802	0.0103251	-2.43679	-1.28498	0.0211149	0.433816
Psmb9	1.56987	0.650644	0.247922	0.653558	-3.85647	-1.94728	0.000783974	0.0103315	-3.61871	-1.85547	0.00133307	0.128569
Rgs7bp	-1.09879	-0.135918	0.743703	0.92753	2.66744	1.41545	0.000789083	0.0103808	1.46251	0.548443	0.190904	0.837877
Thap3	1.00652	0.00938117	0.955124	0.987735	-1.4753	-0.561007	0.000788527	0.0103808	-1.16905	-0.22534	0.175239	0.820102
Ahsa1	1.14109	0.190414	0.113999	0.474222	1.32399	0.404889	0.000790945	0.0103963	1.11972	0.163138	0.176715	0.822315
Megf9	-1.03475	-0.0492833	0.703652	0.910836	1.35231	0.435427	0.000796866	0.010465	1.22687	0.294982	0.023127	0.452441
Calcoco1	1.0578	0.0810659	0.553719	0.848109	-1.37384	-0.458209	0.000803002	0.0105364	-1.33895	-0.421104	0.00209563	0.1529
Limk2	-1.18899	-0.24974	0.153501	0.542303	-1.50069	-0.585628	0.000814276	0.0106751	-1.16269	-0.217472	0.211768	0.847348
Lmbr1l	-1.11843	-0.161478	0.260601	0.667347	-1.39196	-0.477114	0.000818226	0.0107176	-1.24029	-0.31068	0.0294069	0.495345
Smcr8	1.12988	0.176176	0.110981	0.469276	1.29165	0.369219	0.0008194	0.0107237	-1.02275	-0.0324502	0.769576	0.984062
Sash1	-1.31976	-0.400273	0.00599189	0.0886893	-1.40134	-0.486811	0.000822613	0.0107472	-1.17709	-0.235222	0.105403	0.718971
Srpk1	1.09324	0.128606	0.231394	0.635662	1.28375	0.360367	0.000822596	0.0107472	1.15201	0.204147	0.0593321	0.619775
Gm17230	-1.28627	-0.363188	0.527071	0.835282	-4.23461	-2.08223	0.000834226	0.0108725	-1.12934	-0.175482	0.756949	0.983838
Nectin2	1.37522	0.459665	0.000164047	0.00684298	1.3265	0.407624	0.000833126	0.0108725	1.04525	0.06385	0.601635	0.969448
Hadhb-ps	1.53726	0.620364	0.0060117	0.088809	1.69556	0.761765	0.000834354	0.0108725	1.12854	0.174463	0.459136	0.938751
Uox	1.21692	0.283233	0.093679	0.431744	1.4802	0.565794	0.000835741	0.0108812	1.09198	0.126949	0.45218	0.938664
Cltc	1.00194	0.00279778	0.980675	0.995868	1.30707	0.386338	0.00083774	0.0108978	1.14288	0.192669	0.0955557	0.701825
Ttc39a	1.30834	0.387736	0.382794	0.756128	2.85317	1.51257	0.00084228	0.010947	1.38208	0.466841	0.297369	0.89459
Atp6v0e2	2.49113	1.3168	0.0349056	0.259598	4.3266	2.11323	0.000842967	0.010947	-1.12776	-0.173464	0.78091	0.986097
Hnf1a	1.00123	0.0017729	0.987483	0.997642	-1.29601	-0.37408	0.000845376	0.0109689	-1.33298	-0.414658	0.000231957	0.0437013
Tcf4	-1.06252	-0.0874861	0.425959	0.782546	1.28958	0.366897	0.000848155	0.0109861	1.17435	0.231866	0.0356786	0.521362
Neto2	1.2248	0.292549	0.599394	0.870497	3.81705	1.93246	0.000847659	0.0109861	1.926	0.945606	0.101711	0.712521
Irf1	1.04138	0.0584986	0.903142	0.974398	-3.12479	-1.64376	0.000850061	0.0110014	-2.89574	-1.53393	0.00179294	0.14596
Usf2	-1.16582	-0.221351	0.0664693	0.365072	-1.32131	-0.401973	0.000850997	0.0110041	-1.09022	-0.124619	0.300333	0.896109
Commd10	-1.44395	-0.53002	0.00162026	0.0372291	-1.47435	-0.560078	0.000852788	0.0110178	-1.00698	-0.010038	0.951926	0.993167
B4galnt1	-1.18003	-0.23882	0.0680768	0.369867	-1.35362	-0.436822	0.00085399	0.0110201	-1.0826	-0.114507	0.38112	0.924202
Atg101	-1.10736	-0.147125	0.173674	0.569394	-1.28537	-0.362187	0.000854416	0.0110201	1.02783	0.0395971	0.714355	0.980592
Zfp106	1.11556	0.157769	0.191712	0.59026	1.32235	0.403109	0.000858755	0.0110666	1.0412	0.0582438	0.630113	0.971213
Gm49970	-1.27744	-0.353252	0.334159	0.722885	-2.37304	-1.24673	0.000859619	0.0110683	-1.15496	-0.207844	0.565698	0.966321
Slc22a1	1.13373	0.181083	0.0533132	0.326829	1.24177	0.312397	0.000863033	0.0111028	1.04873	0.0686475	0.464047	0.939835
Morf4l2	-1.00461	-0.00662844	0.964832	0.991348	1.41646	0.502293	0.000865631	0.011121	1.31191	0.391671	0.00937591	0.312367
Igsf23	1.44407	0.530138	0.350351	0.733907	3.79725	1.92495	0.00086591	0.011121	1.29719	0.375388	0.52234	0.958746
Soat2	-1.04321	-0.0610303	0.617227	0.876083	-1.32588	-0.406952	0.000869934	0.0111632	-1.1102	-0.150823	0.216562	0.852198
Nelfb	-1.18601	-0.24612	0.00951876	0.120792	-1.24357	-0.314493	0.000872328	0.0111774	-1.05629	-0.0790014	0.402688	0.92978
Reep3	1.12284	0.16715	0.195249	0.594801	1.34749	0.430271	0.000872516	0.0111774	1.12035	0.163945	0.204406	0.841855
Bdh1	1.49346	0.578656	0.000123987	0.00550562	1.41558	0.501389	0.000873273	0.0111776	-1.02424	-0.0345561	0.818198	0.986876
Cxcl1	-2.79939	-1.48511	0.00220507	0.0468292	-3.07308	-1.61968	0.000874283	0.0111811	-1.02803	-0.0398782	0.932628	0.991931
Cetn2	-1.60285	-0.680635	4.99034e-10	1.37389e-07	-1.28678	-0.363764	0.000875333	0.0111851	1.17018	0.226725	0.0355368	0.521362
Etnk1	-1.09993	-0.137406	0.26534	0.670617	1.32971	0.411114	0.000876488	0.0111904	1.23815	0.308187	0.0126385	0.354548
Serping1	-1.16793	-0.223948	0.169386	0.563382	-1.45746	-0.543459	0.000877888	0.0111988	-1.17284	-0.230005	0.158105	0.79961
Mterf4	1.02153	0.0307361	0.792396	0.941485	-1.30859	-0.388015	0.000888045	0.0113093	-1.13144	-0.178156	0.127009	0.750268
Edem3	1.18995	0.250906	0.107818	0.461051	1.43416	0.520202	0.000887426	0.0113093	1.24915	0.320948	0.0402161	0.536741
Gm32461	-1.50567	-0.590405	0.0115209	0.13768	-1.71884	-0.781431	0.000890798	0.0113348	1.07808	0.108466	0.640466	0.975369
Mafk	-1.35262	-0.435761	0.00878454	0.114669	-1.46543	-0.551328	0.000893752	0.0113629	-1.07671	-0.106629	0.51842	0.957926
Serpina1e	-6.17032	-2.62535	5.44999e-05	0.00292637	-4.34374	-2.11894	0.000902748	0.0114676	5.66945	2.50321	0.000110427	0.0334417
Lgals9	-1.08464	-0.117222	0.404639	0.771085	-1.38295	-0.467744	0.000904502	0.0114803	-1.11682	-0.159398	0.257156	0.873853
Gm15883	-1.6807	-0.749058	0.0803444	0.398355	-2.75179	-1.46037	0.000909813	0.011507	1.04674	0.0658975	0.876217	0.989557
Pwwp3a	-1.25579	-0.328598	0.0149087	0.161133	-1.36366	-0.447482	0.000909594	0.011507	-1.02046	-0.0292158	0.827496	0.987984
Rpl10	-1.23921	-0.309416	0.00381477	0.0665475	-1.27888	-0.354882	0.000910404	0.011507	1.0505	0.0710795	0.505887	0.954456
Apol9a	1.11515	0.157239	0.740134	0.925891	-3.05185	-1.60968	0.0009078	0.011507	-2.55131	-1.35124	0.00504267	0.235667
Nanos1	2.69661	1.43115	0.0159093	0.167046	3.70558	1.8897	0.000909287	0.011507	-1.11113	-0.152026	0.812541	0.986876
D630003M21Rik	-1.70399	-0.768921	0.00509489	0.0798621	-1.88247	-0.91263	0.000914032	0.0115336	-1.0064	-0.00920022	0.972549	0.995868
Klhl42	1.17481	0.232429	0.0261556	0.220886	1.27034	0.345215	0.000913548	0.0115336	-1.0101	-0.0144936	0.890618	0.990313
Abtb2	-1.66868	-0.738709	0.00926473	0.118782	-1.92672	-0.94615	0.000916981	0.0115419	1.15034	0.202057	0.473881	0.943645
Adam15	1.47603	0.56172	0.00164459	0.0376626	1.49096	0.576245	0.000917543	0.0115419	-1.21993	-0.286801	0.112856	0.726336
Hsd17b11	1.55624	0.638069	1.08796e-07	1.63108e-05	1.31713	0.397397	0.000917743	0.0115419	1.0485	0.0683265	0.568506	0.966321
Tppp3	1.76805	0.82216	0.116852	0.480748	3.39769	1.76455	0.000915741	0.0115419	1.3009	0.379514	0.493505	0.951257
Acer3	1.05602	0.0786395	0.601402	0.871375	1.41527	0.501079	0.000919167	0.0115502	1.25701	0.330001	0.02949	0.495345
2900026A02Rik	1.31267	0.392507	0.0130768	0.148991	1.4384	0.524469	0.000923685	0.0115974	1.01157	0.0165994	0.91636	0.991842
Gm30097	-2.11976	-1.0839	0.0111022	0.134614	-2.70146	-1.43374	0.000927513	0.0116165	1.33949	0.421687	0.317585	0.903307
Anks4b	1.2504	0.322394	0.0715368	0.380207	1.50947	0.594045	0.000926651	0.0116165	1.15884	0.212686	0.234707	0.861121
Tlr5	1.74595	0.804009	0.00210595	0.0451676	1.82362	0.866802	0.000926852	0.0116165	1.01799	0.0257201	0.921708	0.991931
Cdc16	-1.17412	-0.23158	0.00664658	0.0957588	-1.2156	-0.281672	0.000929836	0.011636	-1.02687	-0.0382497	0.652726	0.975733
Ngrn	-1.03555	-0.0504021	0.619221	0.876969	-1.26204	-0.335758	0.000934857	0.0116892	-1.06267	-0.087687	0.386946	0.926074
Vwf	1.05897	0.0826673	0.714223	0.915487	1.68066	0.749031	0.000937185	0.0117086	1.05528	0.0776253	0.731343	0.981627
Mks1	1.20158	0.264935	0.249006	0.654491	-1.67972	-0.748221	0.000942688	0.0117677	-1.60251	-0.680336	0.00283054	0.174228
Snx24	-1.44445	-0.530522	2.02942e-06	0.000204462	-1.29308	-0.370813	0.000948654	0.0118298	1.17217	0.229183	0.0390212	0.534089
Slc22a15	-1.31172	-0.391456	0.00749006	0.103198	-1.39958	-0.484998	0.000949227	0.0118298	1.02595	0.0369654	0.799736	0.986876
Gbp7	1.30779	0.387129	0.584894	0.863674	-5.52714	-2.46653	0.000953107	0.0118684	-6.21007	-2.63461	0.000455897	0.0656368
Rpl23	-1.15228	-0.204491	0.0818762	0.402206	-1.30925	-0.388739	0.000955192	0.0118846	1.01482	0.0212288	0.856594	0.988918
Tmem189	1.26639	0.340718	0.0608918	0.35018	1.51157	0.59605	0.000957203	0.0118998	-1.14494	-0.195266	0.284441	0.889693
Akap8l	-1.09428	-0.129982	0.279914	0.682325	-1.31751	-0.397813	0.000960369	0.0119294	-1.04664	-0.0657654	0.584297	0.967981
Alox12	-1.51227	-0.596713	0.146668	0.533651	-2.58942	-1.37263	0.000962311	0.0119437	-1.25245	-0.324752	0.416743	0.930162
Ptp4a1	1.07467	0.103895	0.813679	0.948332	2.65843	1.41057	0.0009657	0.0119759	1.33862	0.42075	0.367088	0.920973
Rabl6	1.16043	0.214664	0.0940261	0.431908	1.34102	0.423328	0.000970217	0.0120221	1.08584	0.11881	0.357074	0.918447
Gtdc1	1.11628	0.158698	0.284511	0.686216	1.40301	0.488524	0.000971159	0.0120239	1.07494	0.104254	0.486322	0.948427
Net1	-1.24826	-0.319915	0.0434513	0.292678	-1.4371	-0.52316	0.00097472	0.0120582	-1.08617	-0.119246	0.450961	0.938664
Otud5	-1.07691	-0.106895	0.243759	0.650052	-1.23275	-0.301884	0.0009789	0.0121	-1.07853	-0.109062	0.233687	0.861071
Metap1d	-1.10226	-0.140468	0.208744	0.611492	-1.29138	-0.368911	0.000983186	0.0121422	-1.01994	-0.0284794	0.798766	0.986876
Them7	1.23515	0.304689	0.120201	0.486151	1.56627	0.647332	0.000983915	0.0121422	1.08864	0.122531	0.534923	0.963459
Hs1bp3	1.02329	0.0332141	0.803489	0.945078	-1.35544	-0.438759	0.000985542	0.0121523	-1.20139	-0.264704	0.046965	0.565147
Ero1l	1.08468	0.11727	0.453859	0.798035	1.43085	0.516877	0.000987268	0.0121637	1.14803	0.199165	0.204862	0.841855
Gm37305	-1.22416	-0.291796	0.121077	0.487594	-1.53284	-0.616203	0.000991497	0.0122059	-1.17361	-0.230956	0.213899	0.849646
Zbp1	1.39296	0.47815	0.468519	0.805705	-4.80529	-2.26462	0.000998209	0.0122785	-5.15471	-2.36589	0.000616735	0.0791407
Adgrg3	1.21937	0.286136	0.0795926	0.397473	1.45519	0.541206	0.00100152	0.0123093	1.19343	0.255119	0.124925	0.746772
Abcb11	-1.49097	-0.576255	0.00033219	0.0116977	-1.44182	-0.527895	0.00100357	0.012319	-1.03962	-0.0560609	0.726107	0.980592
Il22ra1	-1.26913	-0.343843	0.105935	0.458285	-1.61516	-0.691674	0.00100394	0.012319	-1.46868	-0.554516	0.00839391	0.302015
Dusp11	1.08715	0.120546	0.273416	0.67615	1.28546	0.362283	0.00100615	0.0123213	1.09515	0.131129	0.234471	0.861071
Tap1	1.46505	0.550952	0.314571	0.708037	-3.61414	-1.85365	0.00100561	0.0123213	-3.32077	-1.73152	0.002044	0.1529
Ccdc8	1.66904	0.739022	0.0147975	0.160373	1.97942	0.98508	0.00100657	0.0123213	-1.09707	-0.133658	0.665589	0.975733
Hebp1	-1.17596	-0.233837	0.0236289	0.210314	-1.26549	-0.339697	0.00101109	0.0123667	-1.0915	-0.126318	0.22112	0.853044
Ak2	1.42056	0.506455	0.00414233	0.0700822	1.49594	0.581051	0.00101236	0.0123722	1.01908	0.0272608	0.877099	0.989557
Srrm4os	-1.24189	-0.312541	0.379305	0.754366	-2.2971	-1.19981	0.00101594	0.0124059	-1.20243	-0.265958	0.4439	0.935909
Slc5a6	1.78327	0.834528	0.00520255	0.0808086	1.97494	0.981805	0.00102061	0.0124529	-1.06472	-0.0904711	0.76162	0.983988
Cisd1	-1.21848	-0.285081	0.0215383	0.199105	-1.32618	-0.407281	0.00102765	0.0125186	-1.08181	-0.113441	0.359735	0.920016
Wsb2	1.17261	0.229725	0.0254535	0.217166	1.26325	0.337137	0.00102746	0.0125186	1.00175	0.00251594	0.980542	0.996604
Ccar1	1.17595	0.233832	0.0307352	0.242704	1.27939	0.355461	0.0010333	0.0125672	1.08342	0.115596	0.287182	0.891373
Ddhd2	1.54091	0.623781	0.000516291	0.0161141	1.50461	0.589388	0.00103263	0.0125672	1.01441	0.0206461	0.908764	0.991842
Rps12	-1.21435	-0.280189	0.0301224	0.240119	-1.34225	-0.424659	0.00103571	0.0125764	1.07103	0.0990018	0.443205	0.935909
Bysl	1.09672	0.133197	0.355011	0.737894	1.39106	0.476185	0.00103524	0.0125764	1.31254	0.392361	0.00711825	0.283361
Irf7	1.12324	0.167664	0.611304	0.874117	-2.1341	-1.09363	0.00103772	0.0125907	-1.75246	-0.809382	0.0146811	0.36744
Ssh3	1.0143	0.0204905	0.886934	0.969885	-1.38509	-0.469976	0.00104003	0.0126086	-1.30356	-0.382457	0.00775759	0.290756
Gpr4	1.2324	0.301472	0.276747	0.678501	1.89497	0.922172	0.00104384	0.0126447	1.35956	0.443144	0.125268	0.746772
Rplp1	-1.21162	-0.276933	0.0474386	0.306841	-1.37424	-0.458637	0.00104673	0.0126696	1.03109	0.0441668	0.751669	0.983437
Siae	1.13512	0.182846	0.0412733	0.285064	1.2255	0.293375	0.00105006	0.0126997	1.00351	0.00505451	0.955122	0.993167
St3gal6	-1.83706	-0.877398	0.000178364	0.00723417	-1.67563	-0.744704	0.00105216	0.0127149	-1.33033	-0.41178	0.0686987	0.645308
Rpap3	-1.10844	-0.148535	0.161279	0.554263	-1.27223	-0.34736	0.00106118	0.0128137	-1.03548	-0.0502929	0.634296	0.972601
Apol11b	16.7522	4.06628	2.17457e-06	0.000212434	6.2082	2.63418	0.00106206	0.0128141	-1.45895	-0.544929	0.509643	0.955344
Creg1	-1.2955	-0.373509	0.0361267	0.264393	-1.49953	-0.58451	0.0010654	0.0128442	-1.0276	-0.0392784	0.825322	0.987984
9430038I01Rik	-1.34979	-0.432731	0.00488914	0.0773578	-1.40776	-0.493398	0.00106927	0.0128783	-1.19152	-0.252801	0.0932513	0.700338
Phyh	-1.27908	-0.355103	0.00565072	0.0852223	-1.33792	-0.419993	0.00107023	0.0128783	1.04339	0.0612748	0.632562	0.972601
Sulf2	1.69397	0.760408	2.46903e-07	3.30851e-05	1.39236	0.477529	0.00107078	0.0128783	-1.37905	-0.463672	0.00166331	0.143099
Sult1a1	-1.46533	-0.551223	0.000685062	0.0202602	-1.44453	-0.530601	0.00107432	0.0128942	-1.26574	-0.339977	0.0358339	0.52223
Tert	-1.44797	-0.534029	0.0483557	0.310124	-1.85065	-0.888035	0.00107373	0.0128942	-1.16658	-0.222282	0.408364	0.930162
Igtp	1.68512	0.752855	0.333711	0.722885	-6.48565	-2.69725	0.00107466	0.0128942	-7.43709	-2.89474	0.000500051	0.0682142
Gm6781	-6.7111	-2.74655	1.26709e-07	1.86274e-05	-3.09485	-1.62987	0.00107671	0.0129086	1.451	0.537045	0.197365	0.837877
Naprt	-1.04317	-0.0609761	0.519197	0.831399	-1.23877	-0.308909	0.00107865	0.0129216	-1.13645	-0.184529	0.0509517	0.58449
Hmgxb4	-1.25431	-0.326889	0.0169574	0.173025	-1.36108	-0.444755	0.00108041	0.0129324	-1.08717	-0.120583	0.373654	0.921765
Slc3a2	-1.08859	-0.122458	0.271979	0.674949	-1.28646	-0.363405	0.00108195	0.0129406	-1.17921	-0.237817	0.0325321	0.50994
Spata7	-1.53868	-0.621691	0.0122128	0.143724	-1.73569	-0.795509	0.00108372	0.0129414	-1.29304	-0.370768	0.124305	0.746772
Flt1	1.24423	0.315253	0.190517	0.588432	1.73015	0.790895	0.00108338	0.0129414	1.17626	0.234209	0.331921	0.908793
Rgs3	1.32993	0.411353	0.217127	0.620095	2.13642	1.0952	0.00109566	0.0130718	1.04292	0.0606291	0.855986	0.988918
Gm33699	2.90174	1.53692	0.0186128	0.183965	4.59916	2.20137	0.00109636	0.0130718	1.30694	0.386197	0.579504	0.96665
Tbc1d17	1.0019	0.00273248	0.980281	0.995794	-1.28382	-0.360441	0.0010999	0.0130878	-1.13808	-0.186603	0.0911976	0.697611
Hook1	1.00441	0.00635227	0.962609	0.990214	1.35958	0.443161	0.00110014	0.0130878	1.20829	0.272965	0.0443763	0.555682
Tmem64	1.09193	0.126879	0.387913	0.759856	1.39537	0.480645	0.0011003	0.0130878	1.15002	0.201662	0.170786	0.815234
Myo1b	-1.26406	-0.338065	0.0204597	0.193786	-1.39128	-0.476409	0.0011035	0.0131155	-1.01718	-0.0245757	0.866018	0.989455
Nudt2	-1.48429	-0.569772	0.00121863	0.0301019	-1.49051	-0.575802	0.00110583	0.0131311	1.0748	0.104063	0.551587	0.965404
Mpp4	1.34152	0.423868	0.067434	0.368099	1.77108	0.824627	0.00110654	0.0131311	1.91431	0.936826	0.000228154	0.0437013
Med12l	1.27185	0.346927	0.240881	0.647507	1.97314	0.980495	0.00111071	0.0131702	1.721	0.78325	0.00918564	0.311858
Wdr60	-1.0494	-0.0695663	0.582889	0.862571	-1.33281	-0.41447	0.00111851	0.0132523	-1.06097	-0.0853807	0.499665	0.952876
Rcl1	-1.10945	-0.149845	0.181364	0.577906	-1.28834	-0.365515	0.00111968	0.0132559	-1.08513	-0.117869	0.29279	0.893215
Dcps	-1.19886	-0.261666	0.0169871	0.173095	-1.2807	-0.356932	0.00112196	0.0132725	-1.00761	-0.0109414	0.920088	0.991931
Simc1	1.03131	0.0444782	0.751064	0.930016	1.37693	0.461459	0.00112523	0.0132904	1.30339	0.382266	0.00743729	0.286909
Cyp4a10	1.86781	0.901345	9.07043e-05	0.00436014	1.67972	0.748223	0.001125	0.0132904	-1.04338	-0.0612621	0.788599	0.986613
Galnt1	1.04979	0.0701026	0.455851	0.798715	1.2367	0.306499	0.0011264	0.0132938	1.11524	0.157352	0.0953482	0.70149
Ubr7	-1.08203	-0.113742	0.253745	0.659266	-1.25191	-0.324136	0.00113113	0.0133392	-1.06332	-0.0885725	0.373365	0.921765
Pdgfc	-1.39277	-0.477962	0.0535532	0.328035	-1.75569	-0.812041	0.00114064	0.0134409	1.03505	0.0497055	0.839977	0.988524
1110038B12Rik	1.14026	0.189357	0.250618	0.656095	-1.45239	-0.538429	0.00114224	0.0134493	-1.17072	-0.227402	0.16823	0.81381
Taz	-1.04009	-0.0567127	0.586515	0.864332	-1.26503	-0.339171	0.00115066	0.0135273	-1.07591	-0.105558	0.311314	0.900125
Tspan31	1.1411	0.19042	0.0959712	0.436456	1.29437	0.372251	0.0011499	0.0135273	1.07911	0.109845	0.337171	0.911367
Sema6a	-1.16696	-0.22276	0.258604	0.664706	1.55837	0.640034	0.00115833	0.0135875	1.17899	0.237548	0.229158	0.857978
Mbnl2	-1.13083	-0.177378	0.291924	0.691538	1.46205	0.547995	0.00115846	0.0135875	1.24681	0.318247	0.059236	0.619775
Ubxn2a	1.07483	0.104108	0.438718	0.791258	1.35457	0.437836	0.00115809	0.0135875	1.17699	0.235098	0.0817314	0.679241
Plxna2	-1.64208	-0.715525	2.40568e-05	0.00149972	-1.46292	-0.548856	0.00116122	0.013605	1.0334	0.0474046	0.778163	0.985768
Sun1	-1.3005	-0.379063	0.000807588	0.022857	-1.28742	-0.364479	0.00116175	0.013605	-1.12538	-0.170413	0.128852	0.754356
Nme7	-1.07543	-0.104907	0.588009	0.865018	-1.54545	-0.62803	0.00117326	0.0137186	-1.2289	-0.297363	0.122865	0.744693
Dnaja2	1.1176	0.160399	0.140315	0.521514	1.27758	0.353408	0.00117311	0.0137186	1.11565	0.157885	0.147295	0.780095
Fetub	-1.2982	-0.376513	0.0153043	0.163311	-1.4184	-0.504264	0.00117683	0.0137496	-1.03367	-0.0477715	0.757964	0.983838
Mbd1	1.18466	0.244471	0.0440145	0.294636	1.31401	0.393973	0.00118939	0.0138857	1.09713	0.133738	0.272592	0.885764
Gm19744	3.27746	1.71258	0.00227191	0.0479794	3.15106	1.65584	0.00119189	0.0139041	-1.65733	-0.728857	0.228391	0.857846
Npas2	-1.89416	-0.921559	0.308295	0.70338	-9.02839	-3.17447	0.00119474	0.013916	1.06332	0.0885813	0.921296	0.991931
Pde10a	1.66376	0.734448	0.149766	0.53773	3.23325	1.69298	0.0011945	0.013916	1.49664	0.581725	0.262809	0.877498
Klf11	-1.70698	-0.771446	0.0189518	0.186084	-2.09777	-1.06886	0.00119819	0.0139455	-1.2217	-0.288891	0.37574	0.923198
Fbxl7	1.06479	0.0905726	0.769386	0.935683	1.99284	0.994824	0.00119925	0.013947	1.17503	0.232693	0.458938	0.938751
Washc1	-1.02511	-0.0357782	0.749548	0.929309	-1.28455	-0.361262	0.00120055	0.0139514	-1.16522	-0.220602	0.0484222	0.574525
1810046K07Rik	-2.91815	-1.54505	8.76213e-05	0.00423885	-2.35463	-1.2355	0.00120215	0.0139594	-1.35394	-0.437165	0.242234	0.866911
AC135859.1	-2.20272	-1.13929	3.42685e-05	0.00201904	-1.83313	-0.87431	0.00120654	0.0139889	-1.09581	-0.131996	0.619867	0.97068
Trap1	-1.0515	-0.0724523	0.370585	0.748034	-1.19921	-0.26208	0.00120563	0.0139889	-1.04808	-0.0677445	0.402474	0.929428
Gm10658	1.411	0.496723	0.00163407	0.0374895	1.42551	0.511476	0.00121311	0.0140543	1.05489	0.0770985	0.631795	0.972121
Pno1	1.09934	0.136638	0.192965	0.5913	1.26623	0.34054	0.00121443	0.0140588	1.14457	0.194807	0.0654213	0.641831
Rps2	-1.18055	-0.239461	0.0226902	0.205733	-1.26589	-0.340157	0.00121631	0.0140697	-1.01668	-0.023869	0.820204	0.986876
Ctsc	-1.11988	-0.163344	0.313898	0.707762	-1.43926	-0.525327	0.00122071	0.0141099	-1.27248	-0.347643	0.032105	0.509392
Zscan12	-1.04877	-0.0686923	0.628424	0.881446	-1.37167	-0.455936	0.00122235	0.0141181	-1.19812	-0.260772	0.0645902	0.641327
Zfp964	-1.31522	-0.395299	0.117945	0.482743	-1.74537	-0.803536	0.001228	0.0141726	-1.36014	-0.443758	0.0722707	0.659386
Rnf225	-1.40321	-0.488726	0.354061	0.737439	-3.29675	-1.72105	0.00123384	0.0142231	-1.8216	-0.865206	0.0952443	0.70149
Prkra	-1.29214	-0.369767	0.00420996	0.0703612	-1.33554	-0.417426	0.00123467	0.0142231	1.00648	0.00931428	0.942222	0.991931
Fam78b	5.5742	2.47876	0.00168245	0.0383092	6.03996	2.59454	0.0012352	0.0142231	1.27997	0.356105	0.677331	0.976023
Rbm17	-1.03615	-0.0512325	0.551346	0.847475	-1.21137	-0.276639	0.00124254	0.0142968	-1.1347	-0.182308	0.0337349	0.515144
Lgals4	2.02975	1.0213	1.95585e-07	2.71702e-05	1.54637	0.628889	0.00124357	0.0142978	-1.14759	-0.198611	0.312688	0.901425
Mars2	1.42312	0.509054	0.00058276	0.0177906	1.39006	0.475149	0.00125395	0.0144062	-1.03159	-0.0448734	0.766185	0.984062
Leprot	-1.15582	-0.208919	0.0372129	0.268613	-1.2502	-0.322157	0.0012612	0.0144744	-1.0636	-0.0889492	0.373004	0.921765
Apoh	-1.14574	-0.196281	0.126441	0.497006	-1.33297	-0.414647	0.00126276	0.0144744	-1.08686	-0.120168	0.349323	0.914882
Rnf186	1.04079	0.0576787	0.823334	0.950803	1.78104	0.832717	0.00126222	0.0144744	1.15689	0.210252	0.419248	0.930162
Kpna2	1.06342	0.0887104	0.552621	0.847999	1.39807	0.48344	0.0012698	0.0145375	1.3348	0.41662	0.00552296	0.241557
Sec14l1	1.15782	0.211417	0.156818	0.547507	1.39575	0.481043	0.00127019	0.0145375	1.06376	0.0891693	0.552907	0.965753
Zfp974	-1.24748	-0.319022	0.112469	0.472094	-1.56786	-0.648795	0.00127126	0.0145389	-1.10606	-0.145424	0.465301	0.939835
4930412C18Rik	-1.02346	-0.0334483	0.875633	0.967117	-1.61379	-0.690455	0.00127272	0.0145445	-1.23274	-0.301864	0.15611	0.794973
Tifa	-1.54667	-0.629164	0.0210424	0.195836	-1.83768	-0.877887	0.00127677	0.0145746	-1.24356	-0.314478	0.244641	0.868027
Cbx7	1.00945	0.0135654	0.953596	0.987735	-1.67875	-0.747386	0.00127728	0.0145746	-1.68503	-0.752775	0.00122051	0.123467
Ciapin1	1.21043	0.275523	0.0991565	0.443684	1.45377	0.539798	0.00129288	0.0147305	1.2084	0.273103	0.104381	0.715504
Dmtn	2.16839	1.11662	0.103525	0.453055	4.83766	2.27431	0.00129198	0.0147305	1.25163	0.323805	0.639371	0.975365
Sptbn1	1.04685	0.0660543	0.537037	0.840704	1.26958	0.34435	0.00129759	0.014773	1.03648	0.0516976	0.62926	0.971213
Slc22a18	-1.23239	-0.301454	0.0155554	0.164944	-1.31958	-0.400084	0.00130458	0.0148363	-1.12852	-0.174431	0.160541	0.802548
Mtmr10	1.28319	0.359733	0.00137811	0.0330806	1.28468	0.361409	0.00130511	0.0148363	1.01857	0.0265445	0.813904	0.986876
C1qtnf6	1.19527	0.257337	0.207637	0.609823	1.5791	0.659103	0.00131176	0.0149007	1.18427	0.243992	0.239202	0.865232
Hnf1b	-1.13626	-0.184287	0.169662	0.563382	-1.34884	-0.431718	0.00131768	0.0149567	-1.03779	-0.0535139	0.689597	0.978618
Dhx33	1.23308	0.302262	0.010865	0.132705	1.30365	0.382558	0.00132583	0.015038	1.17406	0.231503	0.0529791	0.592605
Unc13a	3.56996	1.83591	0.0185406	0.183612	5.78772	2.533	0.0013272	0.0150422	-1.32789	-0.409136	0.595973	0.969394
Mug-ps1	-1.48351	-0.569018	0.0221875	0.202754	-1.7429	-0.801491	0.00132913	0.0150528	1.37382	0.458191	0.0652272	0.641831
Gldc	-1.34541	-0.42805	0.0227912	0.205854	-1.52004	-0.604113	0.00133617	0.0151131	-1.11769	-0.160524	0.392325	0.927058
Plgrkt	1.01707	0.0244213	0.913731	0.976589	-1.6504	-0.722816	0.00133644	0.0151131	-1.49668	-0.58177	0.00978591	0.31811
Slc24a3	1.73231	0.792697	0.0958596	0.43615	2.90432	1.5382	0.00133833	0.0151231	1.02959	0.0420677	0.930307	0.991931
Slc25a1	-1.4684	-0.554243	1.36423e-05	0.00094325	-1.32693	-0.40809	0.00134409	0.0151769	1.11811	0.161056	0.204769	0.841855
Sorbs3	-1.19203	-0.253422	0.218853	0.622496	-1.58136	-0.661165	0.00134926	0.0152122	-1.62972	-0.704628	0.000646232	0.0808698
Fzd3	1.53196	0.615379	0.243872	0.650237	3.30343	1.72396	0.00135023	0.0152122	1.35458	0.437851	0.41734	0.930162
Slc25a47	1.61529	0.691797	6.34307e-05	0.00328927	1.46743	0.553293	0.00134984	0.0152122	-1.19836	-0.261061	0.129795	0.756204
Scd1	1.15744	0.21094	0.583936	0.862966	2.38286	1.2527	0.00135224	0.0152235	1.63359	0.708046	0.0672586	0.643027
Dnajb14	1.01479	0.0211824	0.880815	0.968446	1.3693	0.45344	0.00135393	0.0152312	1.16536	0.22077	0.119418	0.740918
Cd93	-1.06513	-0.0910289	0.643075	0.886288	1.54859	0.630954	0.00135521	0.0152343	1.22142	0.288558	0.143219	0.773675
Col15a1	-1.11472	-0.156682	0.662777	0.893083	2.24259	1.16517	0.00135998	0.0152766	1.39058	0.475685	0.187098	0.833934
Il1r1	1.00438	0.00630657	0.972499	0.993435	1.50287	0.587723	0.00136774	0.015341	1.27029	0.345163	0.059877	0.622277
Dhx29	1.03281	0.0465742	0.781968	0.937876	1.45727	0.543266	0.0013672	0.015341	1.45344	0.539472	0.00150792	0.137548
Dcun1d2	1.02255	0.0321647	0.77989	0.937287	1.29264	0.370315	0.00137195	0.0153624	1.20939	0.274283	0.0187685	0.412706
Rbpms	1.1082	0.148217	0.165227	0.55756	-1.26725	-0.3417	0.00137111	0.0153624	-1.17025	-0.226814	0.0338507	0.515144
Ybx3	1.1777	0.235977	0.0201112	0.192372	1.25166	0.323847	0.0013727	0.0153624	-1.04791	-0.0675214	0.507528	0.954582
Aph1c	-1.81085	-0.856664	0.00010368	0.00479408	-1.59516	-0.673705	0.00137496	0.0153764	-1.24949	-0.321343	0.124406	0.746772
Mup-ps13	2.39897	1.26242	0.0108569	0.132705	3.03961	1.60389	0.0013777	0.0153957	1.39511	0.480376	0.330564	0.908793
Hecw2	-1.18453	-0.244314	0.374252	0.74999	1.8428	0.881896	0.00138436	0.0154587	1.36813	0.452204	0.102457	0.714236
Baz1a	1.20328	0.266967	0.0495344	0.315014	1.35162	0.434691	0.00138804	0.0154884	1.08327	0.115392	0.399091	0.928351
Stard9	1.20549	0.269616	0.1207	0.486895	1.47121	0.557008	0.00139507	0.0155553	1.14643	0.197153	0.260343	0.875635
Otud6b	1.01349	0.0193328	0.866263	0.964284	1.28998	0.36735	0.00139854	0.015565	1.15686	0.210213	0.0682098	0.644412
Larp4	1.13642	0.184492	0.247184	0.652798	1.42459	0.51055	0.00139821	0.015565	1.15783	0.211421	0.185319	0.832349
Gypa	14.7272	3.88041	1.07389e-05	0.000781771	6.35349	2.66755	0.00139902	0.015565	-1.39826	-0.483629	0.553745	0.965827
Slc25a28	-1.20509	-0.269147	0.0449214	0.29742	-1.34582	-0.428488	0.00140041	0.015569	-1.04154	-0.0587126	0.66029	0.975733
Tshz3	1.05031	0.0708106	0.781461	0.937876	1.77324	0.826389	0.0014083	0.0156453	1.3903	0.475401	0.0719104	0.658353
Klhdc8a	-1.31957	-0.40007	0.145551	0.53136	-1.84041	-0.880024	0.00141236	0.0156789	-1.1694	-0.225774	0.406659	0.930162
Thap4	-1.16772	-0.2237	0.102493	0.451015	-1.35385	-0.437069	0.00141806	0.0157306	-1.05653	-0.0793388	0.560843	0.966321
Agtpbp1	1.01488	0.0213157	0.907822	0.974925	1.50157	0.586476	0.00142276	0.0157597	1.09245	0.127561	0.490123	0.950492
Irgm2	1.20166	0.265027	0.618779	0.876884	-3.35654	-1.74697	0.001422	0.0157597	-3.24729	-1.69924	0.00188747	0.148854
Rab32	-1.12989	-0.17618	0.164437	0.55734	-1.32481	-0.405787	0.00142439	0.0157662	1.04559	0.0643107	0.611828	0.97065
Tanc2	1.03504	0.0496869	0.821283	0.950682	1.62874	0.703758	0.00142674	0.0157806	1.22607	0.294045	0.18392	0.832343
Cdhr5	-1.36023	-0.443846	0.00516289	0.0804284	-1.41981	-0.505702	0.00142931	0.0157866	-1.09698	-0.133535	0.398469	0.928351
E330011M16Rik	2.2157	1.14776	0.00637028	0.0930171	2.51955	1.33317	0.00142937	0.0157866	1.05919	0.0829577	0.857882	0.988918
Vac14	1.21403	0.279799	0.0963664	0.437453	1.45216	0.538205	0.0014336	0.0158218	1.17709	0.23523	0.164164	0.807359
Cfap69	3.90586	1.96564	1.13056e-05	0.0008075	2.6014	1.37929	0.00143555	0.0158319	-1.48869	-0.574039	0.202816	0.840097
Ube2n	1.11969	0.163094	0.136116	0.513197	1.274	0.34936	0.00144153	0.0158862	1.12201	0.16609	0.131332	0.757531
Gcat	-1.60844	-0.685658	0.000171172	0.00704318	-1.49339	-0.578589	0.00145414	0.0160076	1.00699	0.0100478	0.955541	0.993191
Nlk	-1.04819	-0.0679053	0.544029	0.843951	1.28252	0.35898	0.00145512	0.0160076	1.28372	0.360326	0.0014867	0.136434
Tfcp2	-1.03052	-0.0433776	0.757911	0.932198	-1.36622	-0.450194	0.00145571	0.0160076	-1.06748	-0.0942152	0.503399	0.952876
Zer1	-1.01503	-0.021528	0.824337	0.951165	-1.23728	-0.30717	0.00146071	0.0160392	-1.16895	-0.22521	0.0200171	0.423322
Alas2	1.8094	0.855511	0.00404157	0.0690716	1.93113	0.949442	0.00145968	0.0160392	1.34493	0.427532	0.149406	0.783075
Ift27	-1.26173	-0.335404	0.0272378	0.226265	-1.39751	-0.482861	0.00146723	0.0160991	-1.03283	-0.0466078	0.75704	0.983838
Cyp4f13	-1.08434	-0.116812	0.316166	0.709558	-1.29331	-0.371067	0.00147362	0.0161575	-1.0419	-0.0592227	0.61117	0.97065
Slc66a2	-1.04354	-0.0614803	0.606389	0.872846	-1.30144	-0.380109	0.00147502	0.0161612	-1.04939	-0.0695551	0.560016	0.966321
Rps13	-1.21731	-0.283693	0.0164097	0.169724	-1.29782	-0.376093	0.00148136	0.0162189	1.02862	0.040715	0.730255	0.981627
Dnaic1	-4.45927	-2.15681	0.000122682	0.00547514	-3.40027	-1.76565	0.00148534	0.016241	1.28242	0.358871	0.498443	0.952876
Ifitm3	-1.09552	-0.131612	0.457847	0.799996	-1.47937	-0.564983	0.00148552	0.016241	-1.12767	-0.173339	0.328206	0.906562
C1ra	-1.11852	-0.161597	0.147018	0.533651	-1.27852	-0.354472	0.00148862	0.0162631	1.04004	0.0566379	0.611202	0.97065
Etnppl	-2.21891	-1.14985	6.97211e-07	7.99785e-05	-1.65879	-0.730135	0.00149257	0.0162945	1.04243	0.0599443	0.793132	0.986876
Pnp	-1.35746	-0.440912	0.0114894	0.137419	-1.46829	-0.554134	0.00149454	0.0163001	-1.07359	-0.102445	0.555662	0.966057
Plcb3	-1.22525	-0.293078	0.00725052	0.101467	-1.27061	-0.345516	0.00149631	0.0163001	-1.03878	-0.0548949	0.613299	0.97065
Fam222b	1.22895	0.297431	0.00466393	0.0749641	1.25971	0.333089	0.001496	0.0163001	1.01131	0.0162273	0.878432	0.989726
R3hdm1	1.09773	0.134527	0.193383	0.591994	1.25673	0.329679	0.00150366	0.0163577	1.19352	0.255222	0.0143672	0.365015
Sphkap	4.52214	2.17701	0.158003	0.548483	55.2443	5.78775	0.00150376	0.0163577	4.1268	2.04502	0.19911	0.83826
Scn4b	2.05703	1.04056	0.00955354	0.121054	2.40706	1.26727	0.00150508	0.0163603	-1.38668	-0.471636	0.23993	0.865232
Rrs1	1.52475	0.60857	4.12998e-06	0.000357349	1.33653	0.418497	0.00150713	0.0163708	-1.03592	-0.0509106	0.702108	0.980437
Armc1	1.13808	0.186608	0.120702	0.486895	1.30338	0.382261	0.00150983	0.0163885	1.1345	0.182052	0.131571	0.757531
Gm12185	1.75047	0.807746	0.414555	0.776281	-10.327	-3.36835	0.00151402	0.0164222	-9.53357	-3.25302	0.0021103	0.1529
Cstf2	1.0911	0.125785	0.304661	0.700777	1.31008	0.389651	0.00152009	0.0164762	1.1568	0.210134	0.0889056	0.691427
Lrrc8c	1.19393	0.255721	0.320429	0.714089	1.76486	0.819551	0.00152151	0.0164797	1.17484	0.232466	0.368997	0.920973
Tapbp	-1.03897	-0.0551528	0.831681	0.952873	-1.7747	-0.827578	0.0015279	0.0165264	-1.52047	-0.604518	0.0202199	0.425171
Serpini1	1.8668	0.900571	0.236527	0.643269	5.72577	2.51747	0.001528	0.0165264	1.35873	0.442261	0.566291	0.966321
Atp8b1	-1.15318	-0.205619	0.0976699	0.440176	1.31432	0.394319	0.00153093	0.0165364	1.37783	0.462396	0.000206104	0.0437013
Slc25a13	1.21201	0.277399	0.0146144	0.160006	1.2835	0.360078	0.00153111	0.0165364	-1.02873	-0.0408613	0.719015	0.980592
Trank1	5.44685	2.44542	0.0663955	0.364922	25.3331	4.66295	0.00154045	0.0166255	2.05697	1.04052	0.427155	0.931582
Phf24	1.60403	0.6817	0.505491	0.824974	11.8229	3.56351	0.00154248	0.0166355	2.30562	1.20516	0.250342	0.870839
Gpat4	1.24675	0.318175	0.0119686	0.141695	1.32064	0.401242	0.00154534	0.0166545	1.12206	0.166143	0.189731	0.836608
Foxp1	-1.1604	-0.214618	0.086449	0.414375	-1.3165	-0.396702	0.00154878	0.0166796	-1.02702	-0.0384601	0.758238	0.983838
Rrn3	1.19198	0.253357	0.166334	0.559474	1.49607	0.581174	0.00155032	0.0166844	1.18496	0.244843	0.182623	0.832343
Pdgfrb	-1.39737	-0.482717	0.000343278	0.0119386	-1.34249	-0.424912	0.00155463	0.0166952	-1.03386	-0.0480377	0.719707	0.980592
Tsc22d4	-1.15688	-0.210243	0.211678	0.61497	-1.44538	-0.531444	0.00155404	0.0166952	-1.25199	-0.324219	0.0532904	0.593326
Abhd5	-1.02721	-0.0387337	0.745605	0.92845	1.30089	0.379499	0.00155332	0.0166952	1.31853	0.398933	0.000898516	0.100492
Fbxl5	-1.33129	-0.412826	5.59236e-06	0.000470442	-1.21952	-0.28631	0.00156282	0.0167713	1.01529	0.0218856	0.808566	0.986876
Ndufv3	-1.07436	-0.103484	0.2931	0.691785	-1.24109	-0.311604	0.00156407	0.0167728	-1.02919	-0.0415082	0.673212	0.975733
Rpl18a	-1.13303	-0.18019	0.0933927	0.431144	-1.26568	-0.339909	0.00156996	0.016824	1.01555	0.0222595	0.835749	0.988524
Mt2	-1.3367	-0.418676	0.458779	0.800395	-3.57158	-1.83656	0.00157698	0.0168873	-5.01833	-2.32721	8.31115e-05	0.0286017
Tat	-4.11804	-2.04196	6.08742e-14	2.7932e-11	-1.7813	-0.832929	0.00157948	0.0168974	1.67116	0.740851	0.00488282	0.23243
Rpl23a	-1.15252	-0.204789	0.086284	0.414108	-1.2993	-0.377732	0.00158127	0.0168974	1.03452	0.0489659	0.681572	0.976871
Slc12a5	2.08763	1.06187	0.126058	0.496755	4.82214	2.26967	0.00158099	0.0168974	1.37203	0.456317	0.510822	0.955516
Nfe2	-5.11568	-2.35493	1.51227e-06	0.000156841	-2.85854	-1.51528	0.00158934	0.0169627	1.69252	0.759172	0.100421	0.711853
Pnkp	1.02653	0.0377771	0.707719	0.913139	-1.2477	-0.319267	0.00158962	0.0169627	-1.05216	-0.0733563	0.467698	0.941239
Fbxo8	-1.28112	-0.357402	0.000861419	0.0241102	-1.26433	-0.338377	0.00159801	0.0170162	1.02646	0.0376834	0.72462	0.980592
Pld1	-1.219	-0.285696	0.0590651	0.345581	-1.39124	-0.476375	0.00159792	0.0170162	-1.18124	-0.2403	0.110825	0.724019
Pik3r4	-1.05809	-0.0814677	0.390928	0.761599	-1.2309	-0.299714	0.00159581	0.0170162	-1.05582	-0.07837	0.409019	0.930162
Pcnx4	-1.37066	-0.454875	0.0017323	0.0390345	-1.373	-0.457336	0.00160281	0.0170435	1.00849	0.0122006	0.932251	0.991931
Fbxo6	1.0095	0.0136391	0.92459	0.979237	-1.37253	-0.456843	0.00160282	0.0170435	-1.04025	-0.0569259	0.693094	0.979178
Tmem167	1.04484	0.063288	0.634006	0.884234	1.33889	0.421038	0.00160556	0.0170606	1.30589	0.385034	0.00395524	0.208677
Ipo7	1.01835	0.0262329	0.845679	0.957596	1.34352	0.426018	0.00161239	0.01711	1.27723	0.353022	0.00896372	0.308275
Gm47200	2.1897	1.13073	0.00374871	0.0658504	2.37048	1.24518	0.00161247	0.01711	1.18871	0.249391	0.546603	0.965
Pabpc4l	1.08418	0.116601	0.715619	0.915968	2.01072	1.00771	0.0016144	0.0171185	1.31934	0.399812	0.232892	0.86074
Mcee	-1.28751	-0.364579	0.000184916	0.00744682	-1.2364	-0.306144	0.00162177	0.0171456	-1.0215	-0.0306898	0.751691	0.983437
Slc27a5	-1.272	-0.347093	0.0114768	0.137377	-1.35005	-0.433018	0.00162262	0.0171456	-1.12191	-0.165959	0.226318	0.856513
Ift81	-1.26299	-0.336838	0.123845	0.492839	-1.60289	-0.680679	0.00162037	0.0171456	-1.3316	-0.41316	0.0549099	0.599024
Pecam1	1.06798	0.0948782	0.597469	0.869474	1.48176	0.567308	0.00162206	0.0171456	1.10781	0.147712	0.412048	0.930162
5031439G07Rik	1.27062	0.345535	0.000785011	0.022587	1.25153	0.323691	0.00161827	0.0171456	-1.06899	-0.0962505	0.350675	0.915291
Sco2	1.1378	0.186251	0.279243	0.681543	-1.45956	-0.545534	0.00162571	0.0171663	-1.16518	-0.220557	0.201015	0.839158
Tle3	1.10949	0.1499	0.333128	0.722885	1.40261	0.488115	0.00164135	0.0173194	1.0989	0.13606	0.382295	0.924625
Mtfmt	-1.14475	-0.195028	0.129339	0.500884	-1.3215	-0.402176	0.00164879	0.0173858	-1.12077	-0.164485	0.197749	0.837877
Zfyve19	-1.14208	-0.191667	0.0467028	0.304161	-1.23482	-0.304303	0.00165097	0.0173967	1.02776	0.0395067	0.681518	0.976871
Rab34	1.16657	0.222267	0.172093	0.566979	1.42674	0.512718	0.00165884	0.0174675	1.13629	0.184334	0.265216	0.879059
Timm22	1.18724	0.247611	0.0489446	0.312349	1.31484	0.394892	0.00166566	0.0175271	1.05396	0.0758256	0.552501	0.965404
Gm28068	-1.29526	-0.373247	0.54702	0.845202	-3.83698	-1.93997	0.0016763	0.0176145	-2.3833	-1.25296	0.0373426	0.528475
Pkm	1.69725	0.763197	0.00225486	0.047686	1.72241	0.784427	0.0016753	0.0176145	-1.1204	-0.164012	0.510186	0.955344
Adamdec1	-1.14798	-0.199102	0.374876	0.750545	-1.66879	-0.738805	0.00168327	0.0176756	1.25622	0.329092	0.146789	0.779019
Cmc1	-1.10681	-0.146409	0.239453	0.645947	-1.30859	-0.388015	0.00168673	0.0176924	-1.14501	-0.19536	0.114136	0.727257
Dnajc5	1.08859	0.122462	0.264782	0.670532	1.27038	0.345259	0.00168721	0.0176924	1.11411	0.155898	0.156696	0.796203
Xpot	1.08151	0.113051	0.295327	0.692978	1.26541	0.339608	0.00169209	0.0177312	1.13401	0.181438	0.0936702	0.700338
Dnm1l	1.0301	0.0427882	0.714588	0.915487	1.29026	0.367662	0.00171296	0.0179252	1.1889	0.249628	0.0334201	0.513985
Wnt2	1.33069	0.412177	0.100226	0.445965	1.72466	0.786314	0.00171259	0.0179252	1.06031	0.0844827	0.73905	0.982228
Rps16	-1.17524	-0.232959	0.0996049	0.445014	-1.36061	-0.444257	0.00172158	0.0180028	1.01743	0.0249359	0.859983	0.988918
Aasdh	-1.05799	-0.0813261	0.578065	0.860252	-1.3742	-0.458587	0.00173007	0.0180792	-1.12613	-0.171368	0.240516	0.865232
Ncam1	2.21384	1.14655	0.0800433	0.397798	4.24829	2.08688	0.00173841	0.0181537	-1.1523	-0.204516	0.754568	0.983795
Cd163	-2.44597	-1.2904	6.13126e-06	0.000499138	-1.84941	-0.887063	0.00174171	0.0181691	1.33105	0.412565	0.141604	0.771559
Rpl10a	-1.16586	-0.221389	0.0506047	0.317159	-1.27928	-0.355331	0.00174227	0.0181691	1.0806	0.111833	0.323343	0.904469
Poll	-1.01328	-0.0190259	0.894873	0.971895	-1.3663	-0.45027	0.00174609	0.0181963	-1.15294	-0.205314	0.152908	0.789609
Mug1	-1.1929	-0.254476	0.212679	0.616115	-1.55949	-0.641075	0.00175621	0.0182334	1.461	0.546954	0.00753298	0.286909
Rpl27a	-1.1852	-0.245131	0.0297148	0.237938	-1.27718	-0.352959	0.00175909	0.0182334	-1.00546	-0.0078543	0.944421	0.992671
Pms1	-1.05308	-0.0746166	0.712959	0.915372	-1.55914	-0.64075	0.00175928	0.0182334	-1.04083	-0.0577282	0.775778	0.98486
Ccdc9	-1.01355	-0.0194199	0.864403	0.963545	-1.27825	-0.354167	0.00175106	0.0182334	-1.17889	-0.237431	0.0363419	0.52322
Nbea	1.08907	0.123096	0.73366	0.922451	2.20621	1.14157	0.00175378	0.0182334	1.23231	0.301367	0.407616	0.930162
Decr2	1.2821	0.358508	0.000190248	0.00760087	1.23139	0.300291	0.00175777	0.0182334	-1.08342	-0.115597	0.22871	0.857846
Tgtp2	1.82594	0.868636	0.335048	0.723374	-8.0671	-3.01205	0.00175711	0.0182334	-11.503	-3.52394	0.000349243	0.0574808
Kcnq3	2.79174	1.48117	0.297727	0.695277	37.6156	5.23326	0.00175894	0.0182334	4.07868	2.0281	0.171349	0.815901
Zfp937	-1.30387	-0.382796	0.0877595	0.418142	-1.62341	-0.699023	0.00176144	0.0182433	-1.13079	-0.177336	0.420025	0.930162
Rbm15	1.24558	0.316813	0.0124778	0.145561	1.31411	0.394087	0.00176361	0.0182533	-1.09029	-0.124711	0.327954	0.906562
Ggnbp2	-1.03913	-0.0553748	0.595701	0.868768	-1.25371	-0.326203	0.00176528	0.0182581	-1.16992	-0.226408	0.0300099	0.49981
Ces2b	6.26892	2.64822	0.0217662	0.200477	15.4026	3.9451	0.00176833	0.0182771	7.55233	2.91692	0.016959	0.393277
Dqx1	-1.17601	-0.233899	0.291704	0.691314	-1.61714	-0.693446	0.00177038	0.0182788	-1.45411	-0.540134	0.0147795	0.368079
Gm44787	-1.07102	-0.0989842	0.864126	0.96351	-3.64807	-1.86713	0.0017709	0.0182788	-1.80767	-0.854133	0.14158	0.771559
Tia1	1.09614	0.13243	0.286911	0.687472	1.31185	0.391602	0.00177781	0.0183376	1.21742	0.283829	0.024497	0.466582
Slc2a8	-1.42984	-0.51585	0.000896161	0.0246965	-1.39659	-0.481913	0.00178236	0.018372	-1.06292	-0.0880282	0.566441	0.966321
Kyat3	-1.91285	-0.93572	0.000341697	0.011932	-1.75836	-0.814228	0.00178734	0.0183733	-1.14932	-0.200777	0.438333	0.935058
Ccdc171	-1.16617	-0.221773	0.527323	0.835282	-2.15324	-1.10651	0.00178553	0.0183733	-1.36739	-0.451425	0.195976	0.837877
Slc52a3	1.02657	0.0378351	0.934996	0.982288	-2.62502	-1.39233	0.00178714	0.0183733	-2.03009	-1.02154	0.0205691	0.429006
Glt1d1	1.16917	0.225481	0.201079	0.60184	1.46586	0.551743	0.00178609	0.0183733	1.01246	0.017872	0.919387	0.991931
Rpl36a	-1.19193	-0.253296	0.0689429	0.372567	-1.35267	-0.435813	0.00179507	0.0184105	1.04737	0.0667758	0.631335	0.972005
Relch	-1.11097	-0.151816	0.0936937	0.431744	-1.21581	-0.28192	0.00179622	0.0184105	-1.0758	-0.105405	0.24344	0.868027
Foxk1	-1.04819	-0.0679052	0.642656	0.886176	-1.37203	-0.456309	0.00179704	0.0184105	-1.33221	-0.413822	0.00467204	0.227473
Erlin1	-1.00611	-0.00879226	0.943943	0.985109	1.31165	0.391383	0.00179343	0.0184105	1.24594	0.317237	0.0114436	0.341201
Fry	1.32679	0.407938	0.183329	0.579898	1.94281	0.958142	0.00179653	0.0184105	1.04561	0.0643473	0.83492	0.988524
Htra4	-1.61017	-0.68721	0.184724	0.581111	-2.99245	-1.58133	0.00180047	0.0184305	-2.10273	-1.07226	0.0315022	0.508482
Nadk	1.07593	0.10559	0.321341	0.715215	1.25922	0.332531	0.00180142	0.0184305	1.0392	0.0554672	0.602596	0.969558
Tef	1.54212	0.624919	0.0823363	0.403362	2.19093	1.13154	0.00181395	0.0185462	1.06104	0.0854854	0.8115	0.986876
Gm37273	-2.23074	-1.15752	0.0786036	0.395552	-4.28046	-2.09777	0.0018218	0.0186012	-1.46432	-0.550226	0.390071	0.926074
1700020D05Rik	-1.84152	-0.8809	0.020533	0.193956	-2.14822	-1.10314	0.00182111	0.0186012	-1.32895	-0.410286	0.224322	0.855246
Ap4m1	-1.1382	-0.186756	0.149578	0.537619	-1.32183	-0.40254	0.00183252	0.0186926	-1.11389	-0.155605	0.227817	0.857822
Abca8b	-1.12897	-0.175006	0.366159	0.745915	-1.52163	-0.605614	0.00183321	0.0186926	1.01525	0.0218361	0.910196	0.991842
Hyi	-1.07606	-0.10576	0.500799	0.823713	-1.40478	-0.490343	0.00183618	0.0187103	-1.11462	-0.156555	0.318654	0.903307
Cpox	1.31399	0.393955	0.00869397	0.113855	1.38329	0.468104	0.00183924	0.0187288	1.12468	0.169516	0.258692	0.873976
4930581F22Rik	1.12054	0.164195	0.211869	0.615183	-1.32757	-0.40879	0.00184204	0.0187448	-1.29809	-0.376389	0.00421615	0.219103
Stap1	2.09287	1.06548	0.00270552	0.0544773	2.15483	1.10758	0.00184338	0.0187458	1.00443	0.00637859	0.985703	0.997695
Ppp2r5e	1.08759	0.121137	0.353737	0.737358	1.32661	0.407741	0.00184867	0.018787	1.21985	0.286709	0.0286808	0.494013
Nup50	1.20664	0.270993	0.0072486	0.101467	1.24314	0.313983	0.00185157	0.0188038	1.01344	0.0192635	0.849182	0.988918
Smim13	-1.18354	-0.243109	0.126744	0.497006	-1.4105	-0.49621	0.00185488	0.0188248	-1.07183	-0.100081	0.528892	0.960479
Zfp330	-1.05068	-0.0713212	0.545445	0.844199	-1.29054	-0.367971	0.00186728	0.0189379	-1.04051	-0.0572852	0.627408	0.971207
Gzma	-1.28568	-0.36253	0.377473	0.75266	-2.41283	-1.27072	0.00187847	0.0190267	-1.65442	-0.726325	0.0716052	0.657772
Nufip2	1.12656	0.171925	0.148846	0.536497	1.29208	0.369698	0.00187854	0.0190267	-1.03365	-0.0477503	0.688984	0.978392
Lingo4	2.55478	1.3532	0.00330559	0.0619471	2.68219	1.42341	0.00188701	0.0190997	-1.12767	-0.173351	0.712303	0.980476
Vtn	-1.20051	-0.263651	0.0208129	0.194777	-1.2786	-0.354561	0.00189249	0.0191295	1.00743	0.010685	0.925316	0.991931
St3gal3	1.12007	0.163595	0.186077	0.582761	1.30612	0.385293	0.00189128	0.0191295	1.18884	0.249555	0.0444046	0.555682
Prr14	-1.01269	-0.0181926	0.872294	0.966054	-1.27548	-0.351037	0.00189628	0.0191423	-1.1569	-0.21026	0.0629938	0.634221
Atr	1.05005	0.0704592	0.548823	0.846128	1.28962	0.36695	0.00189555	0.0191423	1.24575	0.317009	0.00746593	0.286909
Pik3r3	1.17001	0.226518	0.413517	0.775775	1.84666	0.884918	0.00189985	0.0191656	1.6202	0.696169	0.0156304	0.381041
Klhdc10	1.04321	0.0610247	0.519096	0.831399	1.2265	0.294552	0.00191054	0.0192606	1.21169	0.277017	0.00356646	0.195016
Snca	4.96042	2.31046	3.57629e-05	0.00209082	3.23823	1.6952	0.00191259	0.0192684	-1.38724	-0.472218	0.381492	0.924309
BC005537	1.02806	0.03993	0.728114	0.92002	1.28051	0.356715	0.00192093	0.0193396	1.0921	0.127108	0.268784	0.881896
Spred1	1.18512	0.245033	0.103244	0.452485	1.3819	0.46665	0.00192314	0.019349	1.03403	0.0482782	0.748628	0.98298
Sart1	1.02714	0.0386307	0.699035	0.90919	-1.23959	-0.309861	0.00192517	0.0193565	-1.10073	-0.138456	0.165988	0.810511
Yeats4	-1.06567	-0.0917594	0.325552	0.717068	-1.22029	-0.287219	0.0019323	0.0194025	-1.12471	-0.169548	0.0681399	0.644412
Ddx3y	1.17259	0.229697	0.827724	0.952275	15.133	3.91963	0.00193114	0.0194025	2063.95	11.0112	1.90343e-11	5.76435e-08
Cyp2c23	-1.76812	-0.822216	0.00798003	0.107791	-1.94959	-0.963174	0.00193747	0.0194029	1.20213	0.265587	0.388619	0.926074
Sult5a1	-1.55398	-0.635967	0.0506923	0.317577	-2.02261	-1.01622	0.00193477	0.0194029	-1.03974	-0.056223	0.861519	0.988918
Tgfbr3l	-1.10709	-0.146769	0.543502	0.843951	-1.68163	-0.749863	0.00193654	0.0194029	-1.21496	-0.28091	0.240559	0.865232
1110059E24Rik	1.24247	0.313205	0.0196085	0.189116	1.33354	0.415262	0.0019372	0.0194029	-1.00107	-0.00153681	0.990911	0.998463
Rfwd3	-1.09166	-0.126528	0.182832	0.579574	-1.22513	-0.29294	0.00194137	0.0194291	-1.13222	-0.179155	0.0585123	0.615701
Slc22a30	-1.09312	-0.128446	0.624041	0.879325	1.76314	0.818144	0.00194982	0.0195008	2.16459	1.11409	2.71774e-05	0.0121036
Serpina1a	-1.23953	-0.309792	0.0120564	0.142369	-1.30352	-0.382417	0.00195226	0.0195123	1.04434	0.0625866	0.611685	0.97065
Stom	-1.01235	-0.0177088	0.884269	0.968937	-1.29867	-0.377032	0.00195976	0.0195743	-1.12289	-0.167221	0.169285	0.81381
Trim2	-1.40905	-0.494723	0.0051264	0.0801623	-1.46205	-0.547994	0.00196381	0.0196019	1.16546	0.220899	0.210398	0.845726
Atp2b1	-1.00735	-0.0105593	0.926048	0.979565	1.27634	0.352012	0.00197782	0.0197287	1.09576	0.131932	0.246975	0.868027
Ino80b	-1.10779	-0.147685	0.238114	0.644649	-1.30652	-0.385726	0.00198068	0.0197358	-1.09184	-0.126759	0.30873	0.8985
Cdca7	1.69427	0.76066	0.0017547	0.039314	1.67966	0.748171	0.00198114	0.0197358	-1.0824	-0.114233	0.641776	0.975369
Smad6	-1.56781	-0.64875	0.00347275	0.0634312	-1.59879	-0.676978	0.00198718	0.0197699	-1.19322	-0.254855	0.241454	0.866193
Wdr24	-1.00722	-0.0103765	0.923198	0.978789	-1.25924	-0.332556	0.00198671	0.0197699	-1.10175	-0.13979	0.193967	0.837877
Slc39a8	-1.27981	-0.355929	0.00541513	0.0831602	-1.31486	-0.394904	0.00199729	0.0198575	-1.06365	-0.089018	0.485207	0.948427
Fkbp2	-1.11427	-0.156094	0.111255	0.469455	-1.23407	-0.30343	0.0019993	0.0198645	1.00651	0.0093685	0.923833	0.991931
Loxl4	-2.77767	-1.47388	0.00680121	0.0969475	-3.23737	-1.69482	0.00200534	0.0199114	1.06288	0.0879793	0.868607	0.989557
Ccn4	-1.95027	-0.963674	0.00358203	0.0646473	-2.04192	-1.02993	0.00201173	0.0199617	1.18588	0.245955	0.449854	0.938266
Rps8	-1.20524	-0.269326	0.00877831	0.114669	-1.24594	-0.317233	0.00203838	0.0201865	1.0827	0.114637	0.264375	0.879044
Pafah1b2	1.10024	0.137815	0.184659	0.581111	1.2486	0.320311	0.00203834	0.0201865	1.06025	0.0844054	0.418699	0.930162
Tmem186	1.51848	0.602632	2.94369e-07	3.7774e-05	1.28479	0.361528	0.00203574	0.0201865	-1.05521	-0.0775304	0.516189	0.957215
Ring1	1.006	0.00862622	0.943127	0.985032	-1.29457	-0.372472	0.00204108	0.0202	-1.12708	-0.172595	0.153155	0.789609
Zfp110	-1.00658	-0.00946741	0.928019	0.980014	-1.2506	-0.322616	0.00204556	0.0202311	-1.13721	-0.185495	0.0765374	0.668313
Qrsl1	1.37641	0.460906	0.0280255	0.229758	1.57359	0.654064	0.00204728	0.020235	1.30825	0.387635	0.0693478	0.647389
Alkbh7	-1.17384	-0.231236	0.209523	0.61247	-1.48183	-0.567377	0.00206358	0.0203584	-1.12173	-0.165726	0.364424	0.920408
Xpa	-1.03973	-0.0562076	0.6751	0.898444	-1.3299	-0.411318	0.00206269	0.0203584	-1.16143	-0.215903	0.106031	0.720287
Prkacb	1.09305	0.128364	0.180937	0.577467	1.2269	0.295019	0.0020638	0.0203584	-1.03265	-0.0463535	0.629631	0.971213
Eml6	1.19868	0.261452	0.498752	0.822848	2.23706	1.1616	0.00206558	0.0203627	-1.01844	-0.0263632	0.946273	0.992874
Serp1	-1.14223	-0.191853	0.274983	0.677695	1.45682	0.542818	0.00207034	0.0203962	1.49551	0.580634	0.00099171	0.10501
Ldah	1.06965	0.0971387	0.276704	0.678501	1.21066	0.27579	0.00207754	0.0204539	1.15443	0.207176	0.0211899	0.434179
Tmem140	1.13742	0.185768	0.58927	0.865437	-2.09813	-1.0691	0.00208642	0.0205279	-1.82218	-0.865664	0.0123821	0.353754
Pias4	-1.06746	-0.0941862	0.428195	0.784194	-1.28706	-0.364082	0.00209864	0.0206348	-1.12905	-0.175109	0.139362	0.767413
Zfp945	-1.18009	-0.238903	0.184943	0.581602	-1.46666	-0.552536	0.00210025	0.0206372	-1.25628	-0.329157	0.0664995	0.641831
Lrwd1	-1.25939	-0.332727	0.0282434	0.230545	-1.38379	-0.468625	0.00210589	0.0206793	1.03572	0.0506377	0.736504	0.982228
Trim68	-1.35923	-0.442786	0.035716	0.263169	-1.56143	-0.642871	0.00211309	0.020723	-1.17871	-0.237206	0.253373	0.872769
Pgrmc1	-1.30887	-0.388324	0.00459032	0.074498	-1.33907	-0.421232	0.0021121	0.020723	-1.04173	-0.0589792	0.666346	0.975733
Jpt2	-1.44368	-0.529752	0.00051106	0.0160454	-1.3833	-0.46811	0.00211926	0.0207537	1.04685	0.0660514	0.663365	0.975733
Parp2	-1.23374	-0.30304	0.0310142	0.243704	-1.34814	-0.430975	0.00212032	0.0207537	-1.06065	-0.0849472	0.543277	0.964956
Tuba1c	-1.00262	-0.00376941	0.9881	0.99776	1.7199	0.782324	0.00211914	0.0207537	1.69254	0.759186	0.00286202	0.175452
Brat1	1.08348	0.115674	0.323836	0.716249	-1.28325	-0.359805	0.00212895	0.0208247	-1.15203	-0.204176	0.0821178	0.679673
1810030O07Rik	-1.09535	-0.131392	0.225424	0.629835	-1.25429	-0.326874	0.00213034	0.0208248	-1.19644	-0.258745	0.0157756	0.382199
Arhgef26	1.27854	0.354492	0.152901	0.541828	1.69813	0.763948	0.00214568	0.0209612	1.01017	0.014599	0.953049	0.993167
Epop	1.07977	0.110728	0.662083	0.892869	1.70586	0.770498	0.00216131	0.0211003	1.04507	0.0636014	0.803124	0.986876
Brip1	-1.40162	-0.487091	0.0871193	0.41627	-1.82772	-0.870044	0.00216425	0.0211154	-1.46102	-0.546977	0.0526842	0.592605
Herc4	-1.19641	-0.258708	0.0129776	0.148609	-1.24808	-0.319715	0.00216993	0.0211524	1.06582	0.0919679	0.376778	0.923198
Rpl7a	-1.15075	-0.202577	0.0457798	0.300853	-1.2407	-0.311159	0.00217084	0.0211524	1.03356	0.0476277	0.638497	0.975056
Tmem185a	-1.1004	-0.138022	0.25331	0.658857	1.29009	0.367476	0.00217536	0.0211828	-1.00871	-0.0125137	0.917473	0.991842
Pml	-1.09401	-0.129632	0.572537	0.857418	-1.63163	-0.70631	0.00217816	0.0211964	-1.38605	-0.470976	0.0404584	0.538804
A330035P11Rik	1.4239	0.509843	0.0232365	0.208193	1.62163	0.697446	0.00218183	0.0212186	1.21561	0.281678	0.225025	0.855254
Ago3	1.11153	0.152545	0.243625	0.650044	1.32023	0.400791	0.00218402	0.0212262	1.05818	0.081581	0.534671	0.963305
Gm49759	2.32284	1.21589	5.05503e-05	0.00275335	1.8734	0.90566	0.00218862	0.0212573	-1.19357	-0.255282	0.404726	0.930162
C2cd2	-1.26177	-0.335446	0.00503875	0.0792282	-1.28914	-0.366411	0.00219563	0.0213117	1.03759	0.0532426	0.655797	0.975733
Acer2	1.49476	0.579917	0.0154066	0.16417	1.66354	0.73426	0.00220367	0.021376	1.07411	0.103137	0.666726	0.975733
Ppp4r1l-ps	-1.16225	-0.216922	0.0701086	0.375728	-1.28943	-0.366729	0.00221223	0.0214185	-1.02003	-0.0286102	0.810626	0.986876
H2-T23	1.09174	0.126635	0.493303	0.820314	-1.48166	-0.567216	0.00221229	0.0214185	-1.36755	-0.451596	0.0147317	0.367996
Unc13b	1.17994	0.238718	0.436037	0.790573	1.92153	0.942252	0.00221229	0.0214185	1.12277	0.167058	0.587704	0.967981
Elf3	-1.3135	-0.393416	0.277709	0.67959	-2.14345	-1.09993	0.00221702	0.0214505	-1.46327	-0.549196	0.120637	0.742116
Pth1r	-1.38206	-0.466815	0.00648476	0.0941441	-1.43575	-0.521806	0.00223111	0.0215731	-1.107	-0.14666	0.388184	0.926074
Ang	-1.50751	-0.592165	0.00779099	0.10628	-1.603	-0.680773	0.00223485	0.0215817	-1.22802	-0.296329	0.18164	0.829929
Acot2	2.00065	1.00047	0.00412835	0.0700822	2.09446	1.06658	0.00223485	0.0215817	-1.10842	-0.148508	0.668558	0.975733
Ppid	1.08067	0.111923	0.362088	0.741758	1.29785	0.376129	0.0022464	0.0216794	1.16903	0.225308	0.0678505	0.644412
Hacl1	-1.55583	-0.637683	0.0354907	0.261891	-1.90582	-0.93041	0.00225471	0.0217457	-1.10042	-0.138055	0.647549	0.975733
Hrk	1.5292	0.612776	0.477498	0.809818	6.91353	2.78942	0.00226254	0.0218074	1.87921	0.910128	0.310954	0.900125
Cyyr1	-1.1311	-0.177723	0.498844	0.822865	1.74384	0.802267	0.00226422	0.0218097	1.20981	0.274775	0.297644	0.89459
Tagap	-1.27977	-0.355885	0.324562	0.716249	-2.1734	-1.11995	0.00226892	0.0218271	-1.17194	-0.228894	0.515131	0.957215
Atp1a2	2.0332	1.02375	0.131683	0.50518	4.3882	2.13363	0.00226817	0.0218271	1.00695	0.00998638	0.988191	0.998008
Nsmf	1.17435	0.231866	0.0320983	0.24861	1.25758	0.330649	0.002272	0.021843	1.128	0.173773	0.109033	0.722196
Galnt10	1.0791	0.109822	0.39121	0.761599	1.30689	0.386138	0.00227696	0.0218768	-1.01497	-0.021436	0.868185	0.989557
R3hcc1	1.06742	0.0941244	0.450111	0.797295	-1.30319	-0.382049	0.00228467	0.0219369	-1.09766	-0.13443	0.282453	0.889693
Prps1l3	1.07686	0.106829	0.315493	0.709027	1.25211	0.324365	0.00228641	0.0219397	1.06813	0.0950817	0.37454	0.922061
Spata13	-1.05802	-0.0813618	0.526955	0.835282	-1.31202	-0.391794	0.00229297	0.0219887	-1.23922	-0.309432	0.0160612	0.382887
Kbtbd13	-1.71435	-0.77766	0.14014	0.521286	-3.05925	-1.61318	0.00230129	0.02202	-1.36514	-0.449052	0.368035	0.920973
Nr1i2	1.35427	0.437513	0.00125553	0.0307128	1.33124	0.412775	0.00229904	0.02202	-1.13889	-0.187632	0.166454	0.81106
Limch1	1.69937	0.764996	0.0488252	0.312209	2.24672	1.16782	0.00229939	0.02202	-1.27867	-0.354649	0.364627	0.920408
Meg3	2.38913	1.25649	0.126594	0.497006	6.14724	2.61994	0.00230205	0.02202	1.27783	0.353699	0.663519	0.975733
Slc24a5	-1.29089	-0.368366	0.319776	0.713536	2.18122	1.12514	0.0023088	0.0220706	1.60218	0.680037	0.0767221	0.668313
Celf1	1.06252	0.0874938	0.340075	0.728552	1.21401	0.279785	0.0023144	0.0220887	1.14267	0.192404	0.0363856	0.52322
2500002B13Rik	1.3041	0.383053	0.224482	0.62893	1.98209	0.987019	0.00231507	0.0220887	1.49367	0.57886	0.0796626	0.677092
Pls1	1.33393	0.415681	0.0676925	0.368573	1.61974	0.69576	0.00231254	0.0220887	1.14694	0.197788	0.38562	0.925926
Ncbp1	1.16385	0.218909	0.114748	0.475994	1.34201	0.424398	0.00231691	0.0220924	1.21897	0.28566	0.0407562	0.541325
Insyn1	3.01863	1.59389	0.176676	0.572609	15.3915	3.94406	0.0023196	0.0221041	2.07283	1.0516	0.381266	0.924202
Khdc4	1.32288	0.403684	0.000971853	0.0258626	1.29504	0.372993	0.00232115	0.0221049	1.07059	0.0984049	0.422918	0.930162
Nqo1	-2.14383	-1.10019	0.00174999	0.039314	-2.09596	-1.06761	0.00233516	0.0221735	-1.21953	-0.286327	0.409044	0.930162
Efna1	-2.12854	-1.08986	0.000117549	0.00528167	-1.81277	-0.858193	0.00233673	0.0221735	1.33183	0.413413	0.139852	0.768655
Cyp27a1	-1.39365	-0.47887	0.000122939	0.00547514	-1.30071	-0.379299	0.00233273	0.0221735	1.07632	0.106101	0.393733	0.927644
Rps27	-1.24954	-0.321393	0.0211099	0.196102	-1.34209	-0.424477	0.00233364	0.0221735	-1.03043	-0.0432437	0.755977	0.983838
Nol9	1.37633	0.460831	0.00360031	0.0646507	1.3964	0.481713	0.00233378	0.0221735	1.02272	0.0324161	0.838329	0.988524
Pclo	1.57487	0.655233	0.347605	0.73307	4.50383	2.17115	0.00233713	0.0221735	-1.23256	-0.301655	0.665857	0.975733
Ezh1	-1.11395	-0.155681	0.147013	0.533651	-1.25158	-0.32375	0.00235316	0.0223004	-1.20606	-0.270298	0.0113744	0.341201
Clstn3	1.57675	0.656957	0.146958	0.533651	2.64643	1.40404	0.00235346	0.0223004	1.62444	0.699942	0.126391	0.749634
Txnrd3	-1.49384	-0.579029	0.000601932	0.0181925	-1.42624	-0.512213	0.00235818	0.0223172	1.03206	0.0455268	0.785339	0.986613
Rpl14	-1.17866	-0.237148	0.0125652	0.145907	-1.22197	-0.289214	0.00235676	0.0223172	1.06037	0.0845694	0.373209	0.921765
Zfp455	-1.1435	-0.193451	0.513445	0.828935	-1.86222	-0.897026	0.00236744	0.0223891	-1.37231	-0.456609	0.118112	0.738483
Calcrl	-1.06002	-0.0840931	0.680912	0.901312	1.54014	0.623065	0.00236873	0.0223891	1.1814	0.240502	0.240578	0.865232
Ngfr	-2.0101	-1.00727	0.000227621	0.00861658	-1.7765	-0.829037	0.0023776	0.0223907	1.14914	0.200551	0.45624	0.938751
Khnyn	-1.36921	-0.453344	0.0383161	0.272321	-1.58738	-0.666644	0.0023763	0.0223907	-1.02312	-0.0329769	0.879919	0.990073
Enpp5	-1.16219	-0.216846	0.296045	0.693489	-1.5496	-0.631898	0.0023733	0.0223907	-1.22354	-0.291056	0.160131	0.802548
Znrd1as	1.01201	0.0172222	0.898925	0.973372	-1.33056	-0.412033	0.00237925	0.0223907	-1.13401	-0.181433	0.180676	0.827776
Jagn1	1.06596	0.0921574	0.392268	0.762285	1.25608	0.328933	0.00237841	0.0223907	1.18871	0.249402	0.0221433	0.445201
Def8	1.1895	0.250355	0.0157612	0.166195	1.24424	0.315268	0.00237541	0.0223907	1.05218	0.0733832	0.481058	0.946488
Jag2	2.87114	1.52162	0.0127962	0.147117	3.5062	1.80991	0.00237568	0.0223907	-1.16278	-0.217582	0.734372	0.981627
Kif26a	1.44378	0.529854	0.0438445	0.293888	1.75728	0.813343	0.00238241	0.0224061	1.27759	0.353421	0.197005	0.837877
Rragd	2.00666	1.00479	0.00300037	0.0580019	2.02967	1.02125	0.00238532	0.0224061	-1.24351	-0.314421	0.354122	0.917375
Gm13775	5.5012	2.45975	0.00356637	0.0644965	5.9055	2.56206	0.00238502	0.0224061	-1.60325	-0.680999	0.402956	0.929833
Cycs	1.11371	0.155368	0.206594	0.608949	1.29619	0.374278	0.00239162	0.0224513	1.18104	0.240061	0.0515677	0.58732
Gstm2	-1.6101	-0.687149	0.000371184	0.0125177	-1.49987	-0.584839	0.00239998	0.022512	-1.09157	-0.126404	0.510234	0.955344
Epb41	1.24619	0.317529	0.00668715	0.096119	1.27931	0.355364	0.00240106	0.022512	-1.02234	-0.0318707	0.785423	0.986613
Ctif	1.30606	0.385225	0.0142989	0.158039	1.39157	0.476717	0.00240275	0.0225139	-1.07562	-0.105168	0.503955	0.953622
Pdzk1ip1	-2.50984	-1.3276	0.000387881	0.012994	-2.18389	-1.1269	0.00240782	0.0225474	1.03731	0.0528408	0.884126	0.990291
Clec2h	-1.46236	-0.548299	0.283527	0.685372	-3.00587	-1.58778	0.00241535	0.0225765	-1.00465	-0.00669957	0.989505	0.998008
Gm16998	-1.11503	-0.157081	0.693766	0.906463	-2.28488	-1.19212	0.00241315	0.0225765	-1.70808	-0.772379	0.0466478	0.564366
Smarca2	1.12386	0.168462	0.245597	0.651252	1.35733	0.440775	0.00241539	0.0225765	1.06208	0.0868926	0.549471	0.965404
Pkp1	1.57638	0.656613	0.189626	0.587398	2.93951	1.55557	0.00243454	0.0227414	1.47301	0.558765	0.289234	0.891725
Smyd2	1.08067	0.11193	0.28895	0.689421	1.24718	0.318669	0.00244964	0.0228684	1.05036	0.0708861	0.506421	0.954456
Rplp2	-1.16802	-0.224063	0.0619436	0.352878	-1.28686	-0.363852	0.00245119	0.0228687	-1.0185	-0.026451	0.825377	0.987984
Akr1c19	-2.60427	-1.38088	7.54468e-09	1.5438e-06	-1.63996	-0.713657	0.00245716	0.0229103	1.13025	0.17664	0.450853	0.938664
Gm20633	-1.10065	-0.138353	0.723931	0.919534	-2.32102	-1.21476	0.00246766	0.022994	-1.2575	-0.330556	0.393526	0.927435
Hsd17b7	-2.73603	-1.45208	3.1428e-19	3.17255e-16	-1.39663	-0.481953	0.00247863	0.023082	1.591	0.669937	2.58793e-05	0.0118747
Rpl29-ps2	-1.17151	-0.228368	0.549034	0.846128	-2.2083	-1.14293	0.00248495	0.0231267	-1.50885	-0.593449	0.1091	0.722196
Bco2	-1.24966	-0.321533	0.0745543	0.38714	-1.46095	-0.546909	0.00249243	0.023182	1.00802	0.01153	0.948932	0.993167
Xab2	1.00447	0.00643327	0.95302	0.987735	-1.25585	-0.328659	0.00249952	0.0232338	-1.17953	-0.238211	0.0288983	0.494013
Hsd17b4	1.1718	0.228732	0.0147601	0.160373	1.21725	0.28362	0.00250943	0.0232973	1.06641	0.0927571	0.322833	0.903874
Sbk1	1.78561	0.836414	0.000458952	0.0147234	1.64682	0.719687	0.00250792	0.0232973	-1.16198	-0.21658	0.36206	0.920408
Ccdc107	-1.04506	-0.0635923	0.579763	0.861086	-1.27194	-0.347032	0.0025232	0.0234108	-1.07725	-0.10735	0.349729	0.914882
Gstp1	-2.41238	-1.27046	0.000458741	0.0147234	-2.12967	-1.09063	0.00253732	0.0234698	1.78989	0.839872	0.0194672	0.418117
Trit1	1.07268	0.101213	0.445463	0.79552	-1.3212	-0.401854	0.00253417	0.0234698	-1.09614	-0.132426	0.318875	0.90353
Camsap1	1.16082	0.215143	0.135324	0.511758	1.35106	0.434092	0.00253452	0.0234698	1.04709	0.0663909	0.647239	0.975733
Gtf2h1	1.16724	0.223097	0.0361798	0.264654	1.24929	0.321107	0.0025361	0.0234698	1.02241	0.0319764	0.765087	0.984062
Tha1	1.80966	0.855723	6.98812e-06	0.000554	1.48286	0.568386	0.0025333	0.0234698	-1.20202	-0.265463	0.168869	0.81381
Cyp20a1	-1.38225	-0.467019	3.74917e-05	0.00217509	-1.26568	-0.339915	0.00255415	0.0236075	1.01451	0.0207774	0.853085	0.988918
Plin5	1.67738	0.746209	2.41667e-05	0.00149972	1.44624	0.532302	0.00255532	0.0236075	1.01696	0.0242682	0.890806	0.990346
Xrcc6	-1.13003	-0.176365	0.07171	0.380727	-1.22657	-0.294635	0.00256272	0.0236614	-1.04958	-0.0698149	0.474639	0.94404
Gm31814	-1.62238	-0.698112	0.0914047	0.426912	-2.46519	-1.3017	0.0025738	0.0237203	1.07338	0.102166	0.80066	0.986876
Dhx34	1.01505	0.0215577	0.886937	0.969885	-1.3683	-0.452388	0.00257199	0.0237203	-1.30977	-0.389312	0.00984195	0.31811
Gabra3	1.25888	0.332135	0.168628	0.56229	1.64328	0.716575	0.00257231	0.0237203	-1.14547	-0.195934	0.419705	0.930162
Dazap2	-1.09759	-0.134339	0.169913	0.563569	-1.22698	-0.295112	0.00257655	0.0237312	-1.05759	-0.0807818	0.409015	0.930162
Sumo3	-1.12327	-0.167705	0.164261	0.557251	-1.28712	-0.364149	0.00259355	0.0238733	1.0533	0.0749133	0.534449	0.963179
Lmtk3	2.27364	1.18501	0.294291	0.69236	13.1719	3.71939	0.00259589	0.0238803	1.89287	0.920575	0.422589	0.930162
Ctc1	-1.17887	-0.237405	0.204174	0.605602	-1.47819	-0.563836	0.00259816	0.0238866	-1.12425	-0.168957	0.364744	0.920408
Zkscan4	-1.56761	-0.648564	0.046817	0.304773	-1.94021	-0.956214	0.00260509	0.0238923	-1.39992	-0.485341	0.121933	0.742819
Olfr56	-1.00513	-0.00737881	0.993201	0.99876	-6.64332	-2.7319	0.00260153	0.0238923	-6.09074	-2.60662	0.00393526	0.208348
Rad54l2	1.11061	0.151349	0.274591	0.677395	1.33561	0.417502	0.00260453	0.0238923	1.07997	0.110993	0.423839	0.930647
Gm12909	1.25383	0.326338	0.249489	0.654594	1.82076	0.864543	0.00260263	0.0238923	1.55906	0.640674	0.025794	0.47499
Tbc1d31	1.14305	0.192887	0.119298	0.484637	1.29691	0.37508	0.00260991	0.0239221	1.15957	0.213586	0.0893286	0.691707
Zfp622	-1.05152	-0.0724801	0.544473	0.843951	-1.28428	-0.360958	0.00261234	0.0239298	-1.02711	-0.0385858	0.747013	0.982754
Abca2	-1.39246	-0.477636	0.000218768	0.00839347	-1.30854	-0.387957	0.00261568	0.023946	-1.07103	-0.0989983	0.441781	0.935909
Ak5	1.86427	0.89861	0.344017	0.730503	7.97474	2.99544	0.00263236	0.0240841	1.23329	0.302507	0.753799	0.983624
Slc10a2	-1.15194	-0.204068	0.726832	0.91971	3.56868	1.83539	0.00263407	0.0240852	4.10149	2.03615	0.000909215	0.100492
Smim19	-1.0166	-0.0237568	0.889497	0.970211	-1.4276	-0.513592	0.00263814	0.0240872	-1.26955	-0.344315	0.0437679	0.555342
Fut11	1.16876	0.224975	0.105961	0.458285	1.33764	0.419693	0.00263688	0.0240872	1.11002	0.150581	0.287392	0.891373
Fam131b	2.96945	1.5702	0.275422	0.677985	33.0591	5.04697	0.00263907	0.0240872	3.70165	1.88817	0.208508	0.84273
Tex12	-1.28185	-0.358232	0.380227	0.754673	-2.44133	-1.28767	0.00266363	0.0242822	-1.03569	-0.0505935	0.900219	0.99115
Cdnf	-1.23927	-0.309487	0.370494	0.748003	-2.07867	-1.05566	0.00266347	0.0242822	-1.18854	-0.249187	0.456042	0.938751
Pskh1	-1.06755	-0.0943064	0.329875	0.720129	-1.22272	-0.290096	0.00266845	0.0242969	-1.09459	-0.13039	0.177376	0.824356
Syn1	1.63366	0.70811	0.430011	0.785661	7.28983	2.86588	0.00266815	0.0242969	1.38008	0.464756	0.605425	0.970398
Fbxl21	-1.21008	-0.275105	0.326423	0.717547	-1.79287	-0.842273	0.00267201	0.0243147	-1.23828	-0.308337	0.265199	0.879059
Mfsd9	-1.53191	-0.615331	0.0195094	0.188641	-1.72352	-0.785359	0.00267726	0.0243332	-1.17141	-0.228251	0.37678	0.923198
Gm37762	2.88138	1.52676	0.0172718	0.174586	4.10411	2.03707	0.0026759	0.0243332	1.65596	0.727668	0.304963	0.897218
Col4a3bp	1.15846	0.212207	0.0641787	0.358728	1.26956	0.344331	0.00268365	0.0243766	1.05871	0.0823047	0.473719	0.943645
Cpsf4	1.04323	0.0610527	0.661693	0.892593	-1.336	-0.417915	0.0026953	0.0244678	-1.17512	-0.232808	0.0948622	0.701369
Slit3	1.08657	0.119783	0.774356	0.936123	2.29011	1.19542	0.00270209	0.0245147	-1.082	-0.113707	0.787531	0.986613
Tmed5	1.21717	0.28353	0.129447	0.501174	1.47642	0.562108	0.00271421	0.0245959	1.18463	0.244437	0.191502	0.837877
Rhoc	1.29392	0.371748	0.0254064	0.216979	1.41127	0.496991	0.00271429	0.0245959	-1.01245	-0.017854	0.915038	0.991842
Slc25a22	-1.02764	-0.0393411	0.7676	0.934776	-1.3187	-0.399121	0.00273768	0.0247931	-1.27368	-0.349006	0.00880073	0.307761
Rpl11	-1.19514	-0.257182	0.011951	0.141695	-1.23664	-0.306424	0.00275728	0.0249556	1.0337	0.047818	0.639956	0.975365
E2f2	2.028	1.02006	0.00281634	0.055917	2.04176	1.02981	0.00275993	0.0249647	1.25739	0.330433	0.338781	0.911367
Pfkl	1.29526	0.37324	0.00174517	0.0392651	1.27993	0.35606	0.00276268	0.0249746	-1.06244	-0.0873824	0.464815	0.939835
Syp	2.93041	1.5511	0.146519	0.533572	10.7615	3.42781	0.00276978	0.0250239	1.27754	0.353365	0.736576	0.982228
Vat1l	2.26903	1.18208	0.47478	0.808916	71.7631	6.16517	0.00277245	0.025033	8.31589	3.05587	0.0931898	0.700338
Snx14	-1.09297	-0.128256	0.129094	0.500475	-1.19028	-0.251297	0.0027954	0.0252102	-1.08516	-0.117911	0.161748	0.803805
Sod1	-1.08352	-0.115727	0.185599	0.58254	-1.1987	-0.261466	0.00279456	0.0252102	-1.05441	-0.0764327	0.381914	0.924557
Ccng2	-1.69541	-0.761635	0.0197692	0.190302	-1.97395	-0.981084	0.00279881	0.0252259	1.06019	0.0843207	0.795013	0.986876
Ankle2	-1.13573	-0.183622	0.0343591	0.258196	-1.19696	-0.259376	0.00280603	0.0252695	1.00565	0.0081245	0.925342	0.991931
Eda	1.17218	0.229191	0.276786	0.678501	-1.53515	-0.618384	0.00280698	0.0252695	-1.48993	-0.575244	0.00593075	0.252968
Prmt9	1.00926	0.0133032	0.90052	0.973855	-1.24584	-0.317124	0.00281466	0.0253168	-1.13102	-0.177619	0.0950845	0.70149
Fbp2	2.66565	1.41449	0.00816588	0.109229	2.98639	1.5784	0.00281558	0.0253168	-1.04011	-0.0567384	0.922376	0.991931
Apcs	-1.33886	-0.42101	0.0329106	0.25181	-1.50559	-0.590326	0.00282889	0.0254214	1.02681	0.038173	0.846343	0.988757
Pop1	-1.04515	-0.0637155	0.75426	0.931567	-1.5233	-0.6072	0.00283332	0.0254461	-1.22631	-0.29432	0.146518	0.778995
Slc12a2	1.17409	0.231545	0.318334	0.712	1.6158	0.692252	0.0028372	0.0254659	-1.04536	-0.063996	0.783064	0.986613
Loxl2	1.01549	0.0221815	0.904629	0.974398	1.46944	0.555269	0.00283924	0.025469	1.28891	0.366151	0.0496704	0.580028
Dcaf7	-1.18715	-0.247497	0.0301774	0.240174	-1.26586	-0.340115	0.00284682	0.0255068	-1.12299	-0.167345	0.141943	0.772047
Cadm1	1.06387	0.0893237	0.541247	0.84251	1.35196	0.435056	0.0028452	0.0255068	-1.07352	-0.102349	0.484359	0.948427
Hacd3	1.12208	0.166179	0.167943	0.561293	1.28336	0.35993	0.00284917	0.0255128	1.07372	0.102621	0.394739	0.928134
Wdr73	1.33162	0.413178	0.000681334	0.0201894	1.28583	0.362704	0.00285616	0.0255603	1.01155	0.0165606	0.893154	0.99073
Gm45640	1.22473	0.292461	0.364242	0.74401	1.9676	0.976437	0.00286362	0.0256119	1.4067	0.492316	0.135929	0.764643
Flcn	1.0145	0.0207744	0.906345	0.974925	-1.44063	-0.5267	0.00286828	0.0256384	-1.36625	-0.450227	0.0108226	0.333082
Anxa13	-1.44524	-0.531305	0.194495	0.593638	-2.30655	-1.20574	0.00287004	0.0256391	-1.55959	-0.641166	0.107312	0.721415
Frat1	-1.27306	-0.348298	0.27654	0.678451	-1.9514	-0.96451	0.00287633	0.0256637	-1.05101	-0.0717761	0.821817	0.986876
Ahi1	1.16038	0.214592	0.729449	0.920597	3.72583	1.89756	0.00287789	0.0256637	1.20894	0.273739	0.660903	0.975733
Sult1c2	1.72264	0.784623	0.000357437	0.0122728	1.56807	0.648986	0.00287598	0.0256637	-1.38044	-0.465127	0.0344569	0.518672
Gstp2	-1.69197	-0.758705	0.0392425	0.27584	-2.19735	-1.13576	0.00288595	0.0256845	1.11596	0.158283	0.659568	0.975733
A530084C06Rik	-1.39108	-0.476204	0.324939	0.716711	-2.7153	-1.44111	0.002886	0.0256845	-1.5552	-0.637099	0.173974	0.818573
Cdkn2aip	-1.05872	-0.0823218	0.458886	0.800421	-1.25575	-0.328545	0.002887	0.0256845	-1.16843	-0.224569	0.0423746	0.547485
Spty2d1	1.31979	0.400306	0.000242429	0.00906386	1.25212	0.32437	0.00288339	0.0256845	-1.03289	-0.0466886	0.67048	0.975733
Rnf114	-1.04611	-0.0650328	0.53532	0.839595	-1.24164	-0.31225	0.00289095	0.0257045	-1.11409	-0.155863	0.137048	0.764643
Tmem63a	-1.43415	-0.520198	0.000133337	0.00585213	-1.31974	-0.400249	0.0029056	0.0257819	-1.1218	-0.16581	0.216859	0.852391
Stat5b	-1.24864	-0.320352	0.0544997	0.331172	-1.41065	-0.49636	0.00290646	0.0257819	-1.17258	-0.229689	0.167434	0.812598
Rdh16	-1.0358	-0.0507427	0.753934	0.931464	1.39766	0.483018	0.00290304	0.0257819	1.13247	0.179469	0.268032	0.881526
Wdr7	1.01378	0.0197401	0.884413	0.968937	1.32394	0.404833	0.00290311	0.0257819	1.14893	0.200292	0.141568	0.771559
Ttc30b	1.00635	0.00912687	0.954617	0.987735	-1.38705	-0.472018	0.00291204	0.0258071	-1.31163	-0.391362	0.0140217	0.361739
Vhl	1.22336	0.290847	0.0279233	0.229417	1.31321	0.393102	0.00291382	0.0258071	1.03869	0.0547675	0.682115	0.976871
Gbp4	1.64053	0.714163	0.286354	0.687097	-4.16785	-2.0593	0.00291442	0.0258071	-4.3635	-2.12548	0.00218305	0.154961
Tmem41a	1.06955	0.097003	0.698236	0.908775	1.67891	0.747527	0.00291816	0.0258251	1.22128	0.2884	0.252911	0.872653
Xaf1	1.19132	0.252555	0.453339	0.798035	-2.01094	-1.00787	0.00293374	0.0259479	-1.87846	-0.909548	0.0072019	0.283361
Rasgrp3	-1.23309	-0.302276	0.18278	0.579574	1.59705	0.675408	0.00294018	0.0259896	1.27562	0.351199	0.122338	0.743358
Tgds	-1.23766	-0.307615	0.00524265	0.081253	-1.25323	-0.325654	0.00294388	0.0260072	-1.10904	-0.149307	0.172892	0.816514
Uvrag	1.15462	0.207414	0.0808977	0.399715	1.27723	0.353014	0.00297749	0.0262887	1.0624	0.087325	0.46395	0.939835
Rpl38	-1.17903	-0.237597	0.129023	0.500475	-1.38084	-0.46555	0.00299293	0.0263244	-1.00506	-0.0072753	0.962893	0.994726
Mpp5	1.00436	0.00627409	0.9617	0.989935	1.30862	0.388042	0.0029937	0.0263244	1.1232	0.16762	0.201231	0.839403
Cacybp	1.09597	0.132214	0.437236	0.791184	1.42071	0.506617	0.00298835	0.0263244	1.18323	0.242731	0.155175	0.79441
Zfp131	1.12028	0.163856	0.275987	0.678424	1.36394	0.447778	0.0029838	0.0263244	1.16512	0.220484	0.145638	0.778264
Trp53	1.12985	0.176132	0.104906	0.45586	-1.24945	-0.321298	0.00298738	0.0263244	-1.2394	-0.309637	0.00437476	0.222002
Lpcat3	1.14083	0.19009	0.250735	0.656175	1.40665	0.492263	0.00299207	0.0263244	1.09656	0.132978	0.422006	0.930162
Zfp91	1.14838	0.199597	0.187157	0.584741	1.36604	0.449997	0.00299319	0.0263244	1.14604	0.196659	0.194324	0.837877
Zfp72	-1.00077	-0.00110917	0.995974	0.999278	-1.56871	-0.649577	0.00302143	0.0265528	-1.25919	-0.332496	0.127419	0.751026
Cwf19l2	-1.20446	-0.268391	0.0198849	0.191173	-1.26662	-0.34098	0.00302488	0.0265677	-1.05034	-0.0708632	0.537115	0.964362
Homez	-1.25607	-0.328915	0.041873	0.286897	-1.3893	-0.474355	0.00303017	0.0265987	-1.13231	-0.179268	0.261072	0.876176
Rnase4	-1.57139	-0.652043	0.00197366	0.0431867	-1.54141	-0.624247	0.00304124	0.026665	-1.18342	-0.242962	0.247177	0.868027
P4ha1	1.57117	0.651841	0.00338213	0.0626745	1.57987	0.659806	0.00304061	0.026665	1.08939	0.123524	0.579436	0.96665
Sgpp1	1.06297	0.0880987	0.509803	0.826934	1.31651	0.396716	0.00304496	0.0266667	1.15832	0.212039	0.113512	0.727069
Cacnb4	2.38902	1.25642	0.171025	0.565071	7.30873	2.86962	0.00304451	0.0266667	1.63362	0.708075	0.445127	0.935909
Scn2b	4.06388	2.02286	0.212163	0.615387	50.5124	5.65857	0.00305807	0.026766	5.19021	2.37579	0.153136	0.789609
Ankrd54	-1.03144	-0.0446606	0.775251	0.936167	-1.38195	-0.466704	0.00306053	0.0267721	-1.04288	-0.0605675	0.698697	0.979521
Rpl4	-1.15583	-0.208933	0.0209387	0.195471	-1.204	-0.267833	0.0030881	0.0269977	1.04851	0.0683374	0.449928	0.938266
Chst11	1.36241	0.446161	0.412433	0.775303	3.11178	1.63774	0.00309344	0.0270288	1.41325	0.499019	0.378082	0.923198
Ptprk	-1.23984	-0.310159	0.00257845	0.0529151	-1.23462	-0.30407	0.00310755	0.0271364	-1.0016	-0.00230211	0.982117	0.997013
Catsperg1	-1.34813	-0.430959	0.243123	0.649522	-2.13904	-1.09697	0.00311486	0.0271689	-1.22754	-0.295772	0.406547	0.930162
Fam129b	-1.31664	-0.396861	0.0450408	0.29795	-1.49696	-0.582031	0.00311472	0.0271689	-1.2951	-0.373068	0.0577863	0.612061
Nudt6	-1.22343	-0.290928	0.0505833	0.317156	-1.35416	-0.437401	0.00312994	0.0272558	-1.06545	-0.0914577	0.534593	0.963305
Adgrl4	-1.05673	-0.0796073	0.784201	0.938548	1.8203	0.86418	0.00313022	0.0272558	1.25131	0.323439	0.267083	0.879916
Frmd8	1.22985	0.298484	0.138668	0.518448	1.51342	0.597809	0.00312779	0.0272558	1.17018	0.226735	0.263171	0.87786
Gm6665	-1.86461	-0.89887	0.0328003	0.251742	-2.40037	-1.26325	0.00313404	0.0272577	-1.03444	-0.04885	0.904201	0.991842
Slc5a3	1.16669	0.222424	0.31137	0.705576	1.5723	0.652873	0.00313303	0.0272577	1.25935	0.332676	0.133188	0.759763
Myo19	1.21176	0.277105	0.0602794	0.348644	1.353	0.436157	0.00314723	0.0273352	1.09629	0.132628	0.374899	0.922199
Acsl6	2.46407	1.30104	0.333232	0.722885	23.2773	4.54085	0.00314836	0.0273352	3.83621	1.93968	0.165173	0.809416
Mpp2	2.57095	1.3623	0.0584513	0.34356	4.42929	2.14708	0.00314528	0.0273352	-1.08448	-0.117004	0.871538	0.989557
Zfp941	-1.93445	-0.951921	0.0234319	0.209473	-2.33398	-1.22279	0.00315252	0.0273556	-1.43391	-0.519957	0.200472	0.83826
Kcnt2	1.53399	0.617293	0.0776987	0.393632	2.06011	1.04272	0.00316242	0.0274258	1.22117	0.288263	0.422488	0.930162
Ripply1	1.24153	0.312117	0.292314	0.691785	-1.82707	-0.869531	0.00317065	0.0274814	-1.50477	-0.589546	0.0445016	0.555903
S100a1	-1.14008	-0.189136	0.0601467	0.348409	-1.22835	-0.296721	0.00318517	0.0275757	-1.02476	-0.0352915	0.725492	0.980592
Elk3	-1.02946	-0.041882	0.791847	0.941141	1.38381	0.468645	0.00318379	0.0275757	1.19706	0.259498	0.103632	0.714546
Arnt	1.01897	0.0271049	0.794839	0.942311	1.23717	0.30704	0.00318745	0.0275796	1.02924	0.041574	0.690518	0.978618
Tmem256	-1.1777	-0.235972	0.135429	0.51181	-1.3808	-0.465502	0.00319145	0.0275827	-1.1448	-0.195095	0.215643	0.851218
Kcnq5	1.33896	0.421115	0.578237	0.860265	5.06808	2.34144	0.00319113	0.0275827	2.0235	1.01686	0.192444	0.837877
Mpg	-1.03806	-0.0538845	0.713583	0.915487	-1.34861	-0.43147	0.00319979	0.0276382	-1.17309	-0.230319	0.115612	0.732138
Scn3b	2.09358	1.06597	0.274219	0.676919	8.47779	3.08369	0.00320152	0.0276382	1.99817	0.998683	0.320327	0.903773
Prkar1b	2.10725	1.07536	0.292596	0.691785	9.41497	3.23496	0.00321618	0.0277489	1.37593	0.460404	0.651258	0.975733
Clmn	1.29639	0.374498	0.0240441	0.211577	1.40365	0.489179	0.00322392	0.0277998	-1.09998	-0.137474	0.407083	0.930162
Rps29	-1.18516	-0.245081	0.117132	0.481307	-1.37684	-0.461358	0.00323113	0.0278304	-1.02029	-0.0289788	0.852879	0.988918
Cbfb	1.32076	0.401367	0.0345284	0.258826	1.47502	0.560735	0.00323098	0.0278304	1.15812	0.211781	0.266716	0.879734
Uqcc3	-1.04629	-0.06528	0.61637	0.875531	-1.30484	-0.383871	0.00323322	0.0278312	-1.08244	-0.114287	0.379906	0.92365
Fscn1	1.12833	0.174191	0.52593	0.835241	1.75449	0.811049	0.0032349	0.0278312	1.12917	0.175266	0.525708	0.959211
Mab21l4	-2.09412	-1.06635	0.0145797	0.159913	-2.39273	-1.25866	0.00324461	0.0278989	-1.15335	-0.205833	0.607181	0.97065
Gm10138	1.60921	0.686353	0.0384505	0.272701	1.99936	0.999539	0.00325126	0.0279402	1.32829	0.409567	0.241861	0.866193
Gm42777	1.30203	0.380766	0.350717	0.733907	2.24324	1.16558	0.00325865	0.0279878	1.10973	0.150215	0.725004	0.980592
Gstp-ps	-2.36608	-1.2425	0.00455532	0.0741684	-2.5562	-1.354	0.00326672	0.0280412	1.74304	0.801602	0.0631753	0.634956
Rpl26	-1.20908	-0.273912	0.0307642	0.242747	-1.29532	-0.373314	0.00326887	0.0280427	1.04893	0.0689159	0.586494	0.967981
Hmgcs2	1.39368	0.478904	7.07319e-05	0.00354643	1.27816	0.354073	0.0032706	0.0280427	-1.06986	-0.0974168	0.417909	0.930162
Fbxl12	1.30932	0.388818	0.0125126	0.145743	-1.36793	-0.451997	0.00329573	0.0282422	-1.46358	-0.549506	0.00041637	0.0618105
Nkain2	2.70404	1.43512	0.0161139	0.167927	3.34414	1.74164	0.00329918	0.0282558	-1.0638	-0.0892211	0.884297	0.990291
Scaper	-1.08	-0.111026	0.496826	0.821897	-1.39585	-0.481143	0.00330131	0.0282581	-1.0985	-0.13553	0.406106	0.930162
Angptl2	-1.05666	-0.0795091	0.535062	0.839568	1.29653	0.374656	0.00331005	0.0282849	1.02022	0.0288845	0.822046	0.986876
Shld2	-1.01313	-0.018819	0.91996	0.978105	1.46668	0.552559	0.00330914	0.0282849	1.4218	0.50772	0.00696976	0.28131
Esrrg	1.25292	0.325298	0.131466	0.504991	1.54533	0.62792	0.00330831	0.0282849	-1.17465	-0.232227	0.283271	0.889693
Hspa4	1.16592	0.221464	0.0824198	0.403362	1.29682	0.374983	0.00331193	0.028285	1.14235	0.192007	0.132491	0.758799
Cep120	-1.21734	-0.283734	0.00550498	0.0837753	-1.22967	-0.298266	0.00331744	0.0283161	-1.05756	-0.0807398	0.426584	0.931215
Xpc	-1.0023	-0.00331404	0.975111	0.994207	-1.24061	-0.311046	0.00331988	0.0283209	-1.12109	-0.164897	0.120211	0.741378
Gpihbp1	-1.0551	-0.077374	0.605378	0.872846	1.35595	0.439302	0.00332531	0.0283512	1.15102	0.202917	0.177826	0.82455
Atg2a	-1.05212	-0.0733006	0.539113	0.841572	-1.27432	-0.349731	0.00336391	0.0286529	-1.1596	-0.213627	0.0732786	0.660636
Tmem199	1.15395	0.206586	0.13385	0.509748	1.32569	0.406744	0.00336448	0.0286529	1.16806	0.224114	0.110454	0.724019
Gm11832	-1.35487	-0.438159	0.350498	0.733907	-2.65264	-1.40743	0.00336828	0.0286692	-1.097	-0.133559	0.775049	0.984765
Tmem119	1.00579	0.00833556	0.979378	0.995647	1.94803	0.962018	0.00337324	0.0286953	1.49319	0.578402	0.0837733	0.681168
Sqstm1	-1.06771	-0.0945154	0.344402	0.730587	-1.22527	-0.293101	0.00338397	0.0287556	-1.08615	-0.119221	0.232975	0.860836
Gm44421	-1.00982	-0.0140956	0.952886	0.987735	1.63731	0.711324	0.00338413	0.0287556	1.50766	0.592312	0.0154239	0.378522
Tstd2	1.22275	0.290124	0.00784086	0.106672	1.24878	0.320518	0.00338893	0.0287803	1.08318	0.115276	0.295172	0.893215
Fau	-1.11001	-0.15057	0.257894	0.663461	-1.31066	-0.390289	0.00339527	0.0288179	-1.06572	-0.0918234	0.490007	0.950389
Rnf144a	-1.28072	-0.356953	0.244761	0.651028	-1.8701	-0.903119	0.00340206	0.0288563	-1.31683	-0.397074	0.19445	0.837877
Nrp2	-1.16199	-0.216592	0.338766	0.727803	1.58378	0.663376	0.00340534	0.0288563	1.15811	0.211774	0.350074	0.915039
Rasd2	1.40638	0.491988	0.603691	0.871917	7.70178	2.94519	0.00340551	0.0288563	1.61512	0.691639	0.473635	0.943645
Rps11	-1.12499	-0.169914	0.100897	0.447507	-1.23428	-0.303667	0.00341003	0.0288784	1.06457	0.0902714	0.383444	0.925076
Gigyf1	1.00286	0.00412166	0.971663	0.993085	-1.26513	-0.339285	0.0034236	0.0289772	-1.12685	-0.172292	0.137383	0.764643
Ptpn3	-1.54349	-0.626198	1.37531e-06	0.00014362	-1.29973	-0.378208	0.00343485	0.0290562	1.06013	0.084242	0.51365	0.956548
Adh4	-1.43585	-0.521906	0.00527849	0.0817248	-1.46227	-0.548207	0.00344219	0.0290917	1.32682	0.407973	0.0290678	0.494013
Prodh	-1.34448	-0.427047	0.0161606	0.167948	-1.43337	-0.519414	0.00344673	0.0290917	-1.20802	-0.27264	0.123994	0.746772
Emc6	1.10004	0.137558	0.137738	0.516444	1.20728	0.271757	0.00344545	0.0290917	1.12897	0.17501	0.0607006	0.626964
Prpf4b	1.12733	0.17291	0.182349	0.579121	1.30137	0.38003	0.00344449	0.0290917	1.19116	0.252367	0.0522168	0.591605
Ormdl2	-1.1775	-0.235729	0.0181072	0.1805	-1.22455	-0.292248	0.00345433	0.0291395	1.04419	0.062378	0.531334	0.962538
Sgpl1	-1.28194	-0.358332	0.0118427	0.140645	-1.33464	-0.416446	0.0034653	0.0291592	1.03949	0.0558704	0.694284	0.979458
Rpl35	-1.15066	-0.202458	0.101785	0.449932	-1.28527	-0.362071	0.00346628	0.0291592	-1.00405	-0.00582643	0.962417	0.994671
Nmi	-1.01814	-0.0259392	0.906565	0.974925	-1.56574	-0.646845	0.0034658	0.0291592	-1.42791	-0.513904	0.0201026	0.423947
Paf1	-1.01802	-0.0257645	0.756106	0.932092	-1.1828	-0.242209	0.0034658	0.0291592	-1.05691	-0.0798488	0.335967	0.910685
Zc3h11a	1.06867	0.0958181	0.476373	0.808916	1.31352	0.39344	0.00346334	0.0291592	1.11522	0.157332	0.24638	0.868027
Mbnl3	1.74936	0.806824	0.00611357	0.0900503	1.78727	0.837758	0.00347004	0.0291746	-1.2452	-0.316375	0.293079	0.893215
P2ry4	-1.57015	-0.6509	5.99433e-05	0.00312987	-1.3855	-0.470407	0.00347986	0.029224	-1.06773	-0.0945421	0.555697	0.966057
Itpk1	-1.14055	-0.189734	0.351238	0.734693	-1.51149	-0.595976	0.00347886	0.029224	-1.13618	-0.184197	0.364458	0.920408
Mkrn2	-1.13481	-0.182457	0.118388	0.483993	-1.26578	-0.340027	0.00348557	0.029224	-1.09824	-0.135196	0.245436	0.868027
AC115752.1	-1.01294	-0.0185513	0.955044	0.987735	-1.94968	-0.963238	0.00348498	0.029224	-1.39858	-0.483958	0.137325	0.764643
Ergic2	1.08187	0.113526	0.221857	0.625831	1.20772	0.272282	0.00348381	0.029224	1.17907	0.237647	0.010953	0.33505
Eif4g2	1.03492	0.0495233	0.651276	0.888116	1.2486	0.320314	0.0034955	0.029291	1.14057	0.189754	0.0834868	0.681168
Hspa1b	3.02387	1.5964	9.89746e-05	0.00462554	2.27833	1.18798	0.0035194	0.029475	1.31097	0.390637	0.333627	0.909699
Batf2	1.55817	0.639851	0.295067	0.692923	-3.45143	-1.78719	0.00353204	0.0295645	-3.53044	-1.81985	0.00316208	0.183396
Unc50	-1.11602	-0.158363	0.0862511	0.414108	-1.20461	-0.268564	0.00354112	0.0296078	-1.03357	-0.0476302	0.604953	0.970362
Ubald2	-1.03615	-0.0512311	0.743336	0.927416	-1.37083	-0.455052	0.00354072	0.0296078	-1.16234	-0.217031	0.163865	0.806647
2310034O05Rik	3.75711	1.90962	0.000311961	0.0111936	2.85092	1.51143	0.00354735	0.0296435	-1.6301	-0.704963	0.178667	0.8256
Nptxr	3.29004	1.71811	0.0569753	0.338773	6.57067	2.71604	0.00355193	0.0296654	-1.25524	-0.327959	0.710692	0.980437
Gsdmd	1.04063	0.0574617	0.737277	0.924561	-1.41336	-0.499133	0.00355563	0.0296799	-1.32477	-0.405739	0.0178318	0.406417
4930402H24Rik	1.01208	0.0173255	0.884128	0.968937	1.2726	0.347774	0.0035632	0.0297267	1.29252	0.370183	0.00194848	0.151302
Nes	1.09487	0.130759	0.619291	0.876969	1.71073	0.774613	0.00357178	0.0297819	1.40776	0.493405	0.0640681	0.639418
Cyp4b1	-2.25604	-1.17379	0.0014909	0.0351093	-2.10647	-1.07483	0.00357756	0.0298136	1.15938	0.213348	0.557522	0.966321
Tmem43	-1.01569	-0.0224624	0.853982	0.960661	1.28043	0.356628	0.00358436	0.0298539	1.18994	0.250893	0.0422918	0.547485
Mospd2	-1.35776	-0.44123	0.000198229	0.00784955	-1.2704	-0.345286	0.003598	0.029951	1.11499	0.157032	0.18431	0.832343
Sacs	1.17449	0.23203	0.343434	0.730273	1.63622	0.710369	0.00360761	0.0300146	-1.03456	-0.0490197	0.842073	0.988524
Sult4a1	2.5717	1.36272	0.320195	0.714089	23.2069	4.53648	0.00361249	0.0300386	3.57939	1.83971	0.189311	0.835449
Nipsnap1	-1.27679	-0.352522	0.00123382	0.0302796	-1.24599	-0.317293	0.00362803	0.0301186	1.03192	0.0453319	0.677353	0.976023
Asah2	1.07295	0.101582	0.323409	0.716249	1.23029	0.299001	0.00362458	0.0301186	1.01866	0.026677	0.795898	0.986876
Ciart	1.74543	0.803581	0.248283	0.653711	4.27605	2.09628	0.00362808	0.0301186	1.68414	0.752013	0.282571	0.889693
Copg1	-1.01339	-0.0191848	0.88802	0.970159	1.31669	0.396919	0.00364308	0.0302266	1.2216	0.288777	0.0344494	0.518672
Eif2b3	1.21606	0.28222	0.0643063	0.359044	1.36359	0.447412	0.00364686	0.0302413	1.21861	0.285237	0.0659288	0.641831
Zfp688	-1.29441	-0.372295	0.0497834	0.31505	-1.47323	-0.558987	0.00366671	0.0303893	1.06636	0.0926953	0.622747	0.97068
Gm15542	1.17292	0.23011	0.444395	0.79552	1.83848	0.878516	0.00367513	0.0304425	1.25098	0.323054	0.296756	0.894308
Ppp1r10	1.48337	0.568874	0.0294879	0.236497	1.69414	0.760553	0.0036794	0.0304611	1.00476	0.00684965	0.979056	0.996366
Psmd6	1.04047	0.0572354	0.553431	0.847999	1.21497	0.280924	0.00368828	0.0304847	1.15459	0.207383	0.0323937	0.509596
Usb1	1.06911	0.0964149	0.511709	0.82812	-1.34189	-0.424266	0.00368546	0.0304847	-1.2615	-0.33514	0.0222959	0.446567
Fam131a	1.83093	0.872578	0.18762	0.5854	3.87545	1.95437	0.00368665	0.0304847	1.03124	0.0443806	0.947105	0.992874
Taf2	1.05089	0.0716073	0.514709	0.829398	1.24925	0.32106	0.00372656	0.0307842	1.26814	0.34271	0.00203328	0.1529
Dmap1	-1.06478	-0.0905593	0.468084	0.805512	-1.28425	-0.360921	0.00373597	0.0308452	-1.10227	-0.140483	0.259028	0.873976
Atp9a	1.27096	0.34592	0.00487985	0.0772915	1.28029	0.356475	0.00374754	0.0309222	1.06876	0.0959399	0.436047	0.93489
Xylt1	3.17553	1.667	0.000343762	0.0119386	2.38422	1.25352	0.00374939	0.0309222	-1.9822	-0.987104	0.038606	0.532397
Nop2	1.45181	0.537848	0.000749738	0.0218739	1.37762	0.462181	0.00375159	0.0309236	1.018	0.0257433	0.872423	0.989557
Ccn1	-1.94731	-0.961482	0.00122216	0.0301399	-1.81361	-0.858862	0.00375517	0.0309265	-1.01243	-0.0178196	0.951546	0.993167
Gm17530	1.2999	0.378399	0.342351	0.729404	2.30249	1.2032	0.00375604	0.0309265	1.55161	0.633769	0.146314	0.77873
Tube1	-1.46537	-0.551262	0.0884665	0.420188	-1.93621	-0.953238	0.00375846	0.0309297	1.01814	0.0259366	0.93536	0.991931
Zdhhc21	1.03569	0.0505929	0.701866	0.910135	1.30445	0.383445	0.00376563	0.0309558	1.14208	0.191658	0.148731	0.781971
Gm16845	1.16146	0.215941	0.560028	0.850972	-2.13232	-1.09242	0.00376572	0.0309558	-1.41169	-0.497428	0.176584	0.82221
Gm47719	-1.40617	-0.491771	0.221405	0.62562	-2.30567	-1.20519	0.00377244	0.0309942	-1.11145	-0.15244	0.692145	0.978845
Crbn	1.00224	0.00323429	0.977144	0.994884	-1.25403	-0.326567	0.00378662	0.031064	-1.13324	-0.180453	0.109794	0.722196
Zfas1	1.07101	0.0989722	0.578864	0.860341	-1.43317	-0.519208	0.0037871	0.031064	-1.1107	-0.151475	0.396105	0.928351
Lonrf2	1.1706	0.227251	0.874922	0.966871	30.6494	4.93778	0.00378615	0.031064	6.12863	2.61556	0.0916712	0.699457
Stk24	-1.05299	-0.0744917	0.458477	0.800395	-1.22243	-0.289753	0.00380366	0.031183	-1.12631	-0.17161	0.087046	0.686842
Nr0b2	-1.634	-0.708405	0.0229608	0.206702	-1.87302	-0.905368	0.00382726	0.0313534	1.21447	0.280332	0.365755	0.920589
Dynll2	-1.00587	-0.0084446	0.93892	0.983502	1.2476	0.319152	0.00382858	0.0313534	1.18668	0.246926	0.0253363	0.47344
Msrb3	1.15734	0.210813	0.15344	0.542303	1.34327	0.425751	0.00388051	0.0317614	1.0238	0.0339377	0.818967	0.986876
Mir6236	-1.00988	-0.0141872	0.971602	0.993085	-2.24282	-1.16531	0.00390367	0.0319338	-1.49641	-0.581509	0.145809	0.77834
Hspb1	1.21679	0.283085	0.589233	0.865437	2.87943	1.52578	0.00391565	0.0320144	1.23489	0.304385	0.56734	0.966321
Plekha7	1.23476	0.304225	0.182633	0.57939	1.58157	0.661353	0.00391901	0.0320246	1.20883	0.273616	0.233964	0.861071
Gm7204	-1.37555	-0.46001	0.097344	0.440176	-1.75531	-0.811729	0.00393331	0.0320357	-1.02794	-0.0397562	0.883461	0.990291
Map3k4	-1.17551	-0.233287	0.0276608	0.228251	-1.23594	-0.305607	0.00393518	0.0320357	1.00911	0.0130843	0.901548	0.991287
Zfp90	-1.05322	-0.0748051	0.669942	0.895715	-1.4154	-0.501209	0.00393503	0.0320357	-1.21604	-0.282195	0.104519	0.716121
Srp72	-1.00598	-0.00859844	0.93309	0.981674	1.22747	0.295683	0.00392914	0.0320357	1.16469	0.219943	0.0320423	0.509392
Mib2	1.02244	0.0320196	0.755841	0.932092	-1.22846	-0.296856	0.00393429	0.0320357	-1.08667	-0.119917	0.244729	0.868027
Camsap2	1.14066	0.18987	0.136372	0.513284	1.28979	0.367139	0.00392699	0.0320357	1.00819	0.0117682	0.926674	0.991931
Slc4a1	9.41946	3.23564	1.05056e-05	0.000768483	4.0343	2.01232	0.00393204	0.0320357	-1.75193	-0.808944	0.237397	0.862452
Zfp236	1.07256	0.101064	0.378319	0.753354	1.25743	0.330483	0.00398624	0.032434	1.10327	0.141786	0.219014	0.852628
Rarres2	-1.12608	-0.171312	0.164619	0.55734	-1.27902	-0.35504	0.00399827	0.032497	-1.18195	-0.241163	0.0504422	0.581718
Tmcc2	1.53849	0.621518	0.058683	0.344143	1.92999	0.948592	0.00399766	0.032497	1.07067	0.0985149	0.76627	0.984062
Mapk1ip1	-1.21648	-0.28271	0.090873	0.425347	-1.3926	-0.477777	0.00400695	0.03255	-1.19651	-0.258837	0.118709	0.738907
Cd82	-1.05996	-0.084011	0.430283	0.785661	-1.23651	-0.306275	0.00401677	0.0326123	-1.10585	-0.145162	0.172694	0.816514
D130043K22Rik	-1.45142	-0.537461	0.0381797	0.271841	1.67653	0.745481	0.00401989	0.0326201	1.37878	0.463394	0.0740272	0.66261
Gbp3	1.61889	0.695002	0.290405	0.69019	-3.85492	-1.9467	0.00402287	0.0326269	-5.32163	-2.41187	0.000459484	0.0656368
Tagln3	1.33791	0.419977	0.70291	0.910709	11.2366	3.49014	0.00403154	0.0326797	3.12676	1.64467	0.152064	0.789486
Fgd1	-1.59582	-0.674301	0.0010281	0.0267484	-1.49827	-0.583298	0.00403674	0.0327043	-1.11515	-0.157241	0.435342	0.934876
Adcy9	-1.09278	-0.128003	0.342272	0.729404	-1.3062	-0.385378	0.00404416	0.0327469	-1.30387	-0.382805	0.00439653	0.222002
Ubc	-1.48965	-0.574975	0.023281	0.208469	-1.65909	-0.73039	0.00404858	0.0327476	1.19419	0.256037	0.310943	0.900125
2810459M11Rik	-1.1373	-0.185609	0.19753	0.597465	-1.33308	-0.414768	0.00404789	0.0327476	1.00662	0.00952308	0.947265	0.992893
Urm1	1.32635	0.407466	0.00469362	0.0752869	1.33164	0.413209	0.00405349	0.0327699	-1.0029	-0.00417768	0.977153	0.996099
Cp	-1.29299	-0.370708	0.00082827	0.023355	-1.24702	-0.318489	0.00406209	0.0328074	1.03667	0.0519609	0.638893	0.97517
Ciita	1.83172	0.873196	0.237942	0.644528	-4.55641	-2.1879	0.00406246	0.0328074	-5.39887	-2.43266	0.00157898	0.139818
Rchy1	-1.03382	-0.0479885	0.647025	0.886731	-1.23143	-0.300331	0.00406526	0.0328125	-1.12845	-0.174338	0.0958151	0.701825
Pcx	1.20749	0.272009	0.00231626	0.0487799	1.1945	0.256406	0.00408136	0.0329249	1.02675	0.0380797	0.669682	0.975733
Ptn	2.63521	1.39792	0.113828	0.473886	6.02534	2.59104	0.00408713	0.0329538	-1.30618	-0.385352	0.662328	0.975733
Ppfibp1	1.14321	0.193087	0.170854	0.565071	-1.32421	-0.405135	0.00409854	0.0330107	-1.1862	-0.246342	0.0807529	0.678681
Rgs17	2.18704	1.12898	0.165322	0.557654	5.2488	2.39199	0.00409793	0.0330107	1.10743	0.147219	0.859196	0.988918
Gm16548	-1.19202	-0.253409	0.162211	0.555742	-1.43874	-0.524805	0.00410315	0.0330303	1.05247	0.0737723	0.683837	0.977317
Cps1	-1.31581	-0.395955	0.0267445	0.223738	-1.42736	-0.513353	0.0041177	0.0331298	-1.1057	-0.144957	0.416742	0.930162
Krt23	2.90369	1.53789	6.41006e-06	0.000516283	1.94831	0.962225	0.00412753	0.0331912	-1.52156	-0.605547	0.0718736	0.658353
Rpl7	-1.18265	-0.242019	0.0127932	0.147117	-1.21317	-0.278783	0.00414625	0.0333241	1.04062	0.0574463	0.554342	0.966057
Proc	-1.06708	-0.0936688	0.357795	0.739858	-1.2245	-0.292194	0.00415182	0.0333511	-1.03139	-0.044588	0.661557	0.975733
Raph1	-1.04369	-0.0616976	0.751735	0.930421	1.47515	0.560863	0.00415483	0.0333576	1.39902	0.484417	0.0132551	0.356013
Rpl34	-1.1218	-0.165821	0.13159	0.504991	-1.24438	-0.315424	0.00416004	0.0333817	-1.00855	-0.0122809	0.911037	0.991842
Irgm1	1.14361	0.193601	0.747028	0.928482	-3.41019	-1.76985	0.0041697	0.0334238	-3.25009	-1.70048	0.0058063	0.251197
Dlgap3	3.87187	1.95303	0.138932	0.518682	17.7773	4.15197	0.00416842	0.0334238	2.16038	1.11129	0.395224	0.928227
Rerg	1.02309	0.0329365	0.877983	0.967686	1.53345	0.616782	0.00417206	0.0334251	1.2537	0.326195	0.133987	0.762401
Sh3yl1	-1.38701	-0.47198	0.00339434	0.0626745	-1.37205	-0.456336	0.00417792	0.0334543	-1.16122	-0.215638	0.175432	0.820102
Hs6st1	1.17498	0.232642	0.04205	0.287329	1.25482	0.327481	0.00421815	0.0337586	1.00477	0.00686418	0.952191	0.993167
Rpl17	-1.19844	-0.261153	0.0385306	0.272899	-1.28466	-0.361382	0.00422217	0.0337625	1.03022	0.0429537	0.733416	0.981627
Usp31	1.18966	0.250553	0.0823823	0.403362	1.32878	0.410106	0.0042231	0.0337625	-1.0432	-0.0610145	0.673937	0.975733
Rhbdf2	1.06458	0.0902808	0.515905	0.829899	-1.31256	-0.392379	0.00425352	0.0339698	-1.38575	-0.470665	0.00066815	0.0811163
Phyhip	4.00266	2.00096	0.128458	0.499401	17.2596	4.10933	0.00425189	0.0339698	1.8449	0.883543	0.494616	0.951257
Carmil3	2.11517	1.08077	0.0917111	0.427501	3.78102	1.91878	0.00425596	0.0339714	1.73434	0.794388	0.252514	0.872653
Emg1	-1.09436	-0.130087	0.18235	0.579121	-1.21296	-0.278536	0.00426115	0.0339949	-1.0537	-0.0754648	0.438691	0.935058
Ube4b	1.06273	0.0877706	0.427538	0.783182	1.24477	0.315876	0.00426487	0.0340066	-1.01441	-0.0206368	0.852179	0.988918
Ywhah	1.04762	0.0671144	0.647208	0.886731	1.33713	0.419138	0.00427646	0.0340736	1.06387	0.0893208	0.543326	0.964956
H19	2.84001	1.5059	0.00844104	0.112118	3.11534	1.63939	0.00427777	0.0340736	-1.77019	-0.823902	0.143576	0.773675
Snhg5	1.17447	0.232007	0.203863	0.605392	-1.43393	-0.519977	0.00428194	0.0340889	-1.2953	-0.373287	0.0408264	0.541325
Hint2	-1.00104	-0.00150046	0.989501	0.997892	-1.25293	-0.3253	0.00428437	0.0340903	-1.12643	-0.171758	0.131795	0.758161
Cacna1a	1.4547	0.540726	0.309928	0.705123	2.89469	1.53341	0.00428697	0.0340931	1.04051	0.057292	0.915021	0.991842
Gsto1	-1.08478	-0.117396	0.431228	0.786548	-1.34357	-0.426067	0.00430312	0.0342036	-1.26432	-0.338364	0.0233316	0.455266
Ppp3r1	1.12549	0.170547	0.290474	0.69019	1.37667	0.461181	0.00430975	0.0342383	1.08797	0.121636	0.451745	0.938664
Wdtc1	1.02147	0.0306429	0.807266	0.946375	-1.28229	-0.358721	0.00431626	0.0342629	-1.17688	-0.234973	0.0614623	0.630297
Ndrg4	2.99751	1.58377	0.195269	0.594801	14.0383	3.81129	0.00431737	0.0342629	1.87778	0.90903	0.451564	0.938664
Map2k3	1.06483	0.0906236	0.490423	0.818798	1.297	0.37518	0.00432066	0.034271	1.04567	0.0644299	0.62443	0.970923
Wdr83os	-1.20427	-0.268161	0.023585	0.210215	-1.26401	-0.33801	0.00433728	0.0343849	1.00799	0.0114855	0.92258	0.991931
2810002D19Rik	1.17994	0.238719	0.266343	0.671602	1.53535	0.618565	0.0043439	0.0344013	1.21007	0.275094	0.218768	0.852628
Camk2n2	2.1657	1.11483	0.0505122	0.31702	3.121	1.64201	0.00434294	0.0344013	1.14973	0.20129	0.731142	0.981627
Gm43205	-1.43409	-0.520137	0.190437	0.588393	-2.0879	-1.06205	0.00434787	0.0344148	-1.53427	-0.617553	0.0909955	0.697611
Tmem176a	-1.17012	-0.226661	0.0800955	0.397798	-1.29199	-0.369592	0.00436001	0.0344834	1.01339	0.0191888	0.882137	0.990291
Stard10	-1.14252	-0.192218	0.0472325	0.306031	-1.21103	-0.276229	0.00436337	0.0344834	-1.03359	-0.0476682	0.622521	0.97068
Arhgap33	1.11633	0.158759	0.768164	0.935065	2.93905	1.55535	0.00436215	0.0344834	1.23742	0.307339	0.572027	0.966321
Rwdd4a	1.11912	0.162363	0.190304	0.588354	1.27744	0.353253	0.00440951	0.0348299	1.09331	0.128704	0.301995	0.896804
Ppp1r2	-1.02632	-0.0374849	0.757341	0.932092	1.27126	0.346264	0.0044137	0.0348435	1.22507	0.292866	0.0163028	0.385112
Rilp	1.01882	0.0269033	0.809408	0.94656	-1.24502	-0.316171	0.00441584	0.0348435	-1.16733	-0.223217	0.0451027	0.558482
Nudt18	-1.23085	-0.29965	0.0205586	0.193956	-1.29368	-0.371486	0.00442185	0.0348728	1.09507	0.131025	0.310562	0.900125
Lrp5	-1.16906	-0.225347	0.0901718	0.4239	-1.30018	-0.378713	0.00444372	0.035027	-1.00027	-0.00039483	0.99763	0.999861
Ackr3	1.40367	0.489205	0.120818	0.487198	1.85569	0.891956	0.00445554	0.0351019	1.04306	0.0608211	0.850698	0.988918
Cenpv	-1.04242	-0.0599346	0.654343	0.889653	-1.30696	-0.386219	0.00446017	0.03512	1.07087	0.0987889	0.462709	0.939835
Ttpal	1.08979	0.124049	0.306644	0.702346	1.27141	0.34643	0.00448997	0.0353363	1.20084	0.264039	0.0311066	0.507115
Fam160a1	-1.0618	-0.0865076	0.636727	0.884951	-1.4338	-0.519842	0.00449775	0.0353792	-1.16798	-0.224014	0.219282	0.852628
Parp10	1.04759	0.0670678	0.813594	0.948306	-1.75539	-0.811793	0.00451139	0.0354681	-1.50774	-0.592391	0.0376795	0.529752
Pdik1l	1.08057	0.11179	0.366613	0.746242	1.27646	0.352143	0.00451397	0.0354699	1.10804	0.148016	0.236616	0.86221
Sf3b1	1.15126	0.203214	0.0245274	0.213145	1.19464	0.256577	0.00451863	0.0354881	1.00695	0.00998582	0.912085	0.991842
Lmo7	1.03703	0.0524621	0.660719	0.891952	1.26437	0.338424	0.00452583	0.0355079	-1.02523	-0.0359512	0.763902	0.984062
Bc1	3.32097	1.7316	0.169145	0.563148	14.9959	3.90649	0.00452502	0.0355079	1.6937	0.760181	0.537462	0.964362
Gtf3c4	1.22627	0.294274	0.00229109	0.0483172	1.20825	0.272922	0.0045373	0.0355794	-1.09296	-0.128236	0.185141	0.832349
Odf2l	-1.08238	-0.114205	0.317448	0.711073	-1.25195	-0.324181	0.00454542	0.0356246	-1.05046	-0.0710264	0.533565	0.96304
Kars	-1.08218	-0.113938	0.348833	0.733332	-1.27013	-0.34498	0.00455607	0.0356896	-1.12162	-0.165589	0.173041	0.816514
Apom	-1.38192	-0.466679	0.00010663	0.00489272	-1.26673	-0.341111	0.00456074	0.0357077	-1.03185	-0.0452363	0.706461	0.980437
Xrcc1	-1.03235	-0.0459383	0.692676	0.906134	-1.25981	-0.333206	0.00457105	0.0357699	1.02096	0.0299247	0.79779	0.986876
Sec13	1.06607	0.0923083	0.396937	0.765474	1.23938	0.309623	0.00458817	0.0358854	1.1685	0.224663	0.040148	0.536559
Cand2	-1.61082	-0.687799	0.0239177	0.211296	-1.80591	-0.852725	0.00459644	0.0359315	-1.18443	-0.244187	0.410034	0.930162
AI593442	1.16287	0.217691	0.889799	0.970211	41.4621	5.37372	0.00460366	0.0359694	7.64763	2.93501	0.0859085	0.682565
Maf1	-1.05295	-0.0744333	0.538589	0.841375	-1.26768	-0.34219	0.00461334	0.0360152	-1.10115	-0.139006	0.249845	0.870692
Fam98a	1.09133	0.126093	0.2801	0.682325	1.25911	0.332405	0.00461429	0.0360152	1.24494	0.31608	0.00722345	0.283361
Atp8b4	-1.30697	-0.386231	0.304301	0.700603	-2.12567	-1.08792	0.00465816	0.0362853	-1.03833	-0.0542709	0.884271	0.990291
Sall2	1.05509	0.0773663	0.725026	0.91971	1.53639	0.619544	0.00465419	0.0362853	1.07578	0.105383	0.634353	0.972601
Tnnc1	1.06945	0.0968715	0.865187	0.963922	3.06763	1.61712	0.00465602	0.0362853	1.42661	0.512588	0.387599	0.926074
Otud7b	1.07563	0.105185	0.279198	0.681543	1.21012	0.275153	0.00465847	0.0362853	1.08028	0.111402	0.254213	0.873649
Syncrip	1.04404	0.0621741	0.687979	0.904638	1.3559	0.439249	0.00466132	0.0362888	1.26184	0.335523	0.0307152	0.504436
Gc	-1.20987	-0.274848	0.00792753	0.107344	-1.22507	-0.292869	0.00466965	0.0363346	-1.03729	-0.0528135	0.609647	0.97065
Pi4kb	-1.07044	-0.0982102	0.266142	0.671577	-1.18894	-0.249682	0.0046744	0.0363346	-1.03655	-0.0517874	0.557495	0.966321
Esrra	1.2777	0.353547	0.021747	0.200422	1.35194	0.435034	0.00467289	0.0363346	-1.00975	-0.0140019	0.927961	0.991931
Slc30a10	-1.16685	-0.222613	0.35725	0.739373	-1.61012	-0.687171	0.00468297	0.0363826	1.02679	0.0381366	0.874616	0.989557
Tbl1x	-1.02159	-0.0308216	0.759768	0.93243	1.21876	0.28541	0.00468798	0.0364028	1.17276	0.229911	0.0229235	0.451375
Zfp568	1.13389	0.18128	0.151472	0.540177	1.28058	0.356792	0.00469518	0.0364213	1.00599	0.00862234	0.945808	0.992842
Lrp11	1.69705	0.763026	0.0566934	0.338773	2.19098	1.13158	0.00469498	0.0364213	-1.05651	-0.0793055	0.844105	0.988524
H2-T22	1.00231	0.00332171	0.983331	0.996594	-1.36591	-0.449867	0.00470426	0.036473	-1.29374	-0.371545	0.0195415	0.418525
Psme3	1.1301	0.176456	0.112457	0.472094	1.24378	0.314735	0.0047067	0.0364733	1.14287	0.192661	0.0840565	0.681168
Gm36172	-1.48261	-0.568138	0.00172147	0.0390345	-1.41993	-0.505817	0.00471832	0.0365173	-1.07209	-0.100427	0.572029	0.966321
Vps35l	-1.09436	-0.130089	0.153088	0.542303	-1.19516	-0.257207	0.00472359	0.0365173	-1.02559	-0.036455	0.688747	0.978392
Dennd1b	1.09175	0.126645	0.326539	0.717547	1.28792	0.365048	0.00472221	0.0365173	1.10727	0.147007	0.256626	0.873853
Rap1gap2	1.4202	0.506097	0.203506	0.604687	2.16836	1.1166	0.00472349	0.0365173	-1.46942	-0.555251	0.163553	0.806647
Pfn2	1.83949	0.879304	0.0621518	0.353798	2.53384	1.34133	0.00472444	0.0365173	1.05189	0.0729827	0.877196	0.989557
Vps11	-1.04077	-0.0576501	0.551581	0.847493	-1.20855	-0.273275	0.00473887	0.0366102	-1.06229	-0.0871718	0.3678	0.920973
Tex2	-1.23916	-0.309363	0.00320514	0.0605895	-1.228	-0.296311	0.00476498	0.0367931	1.06313	0.0883237	0.3996	0.928351
Nostrin	-1.13636	-0.184424	0.0934754	0.431255	-1.23914	-0.309343	0.00478204	0.0368685	-1.07757	-0.107782	0.325599	0.906023
Hnrnpul1	-1.09744	-0.13414	0.133688	0.50926	-1.19108	-0.252267	0.00478138	0.0368685	-1.04988	-0.0702253	0.432108	0.93366
Pcdh7	1.41507	0.500872	0.0860382	0.413584	1.77044	0.824106	0.00477985	0.0368685	1.08883	0.122779	0.678337	0.976157
Tmem175	-1.15143	-0.203424	0.171424	0.565873	-1.33562	-0.417507	0.00478926	0.0369053	-1.13169	-0.178484	0.227262	0.85752
Inmt	1.2647	0.338792	0.223391	0.627915	1.72751	0.788694	0.00480095	0.0369766	1.48566	0.571106	0.0405695	0.539809
Kcnj16	-1.25401	-0.326553	0.382727	0.756128	2.09141	1.06448	0.00483392	0.0372116	1.57077	0.651468	0.0852841	0.681818
Cacna1c	2.01153	1.00829	0.0455408	0.300208	2.67034	1.41703	0.00483774	0.037222	-1.09956	-0.136933	0.787992	0.986613
Rps18	-1.20014	-0.263208	0.0319867	0.248381	-1.27098	-0.345941	0.00485792	0.0373205	1.06641	0.0927601	0.449491	0.938266
Tgfbrap1	1.07062	0.0984514	0.304979	0.700777	1.20626	0.270544	0.00485585	0.0373205	1.10378	0.142459	0.139198	0.767413
Pabpc4	1.1764	0.234378	0.0286869	0.232308	1.23285	0.302001	0.00485528	0.0373205	1.07789	0.108213	0.314389	0.902197
Cd200	1.08076	0.112052	0.724873	0.91971	1.84496	0.88359	0.00486444	0.0373516	1.01821	0.0260318	0.9353	0.991931
Gpm6a	1.74556	0.803689	0.228265	0.631457	3.80641	1.92843	0.00487147	0.0373866	1.14928	0.200733	0.762787	0.984062
Rbks	1.04731	0.0666837	0.582388	0.862301	-1.26734	-0.341803	0.00488282	0.0374276	-1.10076	-0.138501	0.254677	0.873853
Dnaja3	1.16381	0.218859	0.022412	0.204312	1.20578	0.269969	0.00488229	0.0374276	1.07797	0.10832	0.259321	0.873976
Cacna2d1	1.66247	0.733332	0.0530983	0.326437	2.08876	1.06265	0.00488422	0.0374276	-1.15856	-0.212334	0.577765	0.966321
Nelfe	-1.32823	-0.409507	0.00241805	0.0504022	-1.302	-0.380727	0.00489911	0.0375037	1.09975	0.137177	0.307975	0.897887
Lman2	-1.02933	-0.0417002	0.72185	0.918992	1.25691	0.329877	0.00489903	0.0375037	1.1107	0.151463	0.196311	0.837877
Tmem214	1.0758	0.105413	0.455119	0.798356	1.31787	0.398206	0.00490238	0.0375098	1.22957	0.298149	0.0353647	0.521362
Ggnbp1	-1.14807	-0.199214	0.353687	0.737358	-1.52413	-0.607985	0.00490796	0.0375207	-1.07131	-0.0993735	0.642288	0.975369
Rnh1	-1.06212	-0.0869494	0.346708	0.732281	-1.19715	-0.259605	0.00490876	0.0375207	-1.08893	-0.122913	0.183171	0.832343
Tppp	1.51918	0.603297	0.0318807	0.247867	1.73028	0.791003	0.00492004	0.0375879	-1.09422	-0.129907	0.644023	0.975369
Spg21	-1.06345	-0.08875	0.426548	0.782729	-1.24216	-0.312846	0.00493171	0.0376581	-1.13142	-0.178138	0.109874	0.722352
Slc4a8	-1.03904	-0.0552533	0.914042	0.976589	2.72467	1.44608	0.00493636	0.0376746	1.13959	0.18852	0.713963	0.980592
Aox1	-1.5515	-0.633662	0.0100557	0.125713	-1.61699	-0.693307	0.00494333	0.0377042	1.33766	0.419713	0.0875122	0.687063
Rian	1.64793	0.720652	0.227835	0.631084	3.27843	1.71301	0.00494522	0.0377042	1.13065	0.177157	0.76728	0.984062
Tacc1	-1.0436	-0.0615651	0.676917	0.899223	1.33386	0.415611	0.00496285	0.0378195	1.15785	0.211442	0.153003	0.789609
Mgat1	1.09314	0.128473	0.174893	0.57078	1.20217	0.265637	0.00497168	0.0378678	-1.00938	-0.0134628	0.887165	0.990291
Uimc1	-1.05174	-0.0727824	0.462125	0.80243	-1.21236	-0.277815	0.00497662	0.0378864	-1.04739	-0.0667946	0.499576	0.952876
Mir5125	-1.12179	-0.165802	0.527692	0.835282	-1.67265	-0.742133	0.00498152	0.0378878	-1.13259	-0.17962	0.491726	0.950967
Syde2	-1.08192	-0.113593	0.532992	0.838443	1.42331	0.509247	0.00498432	0.0378878	1.10146	0.139422	0.445613	0.936238
Lipc	-1.05149	-0.07244	0.621786	0.878436	-1.33131	-0.412845	0.00498385	0.0378878	-1.2272	-0.295366	0.0443953	0.555682
Ttbk1	2.30848	1.20695	0.0369586	0.268361	3.09992	1.63223	0.00499919	0.0379818	-1.07127	-0.0993188	0.863506	0.988918
Aox3	-1.50184	-0.586729	0.00116278	0.0293447	-1.42084	-0.506746	0.00500177	0.0379823	1.23318	0.302385	0.0933251	0.700338
Pde4b	-1.35133	-0.434382	0.106429	0.459132	-1.69088	-0.757775	0.0050147	0.0380424	-1.10821	-0.148237	0.580754	0.966986
Clcn5	1.08374	0.116022	0.380666	0.75521	1.29398	0.37182	0.00501282	0.0380424	1.13013	0.176484	0.186613	0.833293
Ppp1r7	-1.02983	-0.0423997	0.624802	0.879497	-1.18275	-0.242141	0.00504909	0.0382841	-1.11709	-0.15974	0.0651218	0.641831
Ccne1	2.09679	1.06818	0.0161543	0.167948	2.37079	1.24537	0.00505255	0.0382911	-1.02628	-0.0374261	0.933181	0.991931
Aldh1l2	1.54914	0.631469	0.126501	0.497006	2.25636	1.174	0.00505721	0.0383073	1.28381	0.360436	0.418695	0.930162
[truncated: 13,143 more rows]
