# Supplementary material for: Establishment of sex-specific liver transcriptomes and H3K9me3 profiles during sexual maturity: the impact of maternal obesity
Source: Biol Sex Differ. 2025 Oct 21;16:81. doi: 10.1186/s13293-025-00767-8 (PMC12539125; doi:10.1186/s13293-025-00767-8)
Supplement: Supplementary file 7 — Supplementary Material 7. [file 13293_2025_767_MOESM7_ESM.xlsx]

## Sheet: DE_analysis
GeneSymbol	MM_8W_vs_CM_8W_FC	MM_8W_vs_CM_8W_logFC	MM_8W_vs_CM_8W_PValue	MM_8W_vs_CM_8W_FDR	MF_8W_vs_CF_8W_FC	MF_8W_vs_CF_8W_logFC	MF_8W_vs_CF_8W_PValue	MF_8W_vs_CF_8W_FDR	CM_8W_vs_CF_8W_FC	CM_8W_vs_CF_8W_logFC	CM_8W_vs_CF_8W_PValue	CM_8W_vs_CF_8W_FDR
Eif2s3y	-1.0033	-0.0047465	0.978586	1	1	0	1	1	13508.2	13.7215	9.81648e-212	6.99032e-208
Ddx3y	-1.00365	-0.00525785	0.979951	1	1	0	1	1	13217.7	13.6902	4.87952e-164	1.38988e-160
Kdm5d	1.06238	0.0872993	0.694274	1	1	0	1	1	3790.64	11.8882	1.84861e-107	2.92533e-104
Cyp4a12a	-1.37411	-0.458496	0.297877	1	1.97616	0.982702	0.0760427	1	2119.73	11.0497	1.20938e-57	7.82908e-55
Cyp4a12b	-1.45208	-0.538122	0.00453664	0.326317	-1.21411	-0.279898	0.655193	1	1149.24	10.1665	1.97135e-208	9.35864e-205
Uty	-1.11494	-0.156962	0.567897	1	-1.07437	-0.10349	0.939765	1	943.592	9.88202	9.96725e-72	1.09195e-68
Mup7	-1.22803	-0.296343	0.669093	1	-1.20186	-0.265273	0.704542	1	742.095	9.53546	1.84494e-21	3.36867e-19
Gm12718	-1.39407	-0.479299	0.109408	1	2.81747	1.4944	0.257804	1	737.311	9.52613	5.96002e-43	2.65258e-40
Mup-ps20	-1.88808	-0.916923	0.0124159	0.47154	1.31317	0.393053	0.660906	1	349.992	8.45118	3.16138e-46	1.50081e-43
Mup14	-1.27472	-0.350177	0.461969	1	1.35423	0.437471	0.370365	1	303.306	8.24463	2.31156e-36	8.44133e-34
Gm29650	1.08387	0.116187	0.750917	1	1	0	1	1	236.721	7.88705	2.57809e-21	4.64774e-19
Mup1	-2.10988	-1.07716	0.042225	0.781194	1.18449	0.244263	0.661069	1	223.254	7.80254	5.99035e-28	1.49675e-25
Gm50136	-1.15258	-0.204872	0.7885	1	8.01306	3.00235	0.00321325	1	194.469	7.6034	4.24843e-12	3.64495e-10
Obp2a	-8.57007	-3.09931	3.38297e-06	0.00344145	-5.01848	-2.32725	0.0928542	1	115.711	6.85438	1.80096e-14	2.01963e-12
Nat8f5	-1.00254	-0.00366284	0.99137	1	1.53858	0.621597	0.339606	1	114.22	6.83567	1.02285e-41	4.41438e-39
Mup20	-1.16421	-0.219346	0.53003	1	-1.27871	-0.354687	0.312434	1	102.477	6.67916	2.45092e-50	1.39624e-47
Gtpbp4-ps1	-7.16015	-2.83999	2.68391e-05	0.0147016	1.32104	0.401678	0.737935	1	91.6259	6.51768	5.64711e-13	5.32624e-11
Tff3	1.45863	0.544619	0.298716	1	1.14864	0.199926	0.811378	1	83.9822	6.39201	1.79277e-18	2.57906e-16
Mup21	-1.08915	-0.123201	0.762436	1	1.28309	0.359624	0.387744	1	54.5221	5.76877	1.68286e-30	4.79345e-28
Cspg5	1.27093	0.345885	0.288468	1	3.15517	1.65772	0.0114899	1	52.7008	5.71975	1.2096e-29	3.37788e-27
Gm35696	-1.83525	-0.875973	0.00044553	0.0846033	-1.16886	-0.225101	0.650695	1	50.7511	5.66537	8.77593e-59	6.24934e-56
Mup12	-2.23115	-1.15779	0.00639745	0.358234	-1.26217	-0.335903	0.449379	1	44.1291	5.46366	1.36152e-26	3.17881e-24
Cyp2d9	-1.07297	-0.101614	0.733004	1	1.84284	0.881932	0.00337861	1	41.7329	5.38311	1.07432e-50	6.37522e-48
Scara5	-2.86872	-1.52041	0.0372201	0.744506	1.83622	0.876735	0.2716	1	40.5806	5.34272	1.37095e-09	8.20378e-08
Mup8	-1.37926	-0.463896	0.302905	1	1.05944	0.0832991	0.892027	1	40.4736	5.33891	1.97365e-20	3.19418e-18
Gm4956	-1.49155	-0.576815	0.00901704	0.4126	-1.3197	-0.40021	0.258468	1	34.3833	5.10363	5.47199e-70	5.56657e-67
Cfd	2.3268	1.21835	0.258793	1	26.5523	4.73077	0.000265421	0.526139	32.3977	5.01782	0.000131093	0.00235735
Hcrtr2	1.12571	0.170839	0.604659	1	1.70469	0.769513	0.401521	1	31.0937	4.95855	3.43536e-18	4.7967e-16
Mup11	-2.32696	-1.21845	0.0327201	0.70606	1.22496	0.292735	0.604198	1	30.9458	4.95167	9.56768e-14	1.01689e-11
Nat8	-1.15295	-0.205334	0.457872	1	1.08654	0.119744	0.748233	1	29.1064	4.86327	3.1803e-44	1.46109e-41
Elovl3	-1.0301	-0.0427841	0.906628	1	1.34984	0.432793	0.245795	1	28.6928	4.84262	2.4866e-29	6.81041e-27
Cyp21a1	-4.29619	-2.10306	0.000469168	0.0867777	-2.42755	-1.2795	0.236973	1	27.178	4.76437	1.5124e-10	1.04056e-08
Ugt2b38	-1.90704	-0.931337	0.0713126	0.897203	-1.17651	-0.234507	0.658877	1	26.4307	4.72414	4.40641e-15	5.14394e-13
Capn8	-1.11329	-0.154825	0.804274	1	1.59885	0.677036	0.395198	1	24.5777	4.61928	3.00172e-09	1.71689e-07
Grm8	-1.64037	-0.714024	0.225129	1	-1.15251	-0.204777	0.835704	1	20.791	4.37789	1.15889e-08	5.87362e-07
Mup6	-1.31627	-0.396452	0.344851	1	2.79272	1.48167	0.0449086	1	20.5004	4.35758	3.47352e-13	3.29799e-11
Hsd3b5	-1.10165	-0.139662	0.827493	1	-1.4041	-0.489646	0.44659	1	16.1406	4.01263	3.00346e-08	1.39788e-06
Sdr16c5	1.63386	0.708289	0.424872	1	-3.95634	-1.98417	0.132005	1	15.9867	3.9988	0.000186714	0.00319229
Gm38070	-5.67888	-2.50561	0.000226002	0.0536453	-2.12764	-1.08925	0.150251	1	15.9864	3.99877	5.61389e-08	2.40822e-06
Gm40787	-1.17187	-0.228814	0.568985	1	-1.20788	-0.272472	0.680326	1	15.978	3.99801	1.1036e-14	1.25739e-12
Mup9	-3.90128	-1.96395	0.000506131	0.0912445	1.71642	0.779406	0.170774	1	15.9276	3.99345	1.21143e-10	8.49913e-09
Fmn2	-1.08203	-0.113735	0.76753	1	3.6252	1.85806	0.00274725	1	15.3601	3.94112	3.30659e-13	3.16057e-11
Gstp-ps	1.21253	0.278025	0.563694	1	-1.51701	-0.601228	0.23733	1	13.6677	3.77269	3.79086e-12	3.29203e-10
Gstp1	-1.23563	-0.305252	0.269246	1	-1.14046	-0.189618	0.492736	1	13.6517	3.77101	2.22514e-34	7.04231e-32
Selenbp2	-1.60809	-0.685346	0.0575237	0.840256	-1.72161	-0.783756	0.0302829	1	13.5993	3.76546	6.22229e-21	1.06769e-18
Mtnr1a	1.34692	0.429665	0.308195	1	3.10403	1.63414	0.0104525	1	13.5257	3.75763	4.86998e-11	3.59369e-09
C6	-1.11035	-0.151019	0.565835	1	1.10891	0.149146	0.573514	1	13.1319	3.71501	1.02167e-36	3.82912e-34
Meig1	1.39862	0.484009	0.347181	1	3.04728	1.60752	0.0491376	1	12.4067	3.63305	4.48786e-07	1.63051e-05
Gm45792	1.23597	0.305642	0.69372	1	1.78934	0.839428	0.315311	1	12.0207	3.58744	4.69206e-05	0.000976963
Ces2b	-2.18276	-1.12615	0.0913885	0.967595	-1.25352	-0.325981	0.655417	1	11.7917	3.5597	1.7414e-06	5.36886e-05
C4a	-1.8233	-0.866549	0.00261453	0.244975	1.19176	0.253091	0.391735	1	11.2511	3.49199	4.33203e-28	1.10173e-25
Gm34654	1.39432	0.479561	0.263387	1	3.83122	1.9378	0.000340704	0.526139	10.8762	3.4431	7.74289e-11	5.56941e-09
Serpina4-ps1	-1.80969	-0.855745	0.214295	1	-2.3513	-1.23346	0.0759069	1	10.5341	3.39699	6.13807e-06	0.000166511
Slc22a28	-1.10118	-0.13905	0.803016	1	2.11428	1.08016	0.0599518	1	10.3162	3.36684	4.54267e-08	2.00299e-06
Cyp2c53-ps	-1.26517	-0.339332	0.503911	1	1.32474	0.405714	0.550404	1	10.2677	3.36004	3.89324e-08	1.74363e-06
Cabyr	1.17964	0.238344	0.424237	1	1.20675	0.271127	0.538913	1	10.2187	3.35314	4.29254e-19	6.36817e-17
Omd	-1.36269	-0.446458	0.116358	1	1.65879	0.730128	0.115718	1	10.1517	3.34365	5.46374e-19	8.02212e-17
Alas2	-1.02601	-0.0370393	0.835816	1	1.3306	0.41208	0.0245199	1	9.78028	3.28988	8.97545e-63	7.10157e-60
Serpina1e	-1.01516	-0.0217064	0.968884	1	-1.63449	-0.70884	0.204983	1	8.70005	3.12102	2.324e-07	9.09298e-06
Cyp7b1	-1.21353	-0.279211	0.470941	1	-1.0746	-0.103803	0.789108	1	8.51347	3.08975	1.75069e-13	1.75586e-11
Treh	1.05587	0.07843	0.830669	1	1.4614	0.547354	0.272377	1	8.38587	3.06796	6.0583e-12	5.07543e-10
Gsta1	1.57646	0.656692	0.262301	1	1.63932	0.713095	0.301838	1	7.81492	2.96623	1.13797e-05	0.000287868
Mup-ps7	-1.15725	-0.210695	0.578751	1	2.12043	1.08436	0.0308146	1	7.73174	2.95079	1.68938e-10	1.15674e-08
Susd4	-1.16038	-0.214593	0.593666	1	1.35667	0.440075	0.282566	1	7.5078	2.90839	2.17201e-11	1.70086e-09
Slc15a5	-1.02043	-0.02918	0.90583	1	1.24024	0.310622	0.28317	1	7.0374	2.81504	6.91131e-24	1.34837e-21
Lama3	1.16575	0.221253	0.459057	1	1.21094	0.27613	0.417266	1	6.99073	2.80544	5.69884e-17	7.44613e-15
Xlr4a	-2.63676	-1.39877	0.283906	1	1.15614	0.209311	0.872333	1	6.8043	2.76645	0.0439931	0.187758
Mup-ps22	-1.62082	-0.696724	0.05469	0.834351	-1.31542	-0.395522	0.483247	1	6.72296	2.7491	2.67068e-10	1.76911e-08
Mup15	-2.50361	-1.32401	0.00498593	0.335129	-1.10341	-0.141971	0.759571	1	6.36766	2.67076	6.18473e-08	2.606e-06
Col5a3	1.15437	0.207104	0.351325	1	1.37952	0.46417	0.0436774	1	6.27091	2.64868	1.66551e-28	4.31276e-26
Mup17	-1.85625	-0.892394	0.0828874	0.937663	1.04543	0.0641029	0.900134	1	6.13352	2.61671	1.38994e-06	4.37955e-05
Fitm1	-1.12974	-0.175996	0.468047	1	1.47371	0.559456	0.0258545	1	6.03101	2.5924	2.31299e-23	4.39222e-21
Hspa1a	-2.25128	-1.17075	0.00389968	0.306957	1.79539	0.844298	0.0709832	1	5.9946	2.58366	7.66869e-09	4.09359e-07
Snhg11	-1.16027	-0.214462	0.391656	1	1.53089	0.614369	0.0241887	1	5.86707	2.55264	1.11653e-20	1.87079e-18
Mcm10	-1.36394	-0.447779	0.10643	0.998646	1.14682	0.197643	0.477522	1	5.82955	2.54338	4.45434e-18	6.1591e-16
Zfp872	-1.53288	-0.616243	0.0710979	0.896085	1.58386	0.663444	0.146422	1	5.63781	2.49513	7.07946e-10	4.46131e-08
Dusp1	-2.97547	-1.57312	0.000191015	0.0485792	1.44136	0.52743	0.203578	1	5.60752	2.48736	1.11896e-08	5.69149e-07
Olig1	1.32465	0.405611	0.224398	1	1.86975	0.902846	0.0132043	1	5.48677	2.45596	1.9485e-11	1.54169e-09
Ces4a	-1.46147	-0.547417	0.241479	1	-1.25511	-0.327817	0.497545	1	5.40872	2.43529	8.91261e-07	2.99371e-05
Dusp8	-1.9002	-0.926151	0.0242861	0.642904	1.45821	0.5442	0.238265	1	5.39262	2.43099	5.40867e-08	2.33425e-06
Gm31522	1.40952	0.495202	0.0495534	0.818723	1.41629	0.502121	0.176008	1	5.16749	2.36946	1.57417e-13	1.6129e-11
Clstn3	1.34852	0.431379	0.147568	1	1.2871	0.364121	0.243618	1	5.13394	2.36007	1.28685e-13	1.32806e-11
Nox4	-1.36458	-0.448458	0.209245	1	1.21793	0.284434	0.429	1	5.0294	2.33039	5.31536e-10	3.39468e-08
Gm45253	-1.29563	-0.37365	0.386731	1	1.72795	0.78906	0.132595	1	4.98383	2.31726	2.88502e-06	8.47185e-05
Mup16	-2.31067	-1.20831	0.014179	0.502333	-1.02943	-0.0418412	0.931609	1	4.92908	2.30132	6.34827e-06	0.000170911
Rnase13	-1.01071	-0.0153629	0.964316	1	1.01638	0.0234391	0.965621	1	4.91362	2.29679	1.21766e-07	4.95482e-06
Hspa1b	-2.67591	-1.42003	4.36024e-08	0.000121128	1.0512	0.0720331	0.782361	1	4.89597	2.29159	1.17747e-17	1.58203e-15
Gstp2	-1.31283	-0.392682	0.384876	1	-1.65879	-0.730133	0.13767	1	4.87558	2.28557	2.08741e-06	6.31186e-05
Zfp992	-1.40988	-0.495571	0.140217	1	1.06088	0.085261	0.833964	1	4.85545	2.2796	1.10747e-09	6.76937e-08
Lpin1	-3.31691	-1.72984	6.23746e-13	4.44169e-09	1.22981	0.298435	0.202542	1	4.82103	2.26934	1.92499e-20	3.15122e-18
Wnk4	-1.6601	-0.731274	0.0453211	0.797995	-1.10552	-0.144722	0.709833	1	4.7674	2.2532	5.90149e-09	3.25771e-07
Gm31583	-1.77008	-0.823815	0.00372215	0.302059	-1.13948	-0.188374	0.509052	1	4.70324	2.23366	4.37679e-14	4.79495e-12
Cidec	1.33616	0.418097	0.272874	1	2.12136	1.08499	0.00941804	1	4.65931	2.22012	1.12408e-07	4.61358e-06
Lrp2	-1.37284	-0.45716	0.395041	1	1.89914	0.925349	0.113313	1	4.58531	2.19702	0.000159789	0.00279228
AL590864.1	-1.23922	-0.309427	0.453756	1	1.12258	0.166824	0.689576	1	4.50356	2.17107	5.18066e-07	1.85851e-05
Sstr2	-1.22098	-0.288036	0.363664	1	-1.6816	-0.749831	0.0989739	1	4.46286	2.15797	3.77082e-09	2.12269e-07
BC021767	-1.73045	-0.791151	0.122064	1	-1.66124	-0.732259	0.181202	1	4.30807	2.10704	8.65484e-05	0.0016501
Eif4ebp3	-3.29344	-1.7196	6.40783e-12	3.04201e-08	-1.76964	-0.82346	0.00112032	0.938567	4.30681	2.10662	1.08655e-16	1.36944e-14
Adh6-ps1	-1.23666	-0.30645	0.215138	1	1.09976	0.137182	0.583137	1	4.28579	2.09956	4.23694e-16	5.24718e-14
Dpy19l3	-1.53533	-0.618553	0.0075605	0.379143	1.00083	0.00120107	0.996033	1	4.27011	2.09427	8.73333e-18	1.18457e-15
Cyp2u1	1.11635	0.158789	0.404674	1	-1.35109	-0.434128	0.0281513	1	4.15081	2.05339	1.10008e-24	2.23819e-22
Ttc39c	1.09848	0.135506	0.438211	1	1.08224	0.114022	0.515374	1	4.0869	2.03101	5.32252e-29	1.40376e-26
Asns	1.88541	0.914876	0.031026	0.693677	1.12336	0.167823	0.728424	1	4.04769	2.0171	1.54961e-05	0.000379201
Arsa	-1.0782	-0.108627	0.471284	1	1.15795	0.21157	0.171451	1	4.03552	2.01276	3.7045e-37	1.42593e-34
Tchh	-3.16792	-1.66354	0.0888958	0.962288	-1.24845	-0.32014	0.74373	1	3.99129	1.99685	0.0435213	0.186865
Peg10	-1.55663	-0.638429	0.00793328	0.386331	1.07712	0.107186	0.729978	1	3.97923	1.99249	1.92465e-13	1.8904e-11
Zbtb16	-2.96902	-1.56999	3.49209e-09	1.24336e-05	1.04336	0.0612312	0.815625	1	3.94562	1.98025	2.06416e-13	2.01355e-11
Gm17115	-1.32431	-0.405241	0.308088	1	2.03315	1.02372	0.0311362	1	3.90364	1.96482	1.42589e-05	0.000352562
Mup3	-1.0916	-0.126447	0.637632	1	1.01915	0.0273616	0.918811	1	3.86494	1.95045	2.29986e-12	2.06003e-10
Mup19	-1.45399	-0.54002	0.5618	1	1.8761	0.907737	0.332274	1	3.75991	1.9107	0.0466474	0.194647
Gm30931	-1.22457	-0.292273	0.267932	1	1.73673	0.796377	0.00963921	1	3.68303	1.88089	1.77079e-10	1.20668e-08
Mbd1	-2.44138	-1.2877	2.66897e-14	3.80114e-10	-1.0745	-0.103662	0.536784	1	3.67183	1.8765	1.18093e-27	2.89979e-25
Xlr3a	-1.22271	-0.290085	0.554358	1	1.25102	0.323108	0.515556	1	3.65989	1.8718	0.000235415	0.00383175
Hhex	-1.41222	-0.497967	0.0102394	0.440574	1.2624	0.336171	0.0839932	1	3.63988	1.86389	1.25232e-20	2.0739e-18
Gm40916	-1.32015	-0.400706	0.242047	1	-1.01581	-0.0226289	0.961604	1	3.6251	1.85802	3.03212e-06	8.86725e-05
Pfkfb3	-2.24304	-1.16545	2.152e-06	0.00249649	1.07847	0.108981	0.65593	1	3.60472	1.84989	1.68702e-13	1.71618e-11
Keg1	-1.14168	-0.191154	0.423495	1	-1.17355	-0.230879	0.334801	1	3.57071	1.83621	9.48255e-14	1.01542e-11
Phospho1	-1.07687	-0.106844	0.68975	1	1.34807	0.430897	0.197001	1	3.55304	1.82905	2.40445e-09	1.3864e-07
Proca1	1.14783	0.198906	0.627718	1	1.03384	0.0480166	0.913693	1	3.55234	1.82877	2.68319e-05	0.000606571
Cib3	1.22675	0.294843	0.556382	1	-1.05276	-0.0741802	0.882884	1	3.53997	1.82374	0.000427316	0.00619739
Dusp4	-2.50983	-1.32759	6.76178e-07	0.00107001	-1.25521	-0.327925	0.26226	1	3.51769	1.81463	3.4067e-11	2.58076e-09
Esm1	3.76011	1.91077	0.0213855	0.605511	1.49235	0.577582	0.498861	1	3.50449	1.8092	0.0351921	0.163556
Nudt7	-1.2206	-0.287592	0.0762698	0.917426	-1.25404	-0.326584	0.0444473	1	3.50041	1.80752	3.04864e-27	7.23645e-25
Hcn2	1.04097	0.0579257	0.867446	1	1.32855	0.409854	0.350165	1	3.49286	1.80441	6.94463e-06	0.000185913
Plk3	-2.05288	-1.03765	0.00059907	0.102795	-1.15653	-0.209808	0.484746	1	3.44025	1.78251	7.47429e-09	4.06293e-07
Clec2h	1.02362	0.0336782	0.90698	1	-1.42662	-0.5126	0.0828237	1	3.43507	1.78034	2.59253e-09	1.48882e-07
Lag3	-1.34197	-0.424352	0.176342	1	1.49564	0.580761	0.114954	1	3.38631	1.75971	4.08702e-07	1.50152e-05
Igfbp1	-3.20454	-1.68012	0.00148732	0.185058	1.48943	0.574759	0.266198	1	3.31121	1.72736	0.0011064	0.0131861
Gm3776	2.00258	1.00186	0.24073	1	1.17637	0.234347	0.804386	1	3.30817	1.72603	0.0608401	0.228621
Kctd15	-1.28782	-0.364933	0.0340757	0.709435	1.0149	0.0213312	0.909229	1	3.30178	1.72325	3.13086e-21	5.50491e-19
F2r	-1.06854	-0.0956441	0.6009	1	1.27297	0.348202	0.0617003	1	3.298	1.72159	1.03809e-19	1.58972e-17
C8a	-1.06704	-0.093609	0.752467	1	1.14119	0.190537	0.52119	1	3.28772	1.71709	1.83996e-08	8.79353e-07
Olfm2	-1.26063	-0.334144	0.504884	1	-1.29707	-0.375255	0.515677	1	3.27259	1.71043	0.00148254	0.0167043
Gm3839	-1.11096	-0.1518	0.523207	1	-1.16854	-0.224705	0.36149	1	3.25483	1.70258	5.66256e-12	4.80037e-10
Nr4a1	-2.93493	-1.55332	0.000321519	0.0704473	-1.08371	-0.115977	0.789229	1	3.22625	1.68986	9.78492e-05	0.00183606
Sertad4	-2.28568	-1.19262	0.030839	0.693677	1.31113	0.390807	0.510432	1	3.21782	1.68608	0.00311345	0.0292685
Onecut1	-1.43289	-0.518932	0.226649	1	-1.62441	-0.69992	0.105039	1	3.14656	1.65378	0.000168954	0.00293444
Gm32468	1.07442	0.103562	0.898539	1	-1.3862	-0.471131	0.566037	1	3.13369	1.64786	0.048562	0.199429
Gm15611	1.16274	0.217533	0.754673	1	2.43718	1.28521	0.0730561	1	3.12873	1.64558	0.0227483	0.12235
Nlrp12	-1.49544	-0.580569	0.0652744	0.868009	1.08903	0.12304	0.696596	1	3.12121	1.64211	3.55308e-07	1.32468e-05
Spsb4	1.30063	0.379208	0.209339	1	1.13703	0.185264	0.579589	1	3.11115	1.63745	4.69079e-07	1.6913e-05
Slc35f2	3.13621	1.64902	1.68971e-05	0.0116216	1.3102	0.389782	0.465289	1	3.10694	1.6355	0.000757483	0.00982521
Gm15441	-1.45	-0.536048	0.219217	1	1.41999	0.505881	0.306634	1	3.02956	1.59911	0.000679636	0.00902541
Foxa3	-1.30684	-0.386083	0.0772958	0.919127	1.33068	0.412168	0.0602747	1	3.02798	1.59836	9.48538e-13	8.82946e-11
5730435O14Rik	1.74669	0.80462	0.165472	1	1.34923	0.432136	0.520675	1	3.00032	1.58512	0.0142032	0.0890328
Etfbkmt	-1.25876	-0.332003	0.0605384	0.862346	1.00421	0.00606607	0.973078	1	2.99562	1.58286	3.38693e-18	4.77591e-16
Klk1b4	1.14912	0.200528	0.51407	1	1.31382	0.393765	0.227575	1	2.97042	1.57067	1.30281e-06	4.16023e-05
Rsph9	-1.2354	-0.304983	0.411582	1	-1.0324	-0.046005	0.921544	1	2.93748	1.55458	0.000174494	0.00301349
Scp2	-1.09055	-0.125057	0.420229	1	1.10407	0.142828	0.357433	1	2.92847	1.55014	1.58035e-22	2.9615e-20
Serpina12	-1.10195	-0.140064	0.7635	1	-1.46512	-0.551021	0.238525	1	2.92127	1.5466	0.00116599	0.0137581
Aox3	-1.10857	-0.148698	0.542348	1	1.10883	0.149034	0.541611	1	2.91953	1.54574	5.96803e-10	3.79449e-08
1810064F22Rik	1.53126	0.61472	0.0153159	0.521839	-1.05988	-0.0838997	0.783584	1	2.91609	1.54404	4.99701e-08	2.17637e-06
Slc6a16	-1.10769	-0.147551	0.669636	1	1.90556	0.930218	0.0117733	1	2.90723	1.53964	2.76595e-05	0.000620356
C9	-1.10602	-0.145375	0.521931	1	-1.0935	-0.128953	0.570333	1	2.90286	1.53748	3.56274e-11	2.68469e-09
C8b	-1.05615	-0.0788213	0.732898	1	1.05223	0.0734459	0.750718	1	2.89838	1.53525	8.16552e-11	5.84389e-09
Gadd45g	-3.22593	-1.68972	0.000721081	0.118042	-1.28404	-0.360686	0.46116	1	2.89704	1.53458	0.00202415	0.0211349
Aqp4	1.03868	0.0547449	0.885187	1	1.46096	0.546921	0.158662	1	2.88071	1.52642	9.9151e-05	0.0018556
Slc25a30	-3.01105	-1.59027	0.000371296	0.0757916	-1.28948	-0.366789	0.401539	1	2.87865	1.52539	0.000623504	0.00843299
5033430I15Rik	-1.71511	-0.778302	0.0968908	0.973646	1.05273	0.0741391	0.886699	1	2.87108	1.52159	0.00191115	0.0201918
Ociad2	1.22767	0.295923	0.223664	1	1.19622	0.258484	0.293074	1	2.85975	1.51589	1.27968e-09	7.72253e-08
Nek2	1.12492	0.169818	0.64969	1	1.61448	0.69107	0.0765803	1	2.85929	1.51566	0.000107831	0.00197395
Cxcl1	-4.45045	-2.15395	9.6657e-08	0.000196656	-1.99108	-0.99355	0.012086	1	2.85013	1.51103	0.000125571	0.00226377
G6pc	-1.90616	-0.93067	0.0308813	0.693677	1.78132	0.832946	0.0530178	1	2.84686	1.50937	0.000551202	0.00759943
Zyg11a	-1.53012	-0.61364	0.00915653	0.4126	-1.03074	-0.0436753	0.85782	1	2.84165	1.50673	5.17423e-10	3.31943e-08
Fos	-3.02342	-1.59618	0.0058297	0.353385	-1.13654	-0.184645	0.748869	1	2.83453	1.50311	0.00906707	0.0650545
Atg16l2	-1.20796	-0.272576	0.0862478	0.956652	-1.03546	-0.0502787	0.765836	1	2.83362	1.50265	1.22589e-19	1.85736e-17
Gal3st1	1.37185	0.456127	0.0877907	0.962288	2.13293	1.09283	0.000353941	0.526139	2.82806	1.49981	7.61069e-07	2.5931e-05
Csad	1.21388	0.279631	0.177345	1	-1.09158	-0.126413	0.542369	1	2.81816	1.49475	1.66815e-12	1.52294e-10
Gm17767	-1.19766	-0.260214	0.457877	1	1.18192	0.241136	0.577726	1	2.8107	1.49093	0.000153047	0.00270361
AI463229	1.09206	0.127057	0.551038	1	1.10741	0.147196	0.51295	1	2.80899	1.49005	2.42684e-11	1.88869e-09
Tmc7	-1.44284	-0.528909	0.0378367	0.752612	1.13202	0.178899	0.501681	1	2.79614	1.48344	1.86178e-08	8.86803e-07
Cyp2d11	-1.14065	-0.189852	0.543981	1	-1.07406	-0.103076	0.794874	1	2.78941	1.47996	2.43487e-05	0.000559314
Slco1a1	-1.08021	-0.111311	0.794066	1	1.41498	0.500777	0.241458	1	2.78828	1.47938	0.000679979	0.00902541
Abcg2	-1.08359	-0.115817	0.524876	1	1.14852	0.199778	0.276057	1	2.77659	1.47331	2.76549e-15	3.30976e-13
Atp4a	1.06595	0.0921444	0.844533	1	-1.32511	-0.406117	0.452177	1	2.77212	1.47099	0.00361679	0.0326823
Arid5b	-1.44547	-0.531538	0.0229401	0.627087	-1.00932	-0.0133892	0.95432	1	2.75659	1.46288	8.02529e-10	5.03507e-08
Angptl4	-2.35181	-1.23377	1.36237e-05	0.0107794	1.36987	0.454042	0.105313	1	2.75462	1.46185	2.98485e-07	1.13664e-05
Ikzf4	-1.11533	-0.157469	0.602765	1	-1.30488	-0.383917	0.253338	1	2.73918	1.45374	5.28571e-06	0.000146173
Serpina7	1.12572	0.170852	0.433362	1	1.67195	0.741533	0.000831157	0.789156	2.73507	1.45158	9.54225e-11	6.76123e-09
Fkbp11	-1.08722	-0.120641	0.599323	1	-1.00616	-0.00886045	0.96994	1	2.7345	1.45128	8.29285e-10	5.1575e-08
Tuft1	-1.38991	-0.474986	0.11273	1	-1.30273	-0.381533	0.211779	1	2.71776	1.44242	2.51301e-06	7.47187e-05
Plin4	-1.01508	-0.0215909	0.934014	1	1.18405	0.243727	0.37666	1	2.70759	1.43701	1.4173e-07	5.68073e-06
Gm43714	-1.4892	-0.574541	0.112584	1	1.12502	0.169955	0.683682	1	2.69482	1.43019	0.000222205	0.00365011
Mup18	-1.95044	-0.963798	0.0602605	0.862346	-1.02058	-0.0293919	0.953959	1	2.69204	1.4287	0.00585191	0.0469009
Gm18635	1.30349	0.382378	0.265647	1	-1.2461	-0.31742	0.388483	1	2.6885	1.4268	7.20108e-05	0.00142047
Clba1	1.15464	0.207439	0.609205	1	1.4981	0.583135	0.226752	1	2.67226	1.41806	0.00213187	0.0218747
Bhlhe41	1.1504	0.202132	0.510379	1	1.28361	0.360212	0.252159	1	2.67224	1.41805	7.58664e-06	0.000201208
Rassf3	-1.01011	-0.0145185	0.925567	1	1.1499	0.201509	0.198314	1	2.66126	1.41211	6.43958e-19	9.35841e-17
Ppp1r3g	-2.44326	-1.28881	0.0312103	0.695753	1.4355	0.521553	0.380203	1	2.65209	1.40713	0.0190551	0.10838
Mapk15	1.04168	0.0589064	0.815466	1	-1.11218	-0.153386	0.555735	1	2.63735	1.39909	7.50925e-08	3.13627e-06
Ttll8	-2.75945	-1.46438	0.000894475	0.135402	-2.16841	-1.11664	0.0213109	1	2.63089	1.39555	0.00141627	0.0161106
Igf2bp3	1.14382	0.193858	0.613299	1	2.02395	1.01717	0.0215568	1	2.63055	1.39536	0.00143591	0.016295
Col27a1	1.13961	0.188543	0.428253	1	1.07116	0.0991685	0.67963	1	2.6273	1.39358	1.02813e-08	5.26716e-07
Cyp2d41-ps	-1.07961	-0.110515	0.754522	1	1.18648	0.246682	0.533328	1	2.62549	1.39258	0.000242925	0.00393152
Trhde	-1.3165	-0.396712	0.38631	1	1.2505	0.322502	0.508778	1	2.62335	1.39141	0.00372309	0.0333485
Vwa3b	-1.15379	-0.206379	0.548686	1	1.84736	0.885463	0.027815	1	2.61848	1.38873	0.000376739	0.00557166
Abcb1b	-1.22703	-0.295169	0.304974	1	-1.0897	-0.123926	0.714574	1	2.61249	1.38543	8.04959e-06	0.000212301
Serpine2	-1.19037	-0.251404	0.208303	1	-1.04319	-0.0610005	0.784735	1	2.60935	1.38369	6.50923e-11	4.72982e-09
CT010467.2	-2.96011	-1.56565	0.106184	0.998197	-1.87169	-0.904344	0.349107	1	2.60645	1.38209	0.150071	0.386775
Btbd19	-2.20673	-1.14191	0.000195193	0.0486906	-1.15342	-0.205921	0.52607	1	2.60385	1.38064	8.53199e-06	0.000223369
C730027H18Rik	1.23011	0.298786	0.369381	1	1.33206	0.413663	0.250759	1	2.60199	1.37961	9.86246e-05	0.00184817
Slc41a2	-1.646	-0.718966	0.00928965	0.413448	-1.32635	-0.407462	0.145086	1	2.60165	1.37943	9.08025e-07	3.04285e-05
BC049987	-1.02608	-0.0371428	0.929239	1	-1.4536	-0.539628	0.207324	1	2.58582	1.37062	0.00137813	0.0157649
Ppp1r9a	-1.18342	-0.242965	0.391103	1	1.0585	0.0820222	0.77665	1	2.57603	1.36515	2.62799e-06	7.76512e-05
Srd5a1	-1.18832	-0.248923	0.195288	1	1.02832	0.0402829	0.834724	1	2.57448	1.36428	3.32787e-12	2.9077e-10
9130409I23Rik	1.20055	0.263701	0.351208	1	1.42939	0.515403	0.0723866	1	2.56756	1.3604	2.6906e-06	7.93366e-05
Esco2	-1.40069	-0.486137	0.336123	1	1.84929	0.886969	0.0976482	1	2.56123	1.35684	0.0107921	0.0735765
Gm15998	-1.28023	-0.3564	0.121765	1	-1.0869	-0.120218	0.619473	1	2.56109	1.35676	1.22157e-08	6.12589e-07
Ntrk1	1.98148	0.986581	0.00114767	0.160121	1.27575	0.351348	0.361705	1	2.5549	1.35327	0.000172183	0.00297963
Sema5b	-1.01311	-0.0187925	0.957344	1	2.05355	1.03812	0.00489546	1	2.55449	1.35304	0.000249396	0.0040271
Crygn	-1.33008	-0.411509	0.239886	1	1.05886	0.0825089	0.826341	1	2.55285	1.35211	0.000208211	0.00346014
Slc17a8	1.40557	0.491155	0.0564371	0.83809	2.09244	1.06518	5.10539e-05	0.155029	2.54622	1.34836	3.39118e-07	1.27433e-05
Slc35e3	-1.12875	-0.174725	0.197908	1	-1.18065	-0.239585	0.0965771	1	2.54182	1.34586	1.26064e-21	2.33169e-19
Gm5425	-1.1752	-0.2329	0.651607	1	1.16782	0.223824	0.6809	1	2.53771	1.34353	0.0125068	0.0817822
Rskr	-1.61956	-0.695605	0.128746	1	-1.02099	-0.029971	0.954352	1	2.52836	1.3382	0.00526189	0.0431847
Rarres1	-1.32002	-0.400557	0.137037	1	1.09445	0.1302	0.629187	1	2.51684	1.33161	1.15504e-06	3.75573e-05
Serpina3c	-1.41386	-0.499634	0.251161	1	-1.17205	-0.229029	0.609038	1	2.5023	1.32325	0.00295767	0.0280634
2200002D01Rik	-1.33349	-0.415204	0.139536	1	-1.14443	-0.194624	0.49689	1	2.48508	1.3133	4.68287e-06	0.000130516
Cyp8b1	-1.00953	-0.0136887	0.946061	1	-1.0148	-0.021191	0.916668	1	2.47948	1.31004	1.94238e-10	1.3173e-08
Gm3699	-1.25074	-0.322787	0.593019	1	1.2195	0.286294	0.646004	1	2.47766	1.30898	0.0348974	0.162421
Gm11832	1.0969	0.13343	0.753541	1	2.31252	1.20947	0.00853737	1	2.46984	1.30442	0.00476418	0.0401725
Il1r1	-1.98045	-0.98583	5.18503e-05	0.0207301	1.13581	0.183722	0.448145	1	2.45754	1.29722	1.24404e-07	5.03343e-06
AA986860	-1.75191	-0.808931	0.002022	0.215328	-1.10675	-0.146327	0.61307	1	2.44986	1.2927	1.6313e-06	5.07271e-05
Gabrb3	-1.5547	-0.636634	0.185951	1	-1.0744	-0.103538	0.840138	1	2.44363	1.28903	0.00931029	0.0662487
Zfp809	-1.10159	-0.13959	0.354538	1	1.0185	0.0264521	0.864119	1	2.43465	1.28372	1.07114e-16	1.36207e-14
Adam11	-1.69154	-0.758335	0.0041663	0.307651	-1.02252	-0.0321244	0.904829	1	2.42699	1.27917	1.93007e-06	5.88608e-05
Tafa5	-1.52028	-0.604338	0.0505397	0.822613	1.2911	0.368606	0.269921	1	2.42266	1.27659	7.51516e-05	0.00146174
Serinc2	-1.05337	-0.0750134	0.74793	1	1.34733	0.430102	0.0711981	1	2.41174	1.27007	1.13069e-07	4.62738e-06
Car3	-1.10907	-0.14935	0.336173	1	1.12011	0.163639	0.292116	1	2.40538	1.26627	9.7639e-16	1.19877e-13
Hao1	-1.15958	-0.2136	0.224581	1	1.14056	0.189744	0.281347	1	2.3957	1.26045	1.71661e-12	1.5572e-10
Frmd8os	-1.11733	-0.160054	0.684554	1	1.53054	0.614041	0.166822	1	2.39127	1.25778	0.0035179	0.032055
Ccnf	1.01619	0.0231706	0.921847	1	1.26206	0.335784	0.163365	1	2.38788	1.25573	2.16603e-07	8.52743e-06
Abhd17b	-1.51622	-0.600483	0.0276674	0.68115	1.0786	0.109156	0.689376	1	2.38726	1.25535	5.54432e-06	0.000151559
Fam131c	-1.01112	-0.0159546	0.957922	1	1.04648	0.0655509	0.840521	1	2.38284	1.25268	7.72748e-05	0.00149531
Gm32031	-1.3003	-0.378849	0.283215	1	1.17921	0.237823	0.544633	1	2.36812	1.24374	0.000877291	0.0110277
Gm31600	-1.56354	-0.644818	0.232052	1	1.09041	0.124872	0.825863	1	2.36489	1.24177	0.0250829	0.130329
Cyp2c67	-1.07436	-0.103477	0.520539	1	1.145	0.19535	0.226198	1	2.35996	1.23876	3.67418e-14	4.0881e-12
Adck5	-1.1681	-0.224163	0.242914	1	1.03914	0.0553952	0.775219	1	2.35935	1.23839	2.41333e-10	1.61365e-08
Pvt1	-1.05637	-0.0791088	0.839237	1	1.23574	0.305379	0.457036	1	2.3579	1.2375	0.00228825	0.0231129
Chac1	-1.82569	-0.868443	0.000328958	0.0709851	-1.13668	-0.184822	0.457671	1	2.35701	1.23696	4.28196e-07	1.56368e-05
Bmp7	-1.21056	-0.275673	0.21459	1	-1.1429	-0.192695	0.439395	1	2.35067	1.23307	1.41998e-07	5.68073e-06
Arhgef26	-1.78296	-0.834278	0.000124086	0.0353447	1.2565	0.329413	0.128436	1	2.34964	1.23244	1.89642e-08	9.00292e-07
Sftpa1	-1.13845	-0.187065	0.490582	1	1.47928	0.564898	0.0599981	1	2.33226	1.22173	2.83737e-05	0.000634378
Ces3a	-1.01702	-0.0243485	0.902764	1	-1.01354	-0.0193967	0.922482	1	2.32748	1.21877	1.66595e-09	9.84501e-08
3110082I17Rik	-1.10573	-0.144994	0.668044	1	-1.46446	-0.550371	0.109548	1	2.31552	1.21134	0.000435683	0.00627402
Mad2l1bp	-1.47246	-0.558227	0.0184339	0.582947	1.04606	0.0649707	0.786918	1	2.31054	1.20823	5.23504e-07	1.86861e-05
Gpc1	1.27377	0.349105	0.143122	1	1.54523	0.627819	0.0107226	1	2.3099	1.20783	9.56575e-07	3.19801e-05
Pard3b	1.04529	0.063899	0.794217	1	1.29516	0.373133	0.143201	1	2.30953	1.2076	1.99437e-06	6.06919e-05
Tedc2	-1.07432	-0.103428	0.605943	1	1.22891	0.29738	0.139827	1	2.30908	1.20732	3.09124e-09	1.76102e-07
Gm22953	-2.50441	-1.32447	0.0246435	0.64995	-2.17176	-1.11886	0.0799224	1	2.30306	1.20355	0.0374456	0.17022
Ctcflos	-1.17942	-0.23808	0.36341	1	1.3695	0.453652	0.0906314	1	2.29717	1.19986	7.89615e-06	0.00020864
Cyp2c55	1.04088	0.0578031	0.820226	1	-1.01307	-0.0187295	0.942738	1	2.29412	1.19794	4.37762e-06	0.000122971
1700018L02Rik	-1.32861	-0.409916	0.0812611	0.930322	-1.32516	-0.406168	0.098509	1	2.29115	1.19607	6.82096e-07	2.3636e-05
Gm8141	-1.89611	-0.923046	0.212765	1	1.63954	0.713291	0.339152	1	2.27745	1.18742	0.112684	0.331667
Pnldc1	1.5124	0.596839	0.0250874	0.654385	1.79782	0.846246	0.00291212	1	2.26538	1.17975	3.29311e-05	0.000722657
Gm7208	-1.16201	-0.216627	0.655311	1	1.00489	0.00703139	0.988747	1	2.2565	1.17409	0.0203322	0.11351
Il12rb1	-1.09252	-0.127658	0.668435	1	-1.30247	-0.381253	0.242774	1	2.25571	1.17358	0.000161069	0.00280777
Ugt2b1	-1.18927	-0.25008	0.222794	1	1.06673	0.0931899	0.649615	1	2.25311	1.17192	1.70401e-08	8.28276e-07
Grem2	-1.49054	-0.575836	0.0050164	0.335129	1.21677	0.28306	0.169404	1	2.25106	1.17061	1.7609e-08	8.50128e-07
2810408I11Rik	1.44376	0.529834	0.0893312	0.963782	-1.28724	-0.364282	0.325981	1	2.19412	1.13364	0.000911474	0.0113472
S100a8	-2.65417	-1.40826	0.00607751	0.355374	1.34621	0.428904	0.399062	1	2.18642	1.12857	0.0240855	0.126906
Xlr4b	1.16375	0.218781	0.809543	1	2.06309	1.0448	0.262361	1	2.183	1.12631	0.22965	0.488452
Rec114	-1.69601	-0.762147	0.399847	1	-1.25296	-0.325338	0.720661	1	2.17898	1.12366	0.217563	0.47426
Gm23935	1.24993	0.32185	0.539284	1	1.20695	0.271362	0.604705	1	2.17821	1.12314	0.0341695	0.16013
Rd3	1.04837	0.0681492	0.749012	1	-1.17211	-0.229109	0.341904	1	2.17159	1.11875	8.09724e-07	2.75229e-05
Snhg15	-1.38251	-0.467293	0.133626	1	-1.205	-0.269032	0.403967	1	2.17109	1.11842	0.000425764	0.00618749
Gm3724	-1.39962	-0.485032	0.125311	1	1.49375	0.578934	0.0926624	1	2.16519	1.11449	0.000887213	0.0111034
Lurap1l	-1.42914	-0.515152	0.00474208	0.33031	1.05974	0.0837118	0.64722	1	2.1587	1.11016	1.75004e-09	1.02568e-07
C730027H18Rik	1.14929	0.200743	0.351629	1	1.10627	0.145703	0.51982	1	2.15866	1.11014	6.99858e-07	2.40758e-05
Carmil1	-1.04314	-0.0609364	0.82957	1	-1.19147	-0.252739	0.37723	1	2.14948	1.10399	0.000123497	0.00223487
Bmyc	-1.42331	-0.509252	0.0632152	0.865354	-1.1589	-0.212758	0.451509	1	2.14913	1.10375	7.5232e-05	0.00146174
Gm826	-1.49008	-0.575393	0.0253826	0.657271	1.06302	0.0881749	0.74459	1	2.13871	1.09674	3.22711e-05	0.000710718
Ccn2	-1.54296	-0.625699	0.0556355	0.836142	1.14753	0.198537	0.546576	1	2.11455	1.08035	0.0010843	0.0130187
Ces1e	1.13484	0.182485	0.291381	1	1.1676	0.22355	0.197121	1	2.11318	1.07941	7.01601e-10	4.44098e-08
Rab34	1.28231	0.358746	0.0720474	0.900877	1.26803	0.342587	0.103414	1	2.10684	1.07508	2.49995e-07	9.70142e-06
Errfi1	-1.57347	-0.653953	0.00039823	0.0787722	1.04754	0.0670083	0.715632	1	2.10629	1.07471	7.53252e-09	4.07901e-07
Gm45053	-1.84089	-0.880401	0.0301548	0.693677	1.16952	0.225912	0.590663	1	2.10421	1.07328	0.00862649	0.0626902
Chrna2	1.31781	0.398139	0.163262	1	1.42997	0.515982	0.0789903	1	2.09429	1.06646	0.000285636	0.00450003
Aifm3	1.04943	0.069607	0.715281	1	-1.02303	-0.0328463	0.870169	1	2.08053	1.05695	8.70347e-08	3.60334e-06
Gm50340	-1.26759	-0.342091	0.338013	1	1.35807	0.441558	0.240519	1	2.0784	1.05548	0.00445984	0.0383869
Pcgf2	1.13442	0.181961	0.278746	1	1.02954	0.0419976	0.818956	1	2.07411	1.05249	3.1746e-09	1.8013e-07
Cyp4a32	1.0112	0.0160693	0.956715	1	1.64013	0.713812	0.0168034	1	2.06067	1.04312	0.000508323	0.00709063
Hcn3	-1.97441	-0.981424	0.271287	1	-1.51479	-0.599114	0.503379	1	2.05328	1.03793	0.244315	0.505373
Ccdc30	1.09343	0.128858	0.704381	1	1.36639	0.450365	0.195111	1	2.05237	1.03729	0.00287707	0.0274449
Mthfd2	1.04871	0.0686171	0.806986	1	-1.00157	-0.00226732	0.994306	1	2.05221	1.03718	0.000502772	0.00703387
Proscos	-1.22111	-0.288198	0.494206	1	1.1213	0.165179	0.71338	1	2.05203	1.03705	0.0180635	0.10462
Gm43305	-1.23402	-0.303371	0.607549	1	-3.29614	-1.72078	0.00484378	1	2.04677	1.03335	0.0833742	0.277953
Cyp21a2-ps	-1.00388	-0.00558849	0.981606	1	1.04075	0.0576296	0.821683	1	2.04532	1.03233	3.97531e-05	0.000850096
AC159819.1	-1.23798	-0.307992	0.628499	1	-1.02137	-0.0305016	0.963678	1	2.04203	1.03001	0.115313	0.335434
Ces2c	-1.54677	-0.629255	0.000682348	0.114329	-1.2638	-0.337767	0.0684414	1	2.04125	1.02945	3.42236e-08	1.55723e-06
Gm13161	-1.25922	-0.332532	0.512763	1	-1.12922	-0.175331	0.748875	1	2.04068	1.02905	0.0502499	0.20348
Ccl21a	-1.49437	-0.57954	0.162516	1	1.58361	0.663219	0.114672	1	2.0346	1.02475	0.0150434	0.0927081
Jun	-1.40574	-0.491332	0.047102	0.798697	-1.08436	-0.116841	0.639286	1	2.0293	1.02098	4.43703e-05	0.000933415
Cadm4	-1.49694	-0.582013	0.0188178	0.586908	-1.6734	-0.742779	0.0034867	1	2.02635	1.01888	4.6277e-05	0.000967808
Gm20036	1.39096	0.476078	0.332137	1	1.74141	0.800258	0.138753	1	2.02592	1.01858	0.0600133	0.22721
Lad1	1.66808	0.738193	0.00834349	0.396139	1.33426	0.416037	0.146752	1	2.02385	1.0171	0.000393555	0.00577837
Hspb1	-1.40933	-0.495005	0.120181	1	-1.36195	-0.445672	0.165764	1	2.02152	1.01544	0.00158624	0.0176081
Txnip	-1.73531	-0.795192	0.0135006	0.493002	1.45424	0.540262	0.0922674	1	2.02063	1.01481	0.00168822	0.0184263
Adora1	1.43755	0.523612	0.00387651	0.306957	1.37329	0.457641	0.0126362	1	2.02001	1.01436	3.75721e-08	1.69874e-06
Car14	-1.16831	-0.224424	0.205928	1	-1.00801	-0.0115125	0.948672	1	2.01582	1.01136	1.82062e-08	8.7304e-07
Exd1	-1.41356	-0.499334	0.0951254	0.967984	-1.08964	-0.123847	0.685284	1	2.01493	1.01073	0.000859823	0.0108657
Gm10804	1.13303	0.18018	0.752856	1	1.10499	0.144034	0.812578	1	2.00697	1.00502	0.0919069	0.294896
Phf8	-1.80966	-0.855723	0.000785882	0.124362	-1.06478	-0.0905525	0.721726	1	2.00519	1.00374	8.61831e-05	0.00164754
Prtn3	-1.35583	-0.439171	0.305707	1	1.06453	0.0902228	0.843174	1	1.99469	0.996162	0.0238401	0.125986
Gm15690	-2.45107	-1.29341	0.0514778	0.825597	-1.45932	-0.545292	0.41879	1	1.99451	0.996032	0.127626	0.353087
Ppan	-1.305	-0.38405	0.186635	1	-1.10038	-0.138007	0.636621	1	1.99311	0.995019	0.000704794	0.00928555
Gm19619	1.12422	0.16893	0.642978	1	1.32375	0.404634	0.286387	1	1.99216	0.99433	0.00846888	0.0618215
Zfp125	-1.56498	-0.646144	0.00615315	0.357686	1.16457	0.219797	0.363215	1	1.99052	0.993143	3.17215e-05	0.000701422
Gcnt4	-1.45671	-0.542715	0.02155	0.606553	-1.0807	-0.111963	0.639233	1	1.98843	0.991633	3.22872e-05	0.000710718
Gm6467	-1.39406	-0.479292	0.241481	1	-1.00273	-0.00392683	0.993294	1	1.97777	0.983877	0.0197682	0.111192
Rec8	1.00891	0.0127907	0.966949	1	-1.07976	-0.110707	0.73119	1	1.97618	0.982715	0.00194423	0.0204654
Gm3787	1.05871	0.0823138	0.792493	1	1.29745	0.375678	0.251732	1	1.97149	0.97929	0.00262268	0.0256549
Gm10736	-1.25193	-0.324157	0.289818	1	-1.06882	-0.0960184	0.754742	1	1.97115	0.979038	0.00154438	0.0172645
Gm15883	-2.98047	-1.57554	0.00581083	0.353385	-2.08534	-1.06028	0.063279	1	1.96951	0.977839	0.0806175	0.272362
Gm17040	-2.05445	-1.03875	0.0555374	0.836142	-1.7117	-0.775426	0.161564	1	1.96645	0.97559	0.071604	0.25201
Chpt1	-1.10044	-0.13808	0.331693	1	1.14679	0.197602	0.166209	1	1.96544	0.974852	1.19658e-11	9.73814e-10
Foxa1	-1.3537	-0.436913	0.0233745	0.630911	-1.13681	-0.184996	0.340868	1	1.96073	0.971388	6.00064e-07	2.10495e-05
Gm15622	-5.4783	-2.45373	0.0051151	0.335129	-3.02113	-1.59509	0.0614957	1	1.9587	0.969898	0.24325	0.504569
Rpl5-ps2	-1.14787	-0.198962	0.772191	1	-1.19067	-0.251768	0.723617	1	1.95332	0.965928	0.168821	0.411801
Ddc	-1.13211	-0.179014	0.429859	1	-1.25188	-0.324094	0.154933	1	1.95194	0.964908	2.52309e-05	0.000576111
Rpl27a-ps4	-1.72124	-0.783448	0.188598	1	1.07853	0.109068	0.857085	1	1.94938	0.963016	0.107143	0.321858
Pknox2	-1.35415	-0.437387	0.20486	1	1.38295	0.467752	0.201677	1	1.94469	0.959538	0.00768252	0.0576169
Gm16551	-1.38735	-0.472331	0.232431	1	-1.68485	-0.752617	0.0592589	1	1.94145	0.957135	0.0163183	0.0978959
Serpina3k	-1.11859	-0.161685	0.581927	1	1.05477	0.076928	0.793317	1	1.9373	0.954046	0.00127894	0.0148448
Gm7899	-1.44908	-0.535142	0.370342	1	1.16265	0.217421	0.718813	1	1.93528	0.952542	0.114275	0.33381
Olfm3	-1.15171	-0.203783	0.621514	1	1.06837	0.0954102	0.820742	1	1.92893	0.947798	0.0241059	0.126966
1810024B03Rik	-1.2842	-0.360874	0.157437	1	1.0661	0.0923392	0.729039	1	1.92796	0.947074	0.000293937	0.00460027
4930524O07Rik	-1.04597	-0.0648373	0.827761	1	-1.15477	-0.207607	0.53165	1	1.92765	0.946842	0.00252935	0.024964
Tspan33	-1.00885	-0.0127092	0.961187	1	-1.1093	-0.149644	0.57245	1	1.92439	0.9444	0.000365616	0.0054677
Lgals1	1.04812	0.0677991	0.807672	1	1.20092	0.264142	0.346765	1	1.92042	0.941423	0.000847976	0.010735
Gfpt2	-1.81252	-0.857994	0.0413673	0.776167	1.68708	0.754525	0.0714129	1	1.91681	0.938709	0.0257442	0.132466
Agap2	-1.09555	-0.131661	0.621448	1	1.06764	0.0944251	0.737469	1	1.91452	0.936979	0.000689182	0.00910048
Bok	-1.02536	-0.0361311	0.84343	1	1.03669	0.0519833	0.783978	1	1.91335	0.936104	6.10727e-07	2.13186e-05
Inhbb	-1.59016	-0.66917	0.142658	1	1.43511	0.521162	0.256922	1	1.90595	0.930511	0.0432293	0.186166
Gm16348	-2.89141	-1.53177	5.83834e-05	0.0218643	1.07095	0.0988912	0.790407	1	1.90031	0.926233	0.0125577	0.0820021
Comtd1	1.02038	0.0291075	0.911625	1	-1.18727	-0.247647	0.368234	1	1.89932	0.925482	0.000593451	0.00808024
Gm31717	-1.25107	-0.323168	0.337272	1	-1.16647	-0.222151	0.564919	1	1.89797	0.924457	0.009037	0.0649369
Gjc3	-1.04268	-0.0602942	0.851592	1	-1.06881	-0.0960062	0.790196	1	1.89775	0.924287	0.0067565	0.0524392
Bach1	-1.57495	-0.655308	0.000803765	0.125794	-1.08032	-0.111452	0.568101	1	1.89681	0.923578	2.57637e-06	7.6443e-05
Gm7808	1.27817	0.354074	0.492415	1	-1.13318	-0.180379	0.738983	1	1.89336	0.920948	0.0836975	0.278705
Ephx2	-1.02405	-0.0342916	0.822154	1	1.02291	0.0326779	0.830485	1	1.89285	0.920563	2.19502e-09	1.27079e-07
Cebpd	-1.27158	-0.346618	0.210809	1	1.1721	0.229099	0.416002	1	1.89245	0.920259	0.00105128	0.0127316
Gtf2b	-1.1965	-0.258815	0.220368	1	1.13705	0.185301	0.382621	1	1.88517	0.914695	1.80492e-05	0.000433485
Gm9816	-1.02018	-0.0288182	0.934953	1	1.09988	0.137348	0.729407	1	1.88494	0.91452	0.0159184	0.0963013
Cldn15	1.58638	0.665734	0.18814	1	2.41176	1.27009	0.0169714	1	1.88473	0.914362	0.0961806	0.303188
Rpsa-ps2	-1.03414	-0.0484343	0.91678	1	1.22527	0.2931	0.543213	1	1.88068	0.911253	0.057216	0.220057
Rrs1	-1.33091	-0.412414	0.0909038	0.967595	1.11006	0.150642	0.53813	1	1.88034	0.910993	0.000211858	0.00350439
Prxl2b	-1.01426	-0.0204292	0.940624	1	-1.09289	-0.128148	0.644811	1	1.87884	0.909845	0.00106378	0.0128333
Cela1	-1.30338	-0.382256	0.0791927	0.920199	-1.12491	-0.16981	0.439105	1	1.87729	0.908648	3.54392e-05	0.00077175
Slc25a33	-1.12819	-0.174014	0.49473	1	1.09832	0.135296	0.597826	1	1.8763	0.90789	0.000424158	0.00617043
Gm19503	-1.20173	-0.265114	0.680217	1	1.14673	0.197532	0.765724	1	1.8736	0.905815	0.169667	0.412732
B430119L08Rik	-3.23423	-1.69342	0.0295895	0.68932	-3.3272	-1.73431	0.026228	1	1.87142	0.904134	0.236109	0.496114
Cbln3	-1.17968	-0.238397	0.545756	1	1.29097	0.368457	0.373956	1	1.8713	0.90404	0.0276013	0.138757
Zfp9	-1.65965	-0.730877	0.035839	0.728496	-1.25067	-0.322701	0.359554	1	1.86974	0.902835	0.00981752	0.0687757
Zfp428	-1.11023	-0.150854	0.674643	1	1.02238	0.0319281	0.933074	1	1.86795	0.90146	0.0153812	0.0940573
Rps4l	1.08783	0.121459	0.71453	1	1.35432	0.437566	0.18967	1	1.86591	0.899878	0.00729304	0.0553075
Chadl	1.29936	0.377805	0.304818	1	1.53452	0.617786	0.119796	1	1.86498	0.899163	0.0232205	0.12386
Ethe1	-1.18871	-0.249399	0.394152	1	-1.01634	-0.023377	0.936404	1	1.86381	0.898253	0.00232876	0.0234224
Serpina3h	-1.6571	-0.728659	0.139691	1	-1.20953	-0.274449	0.597609	1	1.85986	0.895191	0.0714763	0.251785
Hsd3b2	-1.01053	-0.0151058	0.921464	1	1.00642	0.00923045	0.95237	1	1.85907	0.894585	7.90706e-09	4.19151e-07
Gm5452	-1.25497	-0.327651	0.456961	1	1.09669	0.133151	0.77131	1	1.85896	0.894498	0.0474993	0.196824
1700028E10Rik	1.0238	0.0339329	0.869031	1	1.23449	0.303919	0.147792	1	1.85812	0.893842	2.07909e-05	0.000490239
Cox19	1.05889	0.0825585	0.69768	1	1.06184	0.0865626	0.685974	1	1.85091	0.888236	3.5995e-05	0.000782658
Eps8l2	1.0572	0.0802458	0.656391	1	1.17024	0.226802	0.210873	1	1.84964	0.887241	1.1236e-06	3.67025e-05
Gm31333	1.0379	0.053665	0.791572	1	1.36943	0.453572	0.0332642	1	1.84938	0.887042	2.79345e-05	0.00062554
Gpat4	-1.13901	-0.187779	0.180893	1	-1.09466	-0.13048	0.353569	1	1.84628	0.884623	4.05189e-10	2.64711e-08
Rps25-ps1	1.04032	0.0570271	0.884775	1	-1.00918	-0.0131814	0.974864	1	1.84568	0.884155	0.0306172	0.148924
Zfp521	-1.02547	-0.0362789	0.935015	1	1.66951	0.739425	0.11114	1	1.84505	0.88366	0.0581231	0.222265
Nectin2	-1.10097	-0.138776	0.407996	1	-1.15628	-0.209495	0.214478	1	1.84123	0.880672	1.97824e-07	7.84792e-06
Enpp3	-1.03721	-0.0527075	0.713955	1	1.19292	0.2545	0.0787538	1	1.84111	0.880576	1.39513e-09	8.31358e-08
Gm37415	1.26648	0.34082	0.454282	1	-1.27601	-0.351645	0.511672	1	1.84079	0.880325	0.0755312	0.260767
Unc13b	1.29865	0.37701	0.112256	1	1.07079	0.0986813	0.684542	1	1.84046	0.880064	0.000282731	0.00446413
Foxq1	-1.46239	-0.54833	0.211379	1	-1.14659	-0.197351	0.652317	1	1.83984	0.879578	0.0460112	0.192903
Ppp1r10	-1.32607	-0.407155	0.133616	1	1.16165	0.216177	0.426498	1	1.83743	0.877687	0.00132531	0.0152834
Gm7049	-1.07229	-0.100692	0.761022	1	1.41374	0.499515	0.139225	1	1.83382	0.874851	0.00975006	0.0686357
Rpl36-ps2	1.48746	0.572848	0.212703	1	1.18363	0.243218	0.628075	1	1.83342	0.874539	0.0765138	0.262961
Gm16418	1.1612	0.215613	0.587693	1	1.03447	0.0488956	0.908059	1	1.83281	0.874057	0.0358696	0.165593
mt-Ts1	-2.3779	-1.24969	0.10829	1	-1.18784	-0.248346	0.746631	1	1.832	0.873417	0.254977	0.51594
Gm15501	-1.26577	-0.340018	0.288174	1	1.09821	0.135148	0.684537	1	1.83105	0.872673	0.00765311	0.0574266
Dreh	-1.30915	-0.388634	0.239234	1	-1.08501	-0.117707	0.739875	1	1.83036	0.872128	0.0100705	0.070031
Zfp982	-1.25882	-0.332072	0.198988	1	-1.13828	-0.186854	0.494771	1	1.82956	0.8715	0.00100475	0.012283
Junb	-1.65081	-0.723178	0.00518359	0.335129	1.06092	0.0853217	0.740647	1	1.82917	0.871186	0.000779783	0.0100232
Aadat	-1.17332	-0.230603	0.176462	1	-1.0114	-0.0163587	0.923738	1	1.82862	0.870754	4.09064e-07	1.50152e-05
Gm12217	-1.75153	-0.808616	0.0436917	0.789666	1.50099	0.585917	0.144006	1	1.82521	0.868061	0.0299171	0.146847
Gm5559	1.15635	0.209576	0.716994	1	1.19365	0.255381	0.672334	1	1.82515	0.868013	0.147644	0.383303
Gsta2	1.08989	0.124187	0.719661	1	-1.28703	-0.364046	0.295489	1	1.82483	0.867761	0.0129382	0.0838716
Gm15638	-1.06826	-0.0952667	0.705988	1	1.15513	0.208059	0.418711	1	1.82459	0.86757	0.000730438	0.0095527
Gm20075	-1.07474	-0.103983	0.835794	1	1.71424	0.777566	0.137189	1	1.82209	0.865595	0.101341	0.311929
Ppp1r1b	-1.04584	-0.0646673	0.829807	1	-1.10074	-0.138472	0.654696	1	1.8219	0.865443	0.00473921	0.0400569
Aox1	1.02898	0.0412153	0.805924	1	-1.00876	-0.0125804	0.940433	1	1.82187	0.865423	3.18171e-07	1.19878e-05
Ugt2b35	-1.04211	-0.0595107	0.686786	1	-1.05902	-0.0827263	0.575841	1	1.82113	0.864833	6.15394e-09	3.37094e-07
Gm13021	1.29247	0.370127	0.388791	1	1.27369	0.349015	0.44072	1	1.81966	0.863666	0.0548777	0.214422
Gm8483	-1.50964	-0.594205	0.409893	1	1.34539	0.428023	0.554478	1	1.81958	0.863605	0.234609	0.494275
Thbs1	-1.7819	-0.833416	0.0377841	0.752612	2.11379	1.07983	0.00693622	1	1.81835	0.862634	0.0317576	0.152611
Gm12338	-1.34799	-0.430808	0.142573	1	1.02246	0.0320439	0.915298	1	1.81797	0.862328	0.00379076	0.0337636
Fam129c	1.17593	0.233801	0.594632	1	2.02034	1.0146	0.0282468	1	1.80847	0.854773	0.07299	0.25516
Psat1	1.15208	0.204237	0.539076	1	1.42524	0.511206	0.150864	1	1.80376	0.851011	0.0161449	0.0970754
Bdh2	-1.09865	-0.13573	0.579371	1	-1.01849	-0.0264325	0.914774	1	1.80345	0.850758	0.000587638	0.00801227
Nme1	1.01711	0.0244708	0.935147	1	1.06822	0.0952113	0.752542	1	1.80126	0.849005	0.00515117	0.0425162
Dpy19l1	-1.02651	-0.0377461	0.799353	1	1.03055	0.0434124	0.771882	1	1.79795	0.846349	1.73043e-08	8.3826e-07
Cebpe	-1.00694	-0.00998174	0.970666	1	1.16253	0.217267	0.433306	1	1.79721	0.845756	0.00222961	0.0226776
Unc119	1.45014	0.536197	0.0415344	0.776291	1.34589	0.428559	0.11022	1	1.79634	0.845063	0.00166024	0.0182447
Gpr162	1.04052	0.0573012	0.888944	1	-1.36076	-0.444409	0.341424	1	1.79406	0.843228	0.0506597	0.204461
Pprc1	-1.29916	-0.377576	0.121285	1	1.10098	0.138783	0.570167	1	1.79011	0.840046	0.000620729	0.00840345
Trib1	-1.42259	-0.508519	0.00190049	0.206617	1.04744	0.0668721	0.6832	1	1.7893	0.839394	3.40217e-07	1.2751e-05
Ltb4r1	1.24233	0.313051	0.356075	1	-1.06027	-0.0844298	0.824379	1	1.78882	0.839009	0.0210476	0.116096
Sdr9c7	-1.15666	-0.20996	0.376427	1	-1.19964	-0.262598	0.270852	1	1.78856	0.838798	0.000454528	0.00647339
Rnaseh2a	-1.01536	-0.0219971	0.916893	1	-1.06398	-0.0894677	0.674461	1	1.78762	0.838041	8.46776e-05	0.00162094
H2aj	1.03626	0.0513864	0.84032	1	-1.05642	-0.0791807	0.757231	1	1.78716	0.837669	0.00113122	0.0134106
Cish	-1.42926	-0.51527	0.0718417	0.899566	-1.23737	-0.307275	0.283169	1	1.78219	0.83365	0.00374183	0.0334324
Ndufs5-ps	-1.07057	-0.0983734	0.807445	1	1.22496	0.292739	0.480694	1	1.78163	0.833199	0.0438868	0.187642
Fhl2	-1.28345	-0.360029	0.251023	1	1.48351	0.569019	0.0862751	1	1.78136	0.83298	0.0118225	0.0786802
Clic5	1.15961	0.213637	0.576227	1	-1.09954	-0.136901	0.732316	1	1.77968	0.831615	0.0347287	0.161985
Gas7	-1.17199	-0.228955	0.29678	1	-1.21041	-0.275495	0.225296	1	1.77943	0.831414	0.000195974	0.00330694
Gm43860	-1.26177	-0.335451	0.219695	1	1.20714	0.271588	0.360956	1	1.77783	0.830119	0.00379531	0.033783
Coq7	1.01968	0.0281124	0.896169	1	-1.00661	-0.00951143	0.965047	1	1.77752	0.829865	0.000137756	0.00245856
Smim4	-1.04876	-0.0686822	0.792506	1	1.00376	0.00541697	0.983676	1	1.77659	0.829111	0.00172097	0.01871
Dnaaf2	-1.16255	-0.21729	0.518833	1	1.39796	0.483326	0.168673	1	1.77455	0.827451	0.0180422	0.104539
Bag3	-1.38383	-0.468669	0.00680293	0.360718	-1.14154	-0.19098	0.271636	1	1.77374	0.826798	2.05683e-06	6.24592e-05
Themis	1.54563	0.628198	0.0914154	0.967595	2.589	1.37239	0.000501304	0.549197	1.77227	0.825602	0.0480265	0.198201
Col11a2	-1.17868	-0.237178	0.561244	1	1.21137	0.276634	0.513718	1	1.77133	0.82483	0.0484654	0.199205
Mif-ps	1.09045	0.124918	0.771567	1	-1.00973	-0.0139642	0.976325	1	1.76797	0.822098	0.0684679	0.24556
Tpmt	-1.15265	-0.204949	0.156287	1	-1.04913	-0.0691999	0.634989	1	1.76727	0.821525	1.81183e-08	8.71762e-07
Rpl32l	1.157	0.210386	0.695498	1	1.29565	0.373676	0.500784	1	1.76704	0.821339	0.138933	0.369337
Relb	-1.68651	-0.754044	0.00918271	0.4126	1.14458	0.194818	0.502633	1	1.76697	0.821278	0.0045416	0.0388213
Sox6os	1.16404	0.219145	0.62102	1	-1.18329	-0.242803	0.616853	1	1.76498	0.819652	0.0778325	0.265587
Stk19	-1.19401	-0.255813	0.170996	1	-1.06469	-0.0904302	0.634973	1	1.76343	0.818382	1.52076e-05	0.000374071
Gm12034	1.09686	0.133385	0.814547	1	1.11432	0.15616	0.793564	1	1.76184	0.817082	0.166389	0.408219
Gm8942	-1.56884	-0.6497	0.111443	1	1.1119	0.153022	0.714865	1	1.76015	0.815702	0.0470471	0.195701
Actg2	-2.19738	-1.13578	0.118336	1	1.08069	0.111955	0.876379	1	1.75939	0.815072	0.258098	0.518526
Rpl7-ps8	-1.22216	-0.289429	0.574531	1	-1.10616	-0.145561	0.790286	1	1.75848	0.814332	0.122575	0.346234
Spon2	1.26794	0.342488	0.211555	1	1.54442	0.627061	0.0243506	1	1.75532	0.811737	0.00363295	0.0327264
Snhg4	-1.22134	-0.28846	0.342633	1	-1.10475	-0.14372	0.656316	1	1.75528	0.811698	0.0092489	0.0659934
Xirp1	1.23722	0.307098	0.36267	1	-1.4048	-0.490365	0.229428	1	1.7532	0.809995	0.0285168	0.141956
Marveld3	-1.18765	-0.248113	0.434151	1	-1.32598	-0.407057	0.270941	1	1.75206	0.809052	0.015232	0.093427
Apex2	-1.15794	-0.211555	0.317158	1	-1.09566	-0.131798	0.542021	1	1.75183	0.808861	0.000161795	0.00281698
Ppp1r15a	-1.48145	-0.567014	0.0100813	0.437738	-1.04441	-0.0626934	0.777144	1	1.75038	0.807667	0.00026233	0.00418845
Gm12989	-1.36238	-0.446124	0.421186	1	1.03815	0.0540136	0.924015	1	1.75024	0.807553	0.150837	0.387372
Dact1	-1.2104	-0.275488	0.342879	1	1.18515	0.245065	0.40375	1	1.75023	0.807544	0.00599279	0.0476585
Klf9	-1.2356	-0.305216	0.161097	1	1.29781	0.376081	0.0845676	1	1.74929	0.806769	0.000230968	0.00376798
Zc2hc1c	-1.08719	-0.12061	0.638598	1	-1.08256	-0.114442	0.665609	1	1.74598	0.804036	0.00211236	0.0217686
Acaa1b	1.07924	0.110011	0.592705	1	1.17332	0.230598	0.262438	1	1.74504	0.803259	0.000103975	0.00192313
0610040B10Rik	-1.09502	-0.130963	0.649835	1	1.00244	0.00351892	0.991034	1	1.74457	0.802871	0.00723838	0.0550101
Gm7589	1.19149	0.25277	0.690497	1	1.82716	0.869605	0.184754	1	1.7441	0.802484	0.226736	0.485372
Sox13	1.16693	0.222719	0.182182	1	1.11623	0.158635	0.357559	1	1.74071	0.799676	3.10454e-06	9.04191e-05
Plekhf1	-1.23369	-0.302984	0.129205	1	-1.17511	-0.232799	0.253322	1	1.7406	0.799582	7.46298e-05	0.001456
Gm39469	1.05811	0.0814952	0.752255	1	1.16068	0.214967	0.438167	1	1.73791	0.797352	0.00334203	0.0308272
Gm16035	-1.04149	-0.058645	0.832644	1	1.36055	0.444192	0.12674	1	1.73768	0.797161	0.005927	0.0472634
Ccdc73	-1.27984	-0.355965	0.534137	1	1.13485	0.182496	0.754706	1	1.73568	0.795503	0.171338	0.414718
Ces2a	-1.00803	-0.0115316	0.947266	1	-1.12008	-0.163599	0.348511	1	1.73519	0.795096	5.87718e-06	0.000160044
E330011O21Rik	1.04955	0.0697674	0.822823	1	1.09033	0.124771	0.694835	1	1.73449	0.794508	0.0122458	0.0807431
Fbxl22	-1.23869	-0.308817	0.327165	1	1.00335	0.00482274	0.989192	1	1.73226	0.792658	0.0161107	0.0970198
Gm45871	-1.33494	-0.416772	0.0576744	0.840256	-1.03557	-0.0504198	0.822417	1	1.73212	0.792539	0.000355029	0.00533931
Mettl26	-1.063	-0.0881373	0.686533	1	-1.04025	-0.0569345	0.794625	1	1.73175	0.792228	0.000314476	0.00484191
Pigyl	1.1219	0.165945	0.52761	1	-1.12929	-0.175418	0.508017	1	1.73145	0.791982	0.00283243	0.0271647
Cyp2f2	-1.36077	-0.444426	0.0108677	0.453778	-1.17689	-0.234977	0.177562	1	1.73103	0.791627	6.25987e-06	0.000169171
Fam160a1	-1.12024	-0.163803	0.561178	1	1.32256	0.403331	0.158606	1	1.72813	0.789214	0.00582251	0.0467178
Gm6278	-1.72222	-0.784267	0.160914	1	1.25635	0.329243	0.55392	1	1.72806	0.78915	0.15527	0.392757
Gpd1	-1.02894	-0.0411637	0.850663	1	1.11153	0.152545	0.485583	1	1.72542	0.786945	0.000347717	0.00524596
Gm26967	-1.03542	-0.0502091	0.898815	1	-1.23813	-0.30816	0.444677	1	1.72536	0.786895	0.049156	0.200654
Map1lc3a	1.04959	0.0698242	0.758505	1	-1.10631	-0.145756	0.522904	1	1.72524	0.786799	0.000587897	0.00801227
Scp2-ps2	-1.12512	-0.170084	0.262106	1	1.08457	0.117124	0.444093	1	1.72366	0.785478	2.94914e-07	1.12908e-05
Myo1e	-1.2258	-0.293727	0.0414472	0.776167	1.14173	0.191217	0.185819	1	1.72335	0.785215	6.18454e-08	2.606e-06
Raet1e	-1.15028	-0.201982	0.313319	1	1.34978	0.432726	0.0355775	1	1.7225	0.784507	0.000132262	0.00237537
Hsd3b3	-1.20198	-0.265417	0.0646533	0.867378	1.01752	0.0250574	0.861605	1	1.72223	0.784279	5.71095e-08	2.4417e-06
Phyh	-1.12762	-0.173287	0.197785	1	-1.07421	-0.10328	0.442748	1	1.72153	0.783693	7.01629e-09	3.82858e-07
Fam124a	-1.35591	-0.439263	0.0429217	0.784284	1.18576	0.245816	0.259419	1	1.72016	0.782544	0.000339042	0.0051478
Gm5075	-1.33253	-0.414168	0.411831	1	1.1832	0.24269	0.63638	1	1.71982	0.782257	0.126867	0.351868
Tmx4	-1.20037	-0.263481	0.150574	1	1.02069	0.0295451	0.872784	1	1.71803	0.780753	2.39454e-05	0.000550938
Lrg1	-1.04972	-0.0699997	0.786195	1	-1.09566	-0.131798	0.609744	1	1.71708	0.779959	0.00266492	0.0259424
Atp8b4	1.21413	0.279917	0.27742	1	1.2953	0.373282	0.182809	1	1.71657	0.779531	0.00480272	0.040333
1110038B12Rik	-1.14293	-0.192742	0.331459	1	1.17916	0.237764	0.235704	1	1.71578	0.778864	0.000104206	0.0019249
Hcar2	1.05747	0.0806191	0.859247	1	1.0313	0.0444582	0.927218	1	1.71509	0.778284	0.102716	0.31426
Sgk2	-1.01227	-0.0175998	0.932525	1	1.1021	0.140258	0.501091	1	1.71365	0.777072	0.000206542	0.0034485
D630024D03Rik	-1.18545	-0.245438	0.392126	1	-1.14542	-0.195879	0.517735	1	1.70994	0.773942	0.00828785	0.0609059
Megf8	-1.13506	-0.182768	0.347428	1	-1.00542	-0.00779347	0.968432	1	1.70911	0.773242	8.39571e-05	0.00160931
Sec61g	-1.41148	-0.497206	0.132142	1	-1.18767	-0.248135	0.452078	1	1.70705	0.771501	0.0199122	0.11165
Gm43668	-1.56489	-0.646065	0.00686761	0.360718	1.24246	0.313204	0.197733	1	1.70686	0.771341	0.00129343	0.0149819
Tmem19	-1.19245	-0.253923	0.0295471	0.68932	-1.17141	-0.228252	0.0516471	1	1.70508	0.76984	5.6246e-11	4.10798e-09
Rasl2-9	-1.00563	-0.00810195	0.981871	1	-1.03437	-0.0487536	0.901061	1	1.70458	0.76942	0.0409416	0.180052
Prpf6	-1.14011	-0.189168	0.275743	1	-1.08675	-0.120024	0.490541	1	1.70458	0.769417	1.06432e-05	0.000271649
Gm10177	-1.40269	-0.488198	0.112524	1	-1.24149	-0.312078	0.328868	1	1.70268	0.767809	0.0133336	0.0850796
Fyb2	-1.04852	-0.068351	0.75058	1	-1.09293	-0.128197	0.567134	1	1.70099	0.766376	0.000492167	0.0069195
Gm50432	1.0535	0.0751967	0.899772	1	1.11827	0.161272	0.795173	1	1.69983	0.765387	0.21605	0.472383
Slc5a3	-1.63366	-0.708104	0.00218168	0.220366	1.2879	0.365023	0.114104	1	1.69848	0.764248	0.000952678	0.0117269
Ces3b	-1.17083	-0.227526	0.120409	1	-1.25892	-0.332183	0.0235174	1	1.69523	0.761485	2.34068e-07	9.13313e-06
Fbxo31	-1.0157	-0.0224684	0.868998	1	1.05294	0.0744195	0.587542	1	1.68881	0.756008	3.82406e-08	1.71805e-06
Taf2	-1.5122	-0.596652	0.000142383	0.0389964	-1.07477	-0.104024	0.509229	1	1.68798	0.755299	1.57169e-06	4.93038e-05
Ahcyl2	-1.31794	-0.398289	0.0119268	0.462502	1.01941	0.0277287	0.862459	1	1.68783	0.755167	2.23032e-06	6.72972e-05
Ttyh1	-1.23493	-0.304424	0.368223	1	1.05522	0.0775379	0.830489	1	1.68713	0.754572	0.0307617	0.149067
Leng9	-1.26888	-0.343557	0.107645	1	1.08579	0.118749	0.587788	1	1.68604	0.753639	0.000503843	0.00703503
Grhpr	1.00954	0.0136922	0.94093	1	1.05559	0.0780495	0.67301	1	1.68589	0.753509	5.04895e-05	0.00103912
Tsku	-1.01507	-0.0215838	0.943321	1	-1.25135	-0.323483	0.287552	1	1.68529	0.752997	0.0136699	0.0865926
Gm2199	-1.18177	-0.240953	0.593858	1	1.19605	0.258283	0.583883	1	1.68517	0.752895	0.106619	0.321164
Gm38416	-1.57207	-0.652666	0.170603	1	-1.61535	-0.691848	0.149325	1	1.68507	0.752807	0.114379	0.33381
9330020H09Rik	-1.09706	-0.133643	0.563929	1	1.23902	0.309196	0.208588	1	1.68456	0.752369	0.00189262	0.0200556
Wdr54	-1.55582	-0.637679	0.191062	1	-1.26424	-0.338273	0.503639	1	1.68276	0.750831	0.123005	0.346647
4930480G23Rik	-1.08883	-0.122778	0.726847	1	1.02768	0.0393932	0.913688	1	1.68271	0.750788	0.0363421	0.167017
Mrgpre	1.3239	0.404798	0.192461	1	1.36811	0.452181	0.16872	1	1.68247	0.750583	0.0218779	0.119519
Wdr38	-1.2934	-0.37117	0.482188	1	-1.15522	-0.208163	0.701004	1	1.6821	0.750262	0.159334	0.397832
Slc6a8	-1.01816	-0.0259701	0.875283	1	1.05628	0.0789927	0.645984	1	1.68072	0.74908	1.03479e-05	0.00026554
Jund	-1.04872	-0.0686255	0.776734	1	1.03491	0.0495065	0.83814	1	1.67939	0.747934	0.00212863	0.0218572
Comt	-1.06894	-0.0961762	0.553078	1	-1.06515	-0.0910536	0.574534	1	1.67938	0.747929	4.49341e-06	0.000125975
Rpl34-ps1	-1.06038	-0.0845834	0.78483	1	1.0603	0.0844675	0.795061	1	1.67815	0.746868	0.0195492	0.110222
Lonrf1	-1.13845	-0.187075	0.526867	1	-1.00535	-0.00770015	0.979337	1	1.67787	0.746634	0.0122227	0.080665
Rpl28-ps3	-1.1306	-0.177093	0.713471	1	1.0335	0.0475442	0.923178	1	1.67632	0.745296	0.128234	0.354028
Plekhb1	-1.15307	-0.205474	0.266781	1	-1.24559	-0.316824	0.0906511	1	1.67541	0.744516	6.56057e-05	0.00131046
Gm11963	-1.21631	-0.282505	0.360457	1	-1.27767	-0.353519	0.266826	1	1.67533	0.744444	0.0172492	0.101556
Bcl6b	-1.10528	-0.144411	0.675105	1	1.12214	0.166253	0.63464	1	1.6745	0.74373	0.0333421	0.157445
Gm16567	-4.20354	-2.0716	0.0109339	0.453778	-2.58758	-1.37161	0.0857379	1	1.67248	0.741985	0.340307	0.597549
Hmcn2	-1.42997	-0.515987	0.225063	1	1.34661	0.429328	0.316023	1	1.67141	0.741066	0.08397	0.279002
Ankrd1	-1.216	-0.282145	0.628392	1	1.11274	0.154117	0.79533	1	1.67109	0.740789	0.209732	0.465554
Cblc	-1.05982	-0.0838247	0.650053	1	-1.04548	-0.0641714	0.731195	1	1.67025	0.74006	7.29747e-05	0.0014355
Arsg	1.10632	0.145771	0.363403	1	1.16255	0.217292	0.181998	1	1.67004	0.739884	5.53467e-06	0.000151559
Hip1r	-1.12365	-0.168194	0.39092	1	1.11772	0.160553	0.414673	1	1.66889	0.738888	0.000182127	0.00312136
Eif1-ps1	1.05344	0.0751023	0.884756	1	1.39123	0.476364	0.378532	1	1.66759	0.737769	0.174499	0.418668
Prdx5	-1.05797	-0.0813004	0.72704	1	-1.03444	-0.0488548	0.833941	1	1.66666	0.736963	0.00165138	0.0181613
Rps18-ps5	-1.15845	-0.212201	0.629703	1	1.11405	0.155816	0.7268	1	1.66571	0.73614	0.0983919	0.306361
Fh1	-1.15218	-0.204365	0.269202	1	-1.07576	-0.105361	0.569185	1	1.66548	0.735935	7.56386e-05	0.00146764
Retsat	-1.06044	-0.0846594	0.633031	1	1.04146	0.0586008	0.741187	1	1.66514	0.735646	3.69525e-05	0.000799814
Lhx6	1.0477	0.067227	0.740907	1	1.0105	0.0150717	0.943296	1	1.66489	0.735423	0.000430861	0.0062361
Pdlim3	-1.95993	-0.970801	0.082366	0.936199	1.32449	0.405434	0.461576	1	1.66245	0.733311	0.184601	0.432771
Ttbk1	1.13683	0.185022	0.539862	1	1.02565	0.0365412	0.912351	1	1.6613	0.732311	0.0221844	0.120435
Ugt2b5	1.01424	0.0203942	0.916613	1	-1.01699	-0.0243012	0.900735	1	1.66099	0.732046	0.000185472	0.00317487
Hilpda	-1.22114	-0.288227	0.353977	1	1.21707	0.28341	0.372855	1	1.6606	0.731705	0.020779	0.115105
Lars2	1.07393	0.102895	0.774214	1	1.03678	0.0521092	0.884503	1	1.65939	0.730649	0.042733	0.184873
Ube2s	-1.15472	-0.207538	0.430124	1	-1.23199	-0.300992	0.255863	1	1.65813	0.72956	0.0058605	0.0469433
Zfp36	-1.37409	-0.458473	0.0392526	0.76474	-1.22577	-0.293688	0.186684	1	1.65759	0.72909	0.00108514	0.0130187
Tsc22d1	1.62102	0.696898	0.0137704	0.497761	1.26131	0.334927	0.235774	1	1.65544	0.727212	0.0103243	0.0711708
Ephx1	1.05727	0.0803487	0.58995	1	-1.00116	-0.0016667	0.991088	1	1.6549	0.726741	1.25222e-06	4.03019e-05
Gm28592	-2.18092	-1.12494	0.186698	1	-1.82562	-0.868389	0.310995	1	1.65406	0.726011	0.385925	0.636372
Gm6436	-1.11295	-0.15439	0.792555	1	1.22011	0.287012	0.635125	1	1.65334	0.725385	0.228114	0.48698
Gm8326	-1.56033	-0.641851	0.295975	1	1.05095	0.0716979	0.90743	1	1.65323	0.725287	0.238317	0.498648
Tomm40l	-1.12392	-0.168544	0.528785	1	-1.33708	-0.419085	0.121416	1	1.65182	0.724055	0.00724247	0.0550119
Creld2	-1.39873	-0.484115	0.153227	1	-1.53427	-0.61755	0.069318	1	1.65123	0.72354	0.0333049	0.157445
Timm9	1.09719	0.133809	0.58196	1	-1.01004	-0.0144075	0.952971	1	1.65115	0.723475	0.00314009	0.0294603
1700101I11Rik	-3.62604	-1.85839	0.00577416	0.353385	-2.07116	-1.05044	0.113252	1	1.65095	0.723293	0.261274	0.522083
Gm10252	-3.02324	-1.5961	0.0483044	0.809355	-3.27193	-1.71014	0.0359358	1	1.65073	0.723103	0.35926	0.613836
Nhp2	1.05172	0.0727478	0.785081	1	-1.08843	-0.122252	0.648617	1	1.64956	0.722079	0.00722487	0.0549368
Rcan1	-1.42253	-0.508456	0.0518288	0.825597	-1.03182	-0.0451945	0.8627	1	1.64759	0.720359	0.00601361	0.0477136
Gm47140	-1.08898	-0.122981	0.685259	1	1.06175	0.0864405	0.793439	1	1.64707	0.719906	0.0237165	0.125565
Gm10180	1.38666	0.471613	0.401076	1	-1.50873	-0.593337	0.319856	1	1.64689	0.719747	0.212431	0.468714
Gm6733	-1.18812	-0.24868	0.456207	1	1.17517	0.232868	0.506417	1	1.64689	0.71974	0.0371666	0.16933
Lpl	1.30637	0.385561	0.0515582	0.825597	1.199	0.26183	0.188352	1	1.64685	0.719712	0.000312173	0.00481686
Serpina1c	-1.12188	-0.165921	0.41527	1	-1.22142	-0.288559	0.156796	1	1.64565	0.718655	0.000445686	0.00636657
Gm15411	1.0019	0.00274197	0.992339	1	1.36864	0.452738	0.129555	1	1.64549	0.718515	0.0159308	0.0963013
Rufy4	3.07743	1.62173	0.00803773	0.386331	2.80804	1.48956	0.0178199	1	1.64459	0.717728	0.262871	0.52361
Etnppl	1.09281	0.128037	0.566823	1	1.02191	0.0312686	0.888901	1	1.64404	0.717243	0.00142236	0.0161541
Tbc1d8	-1.45336	-0.539389	0.00213926	0.220366	1.02385	0.0340018	0.846981	1	1.64333	0.71662	4.79425e-05	0.000990997
Gm14539	-1.21872	-0.285362	0.525881	1	1.19127	0.252498	0.580963	1	1.64309	0.716413	0.116394	0.336655
Serpinb6b	-1.22021	-0.287131	0.278612	1	1.29198	0.369589	0.173851	1	1.64255	0.715937	0.00808192	0.0598384
D230025D16Rik	-1.50666	-0.591352	0.000100114	0.030996	-1.09965	-0.137044	0.366807	1	1.64202	0.715472	2.61069e-06	7.73003e-05
Smpd3	-1.33862	-0.420751	0.109647	1	1.25655	0.329465	0.214713	1	1.64195	0.715413	0.00701598	0.0537213
Akr7a5	1.08377	0.116056	0.599978	1	-1.04904	-0.0690685	0.755208	1	1.63618	0.710329	0.00141038	0.0160565
Tmem178	1.08064	0.111889	0.751585	1	1.42739	0.513381	0.174154	1	1.63604	0.710205	0.0601168	0.227406
Tdo2	-1.08604	-0.119071	0.393574	1	-1.02227	-0.0317807	0.819892	1	1.63554	0.709767	4.1835e-07	1.53166e-05
1810055G02Rik	-1.30481	-0.383836	0.0698198	0.887833	1.16371	0.218737	0.301807	1	1.63546	0.709698	0.000843169	0.0107012
Rpl36a-ps3	-1.11072	-0.151496	0.768703	1	1.03551	0.0503442	0.923004	1	1.63483	0.70914	0.173334	0.417365
Atp6v0c-ps2	-1.69385	-0.760308	0.0293461	0.68932	-1.00507	-0.00730219	0.983632	1	1.63468	0.709006	0.0404717	0.179061
Jdp2	-1.26721	-0.341658	0.165075	1	1.22362	0.291159	0.250118	1	1.6346	0.70894	0.0047139	0.0398666
Jph1	-1.07575	-0.105341	0.696079	1	1.01653	0.0236463	0.933863	1	1.63451	0.708857	0.0109752	0.0745038
Arl6ip1	-1.04921	-0.0693021	0.633521	1	1.0064	0.00920792	0.949592	1	1.634	0.708409	1.26539e-06	4.04981e-05
Pex11a	-1.05071	-0.0713685	0.658338	1	1.16084	0.215165	0.183648	1	1.63351	0.707973	1.304e-05	0.000325245
Gm6900	-1.37951	-0.464157	0.112305	1	-1.0671	-0.0936997	0.752083	1	1.63332	0.707808	0.016115	0.0970198
Rab11fip4	-1.10675	-0.146336	0.534886	1	1.0472	0.0665319	0.782438	1	1.63222	0.70684	0.00312368	0.0293453
Vmp1	-1.18701	-0.247337	0.129139	1	-1.02203	-0.0314328	0.847336	1	1.63206	0.706698	1.60487e-05	0.000391379
Cd4	1.01408	0.0201781	0.937916	1	-1.03088	-0.0438765	0.8748	1	1.632	0.706637	0.00876267	0.0635104
Gde1	-1.07169	-0.0998877	0.531766	1	-1.20229	-0.265779	0.0985326	1	1.62958	0.704497	1.18928e-05	0.000299782
Slc16a13	1.73185	0.792317	0.0512765	0.825597	2.18143	1.12527	0.00655815	1	1.62884	0.703845	0.0905366	0.29249
Tes	-1.76621	-0.820656	0.00241209	0.232115	-1.07885	-0.109494	0.689721	1	1.62761	0.702758	0.00864402	0.0627782
Syt3	-1.10561	-0.144849	0.583594	1	-1.00775	-0.0111439	0.967056	1	1.62462	0.700102	0.00891944	0.0644248
Echdc2	-1.03987	-0.0564045	0.730369	1	-1.06752	-0.0942639	0.565306	1	1.62125	0.697109	2.27475e-05	0.000527638
Cox5b	-1.01922	-0.0274715	0.909599	1	-1.0366	-0.0518593	0.830387	1	1.6212	0.697065	0.00415044	0.0362641
Gm42670	-1.49531	-0.580441	0.21757	1	-1.17482	-0.232435	0.634219	1	1.62068	0.696603	0.139946	0.371296
Rpl28-ps1	1.27601	0.351643	0.504851	1	1.11988	0.163345	0.760606	1	1.62045	0.696391	0.193956	0.445177
Gm14327	-1.19141	-0.252664	0.525656	1	-1.18414	-0.243841	0.546201	1	1.61966	0.695694	0.0833072	0.277795
Gm26850	-1.36893	-0.453046	0.225127	1	1.03057	0.0434486	0.909814	1	1.61884	0.694958	0.0661927	0.240427
Zfp141	-1.21621	-0.28239	0.143684	1	1.01974	0.0282018	0.885596	1	1.61794	0.694162	0.000372226	0.00552212
Gm12247	-1.23092	-0.299734	0.444444	1	1.01663	0.0237933	0.953539	1	1.61615	0.692562	0.0818987	0.275224
Ccl25	1.05734	0.0804332	0.643874	1	1.13137	0.178069	0.323947	1	1.61518	0.691694	0.000110863	0.00202166
Pafah1b3	1.0522	0.0734089	0.809985	1	1.07251	0.100991	0.746914	1	1.61375	0.690418	0.0265081	0.135121
Rpl41	1.1724	0.229469	0.460963	1	-1.02056	-0.0293661	0.924826	1	1.6131	0.68984	0.027343	0.137988
Gm2991	-1.30081	-0.379406	0.336679	1	1.01986	0.0283681	0.944488	1	1.61265	0.689429	0.0864904	0.284611
Rlf	-1.30501	-0.384061	0.0358353	0.728496	-1.01935	-0.0276524	0.880594	1	1.6124	0.689214	0.000179311	0.00308423
Gm13292	-1.10157	-0.139566	0.783015	1	-1.01368	-0.0196015	0.969913	1	1.61218	0.689017	0.179912	0.426741
Tut1	-1.37254	-0.45685	0.0452852	0.797995	-1.15019	-0.201871	0.378205	1	1.61112	0.688066	0.00265351	0.0258815
Il1rap	-1.04017	-0.0568255	0.694627	1	1.01713	0.0244978	0.86588	1	1.61062	0.687613	2.32029e-06	6.95695e-05
Pde6g	-1.27432	-0.349728	0.34475	1	1.12372	0.168282	0.660957	1	1.60814	0.685396	0.069373	0.247613
Pparg	1.17134	0.228158	0.167527	1	1.3216	0.40229	0.016634	1	1.60786	0.685138	4.66264e-05	0.00097226
Mug1	1.00565	0.00812835	0.976819	1	1.18913	0.249909	0.371958	1	1.6069	0.684284	0.0148977	0.0919691
Gm16062	-1.34976	-0.432699	0.145123	1	1.17041	0.227012	0.459754	1	1.60587	0.683359	0.0232905	0.124187
Gm10076	1.33121	0.412734	0.527213	1	1.13564	0.183504	0.778467	1	1.60513	0.682691	0.297266	0.55887
Rps16-ps2	1.05129	0.0721552	0.78093	1	1.06781	0.0946507	0.71988	1	1.60496	0.682537	0.00951293	0.0673376
Wnt9b	-1.36908	-0.453207	0.0528086	0.826792	1.11169	0.152749	0.52733	1	1.6031	0.680866	0.0041099	0.0360648
Gpx4-ps2	1.25478	0.327436	0.354711	1	-1.05391	-0.0757465	0.831499	1	1.60309	0.680856	0.0560901	0.217252
Cox7a2	-1.02875	-0.0408943	0.866113	1	-1.04743	-0.0668518	0.783023	1	1.60279	0.680588	0.00523684	0.0430867
Paqr7	1.35429	0.43754	0.019495	0.58938	1.17466	0.232244	0.216395	1	1.60271	0.680515	0.000304126	0.00472856
Plin5	1.06292	0.0880287	0.708526	1	-1.14178	-0.19129	0.419109	1	1.60123	0.679182	0.00416682	0.0363836
Mfsd2b	1.01772	0.0253361	0.939189	1	1.42178	0.507694	0.15034	1	1.60077	0.678765	0.0554719	0.215855
Ccne1	1.24345	0.314344	0.348759	1	-1.1826	-0.241956	0.483396	1	1.60027	0.678317	0.0472086	0.196076
Wdr45b	-1.30947	-0.388988	0.00603957	0.355374	-1.05142	-0.0723355	0.610927	1	1.60026	0.678303	1.86421e-06	5.70968e-05
Gm11478	1.3913	0.476436	0.228403	1	-1.02867	-0.0407837	0.919483	1	1.59885	0.677037	0.092153	0.295196
Mup10	1.09469	0.130524	0.780452	1	1.0071	0.0102132	0.983745	1	1.59752	0.67583	0.162682	0.40291
Hba-a2	-1.09984	-0.137298	0.798104	1	1.06123	0.0857362	0.873218	1	1.59736	0.675685	0.210364	0.466095
Insc	-1.06599	-0.0921951	0.786802	1	-1.22674	-0.294827	0.390089	1	1.5969	0.675276	0.0489989	0.200521
Adgrf1	-1.38409	-0.468941	0.0684238	0.884906	-1.31207	-0.391842	0.129282	1	1.59667	0.675065	0.00892049	0.0644248
Zfp618	1.24339	0.314279	0.294571	1	1.53004	0.613566	0.0490389	1	1.5956	0.6741	0.0319281	0.153105
Uqcr11	1.04466	0.0630394	0.818508	1	-1.01704	-0.0243833	0.929307	1	1.59405	0.672696	0.0148025	0.0915159
Amd1	-1.12134	-0.165221	0.32113	1	-1.06358	-0.0889351	0.595494	1	1.59403	0.672676	5.99253e-05	0.0012123
Ank3	-1.03031	-0.0430793	0.836431	1	1.15489	0.207752	0.321696	1	1.59352	0.672215	0.00138072	0.0157819
Bola2	-1.03918	-0.0554481	0.836594	1	-1.10807	-0.148043	0.584136	1	1.59339	0.672097	0.0130202	0.0839445
Apobec1	-1.48583	-0.571272	0.0012757	0.1698	-1.0761	-0.105812	0.551797	1	1.59285	0.671614	0.000154856	0.00272279
Ccl2	-2.95489	-1.56311	0.000959566	0.142356	-1.07072	-0.0985773	0.829335	1	1.59223	0.671048	0.138165	0.368285
Gm42067	1.25028	0.322246	0.354347	1	1.01975	0.0282155	0.937613	1	1.59211	0.670936	0.0605833	0.228261
C2cd4d	1.45501	0.541025	0.176275	1	1.01353	0.0193937	0.963307	1	1.59152	0.670408	0.10775	0.323002
Mphosph10	-1.15355	-0.206084	0.622188	1	1.10965	0.15011	0.720048	1	1.59036	0.669356	0.111236	0.329702
Elp6	-1.05553	-0.0779717	0.731037	1	1.12408	0.16875	0.467132	1	1.5891	0.66821	0.00378864	0.0337636
Pla2g12a	1.09618	0.132483	0.478301	1	-1.02025	-0.0289163	0.878548	1	1.58677	0.666095	0.000422352	0.00616305
Gm10138	-1.08536	-0.118168	0.677564	1	-1.02257	-0.0321949	0.915738	1	1.58673	0.666053	0.0236788	0.125459
4921524J17Rik	1.01023	0.0146847	0.950656	1	1.31098	0.390648	0.103157	1	1.58669	0.666017	0.00553228	0.0448695
Ldhd	-1.08733	-0.120787	0.314849	1	-1.08712	-0.120508	0.317057	1	1.58495	0.664436	3.7798e-08	1.70354e-06
Herpud1	-1.53526	-0.618486	0.000137687	0.0384499	-1.00849	-0.0121921	0.939879	1	1.58384	0.663427	4.3678e-05	0.000921572
Grcc10	-1.03772	-0.0534117	0.779851	1	-1.04253	-0.0600925	0.75483	1	1.58333	0.662965	0.000572741	0.00784325
Gnai1	-1.33349	-0.415206	0.177508	1	1.19745	0.259964	0.406365	1	1.58303	0.662688	0.0332542	0.157344
Rrn3	-1.33153	-0.413085	0.0642423	0.8656	-1.01687	-0.0241367	0.913986	1	1.58288	0.662555	0.00309434	0.0291273
Alkbh1	-1.41143	-0.49716	0.0298228	0.689506	1.0773	0.107414	0.63992	1	1.58195	0.661703	0.00392868	0.034753
Gm3734	1.27425	0.349649	0.389938	1	1.94196	0.957513	0.0195206	1	1.58133	0.661137	0.105337	0.319358
Bdnf	1.97991	0.985435	0.00543069	0.342626	1.3311	0.412615	0.276648	1	1.58037	0.660259	0.0816341	0.274661
Tmem120b	-1.16908	-0.225375	0.293961	1	-1.11382	-0.15552	0.480332	1	1.5793	0.659282	0.00243842	0.0242683
Magee1	1.16395	0.219031	0.293341	1	1.27005	0.344883	0.114491	1	1.57907	0.659074	0.00245791	0.0244282
Gm12164	1.18477	0.244603	0.646667	1	1.2444	0.315447	0.558945	1	1.5782	0.658281	0.223767	0.481688
Ptrh1	-1.15568	-0.208744	0.508388	1	1.34072	0.42301	0.192759	1	1.57681	0.657009	0.0432647	0.186182
Rpl36al	1.00754	0.0108333	0.980073	1	-1.35566	-0.438992	0.324021	1	1.57496	0.655319	0.135231	0.363799
Pla2g6	-1.03317	-0.0470824	0.719312	1	1.05394	0.0757896	0.565581	1	1.57377	0.654226	7.23707e-07	2.48362e-05
Snora31	-1.21526	-0.281261	0.535225	1	1.12639	0.171707	0.712588	1	1.57368	0.654141	0.155426	0.392757
Gm10250	-1.02201	-0.031409	0.930041	1	1.03666	0.0519433	0.88605	1	1.57277	0.653309	0.0710238	0.25107
Gm45552	-2.25428	-1.17267	0.0365148	0.737018	-2.48659	-1.31417	0.0241807	1	1.5715	0.652146	0.229864	0.488673
Gm24187	-1.03899	-0.0551808	0.929997	1	-1.06946	-0.0968788	0.8775	1	1.57091	0.651602	0.301726	0.56187
Scd3	-1.45494	-0.540959	0.541616	1	1.44937	0.535423	0.546029	1	1.57064	0.651354	0.463895	0.699334
Zfp445	-1.28862	-0.365825	0.072533	0.903196	1.01007	0.0144507	0.943437	1	1.56898	0.649831	0.00147419	0.0166499
Snhg16	-1.55677	-0.638559	0.00918369	0.4126	-1.52642	-0.610153	0.0164703	1	1.56858	0.649463	0.00783937	0.058424
Slc19a1	1.02604	0.0370856	0.812901	1	1.2711	0.34608	0.0315002	1	1.56841	0.649298	5.34107e-05	0.00108823
Tmem243	1.00921	0.0132273	0.927693	1	1.06582	0.0919593	0.530187	1	1.56747	0.648439	9.97406e-06	0.000256873
Atp5l2-ps	-1.02941	-0.0418166	0.919786	1	-1.15012	-0.201787	0.650613	1	1.56722	0.648204	0.131022	0.358159
Itga10	-1.23751	-0.307435	0.228578	1	1.02186	0.0311974	0.907055	1	1.5667	0.647732	0.0130097	0.0839445
Gm4950	-1.04919	-0.0692775	0.889478	1	-1.19312	-0.25474	0.631372	1	1.56662	0.647658	0.206917	0.462405
Hspb6	-1.18441	-0.244165	0.156859	1	-1.10194	-0.140045	0.424174	1	1.56638	0.64743	0.000196667	0.00331471
Pdilt	1.2771	0.352876	0.271374	1	-1.012	-0.0172068	0.957492	1	1.56626	0.647322	0.045187	0.190965
Gm35986	-1.19621	-0.258467	0.563283	1	1.4038	0.489341	0.274983	1	1.5661	0.647173	0.15007	0.386775
Eif4ebp1	-1.12695	-0.172421	0.475908	1	-1.06871	-0.0958747	0.692392	1	1.56562	0.646733	0.0077786	0.0581843
Glo1	-1.01313	-0.0188171	0.911248	1	1.02042	0.0291663	0.862913	1	1.56543	0.646558	0.000137292	0.00245642
Gm4045	-1.04803	-0.0676867	0.854672	1	-1.0092	-0.0132158	0.974096	1	1.5654	0.646527	0.0947875	0.300526
Zfp951	-1.51633	-0.60058	0.033939	0.708738	-1.5172	-0.601415	0.0409898	1	1.56453	0.645734	0.0222311	0.120523
Gm20257	-1.0885	-0.122344	0.749677	1	-1.08175	-0.113361	0.77384	1	1.5644	0.645608	0.0971089	0.304564
Sel1l3	1.06017	0.0843001	0.639263	1	1.14514	0.195528	0.280484	1	1.56422	0.645447	0.000375033	0.0055522
Gm12254	-1.14965	-0.201197	0.67191	1	-1.0342	-0.0485125	0.920419	1	1.56387	0.645121	0.179149	0.42602
3110001I22Rik	-1.16303	-0.217892	0.587847	1	1.17257	0.229675	0.571765	1	1.56379	0.645046	0.111913	0.330614
Pnpla7	1.00039	0.000561952	0.99734	1	1.06939	0.0967928	0.566284	1	1.56325	0.644546	0.000141435	0.00251791
Nrgn	-1.49593	-0.581044	0.255502	1	-1.03295	-0.0467757	0.928231	1	1.56288	0.644205	0.206522	0.461886
Rplp0-ps1	-1.68751	-0.754896	0.26804	1	1.36048	0.444116	0.51179	1	1.56278	0.644116	0.342478	0.599137
Nat14	-1.20359	-0.26735	0.431414	1	1.22357	0.291096	0.406598	1	1.56248	0.64384	0.0644442	0.236733
Uqcr10	1.0041	0.00590415	0.980454	1	-1.04396	-0.0620718	0.79694	1	1.56238	0.643747	0.00783405	0.058415
Gtpbp4	-1.1764	-0.234373	0.285824	1	-1.07356	-0.102405	0.641506	1	1.56196	0.643357	0.00352901	0.0321151
Gm15564	-1.05961	-0.0835309	0.899951	1	1.12304	0.167408	0.801189	1	1.56192	0.643316	0.335014	0.592483
Rpsa-ps12	-1.08603	-0.119059	0.842424	1	1.04178	0.0590553	0.92354	1	1.56149	0.642925	0.293066	0.554412
Apbb3	-1.55073	-0.632946	1.69387e-06	0.0021931	-1.0138	-0.0197717	0.881317	1	1.56089	0.642366	1.14249e-06	3.72342e-05
Gm15889	-1.65015	-0.722595	0.00395093	0.306957	1.23926	0.309484	0.215122	1	1.56049	0.642004	0.0099447	0.0694192
Saa1	-1.2936	-0.371396	0.125145	1	-1.12764	-0.1733	0.474745	1	1.56047	0.641982	0.00822009	0.0604703
Cycs	-1.19593	-0.258139	0.110863	1	-1.05346	-0.0751401	0.643107	1	1.56001	0.641556	7.94244e-05	0.00153274
Slc13a2	1.00128	0.00184788	0.995452	1	-1.15982	-0.213902	0.524276	1	1.55992	0.641472	0.051419	0.206284
Gm3379	-1.03951	-0.0559083	0.898246	1	1.29504	0.372997	0.408687	1	1.55971	0.641276	0.156069	0.393242
B3galt4	1.10895	0.149193	0.706724	1	1.68566	0.753318	0.0666812	1	1.55963	0.641201	0.130637	0.357676
Gbp11	-1.67125	-0.740925	0.0094971	0.418754	-1.25639	-0.329285	0.247732	1	1.55957	0.641145	0.0245285	0.128432
Rpl22l1	-1.13395	-0.181361	0.289477	1	1.2423	0.313014	0.0685695	1	1.5595	0.641083	0.000197443	0.00332386
1810044D09Rik	1.05701	0.0799879	0.828918	1	-1.03037	-0.0431666	0.908925	1	1.55906	0.640679	0.0878457	0.287015
Ugdh	-1.08079	-0.112085	0.54192	1	-1.13435	-0.181861	0.323027	1	1.55887	0.640497	0.000520156	0.00723443
Aurka	-1.11702	-0.159649	0.577932	1	1.37531	0.459755	0.120755	1	1.55882	0.640452	0.0319153	0.153095
Gm8129	1.96804	0.976763	0.145672	1	-1.12268	-0.16695	0.809361	1	1.55878	0.640415	0.350854	0.606578
Micos13	-1.11266	-0.154016	0.55836	1	-1.03175	-0.0450874	0.864071	1	1.55829	0.639963	0.0154524	0.0942901
Gm44096	1.3269	0.408054	0.140376	1	1.31494	0.395002	0.168817	1	1.55736	0.639098	0.0260551	0.133481
Gm10221	-1.07336	-0.102128	0.762956	1	-1.03769	-0.0533764	0.87715	1	1.55636	0.638173	0.0626535	0.232736
Tcte2	-1.20057	-0.263722	0.377711	1	-1.14053	-0.189705	0.569493	1	1.55599	0.637837	0.0402021	0.178145
Sema6b	-1.07451	-0.103673	0.72763	1	-1.05653	-0.0793361	0.792742	1	1.55577	0.637633	0.0338836	0.159264
Rnaseh2c	-1.08834	-0.122124	0.621541	1	-1.06677	-0.0932536	0.706939	1	1.55562	0.637493	0.0103347	0.0712077
Ndufb3	-1.09943	-0.136761	0.603239	1	-1.01861	-0.0265963	0.919584	1	1.55543	0.637309	0.0158858	0.0962338
Gm46611	1.68838	0.755641	0.273095	1	1.27539	0.350943	0.618861	1	1.55528	0.637176	0.368599	0.62033
Gm13194	-1.08262	-0.114529	0.758976	1	1.21539	0.281424	0.456462	1	1.55482	0.636751	0.0916441	0.29456
Ptp4a1	-1.46894	-0.554779	0.315162	1	1.46842	0.554263	0.314912	1	1.55436	0.636323	0.250165	0.511784
Mrpl20	-1.12872	-0.174691	0.360966	1	-1.09488	-0.130776	0.495633	1	1.55432	0.636288	0.000929853	0.0115256
Gm16587	1.11237	0.153636	0.63779	1	1.43302	0.519061	0.126998	1	1.55423	0.636197	0.064215	0.236245
Gm15343	1.08735	0.120814	0.541991	1	-1.45292	-0.538953	0.0116318	1	1.55205	0.634171	0.00188923	0.0200556
Rpsa-ps7	1.04387	0.0619352	0.891159	1	1.02723	0.0387531	0.935747	1	1.55095	0.633151	0.179639	0.426483
Gm7895	1.04975	0.0700466	0.828943	1	1.75096	0.808149	0.0151077	1	1.55067	0.632896	0.0657371	0.239284
Lrig1	-1.24601	-0.317318	0.0760418	0.917426	-1.06261	-0.0876167	0.625246	1	1.55044	0.632682	0.000426883	0.00619739
C7	-1.7371	-0.796682	0.0575234	0.840256	1.1162	0.158597	0.704317	1	1.5504	0.632638	0.129812	0.356361
Gm40264	1.10372	0.142378	0.643552	1	1.39582	0.481114	0.132462	1	1.54992	0.632194	0.0490918	0.200521
Aldoa	1.02238	0.0319264	0.862683	1	-1.05566	-0.0781395	0.672535	1	1.54942	0.631729	0.000658172	0.00880986
Atp5e	-1.04776	-0.0673152	0.821818	1	-1.08731	-0.120758	0.686381	1	1.54902	0.631354	0.0354128	0.164196
Mpi	-1.08682	-0.120113	0.503912	1	-1.11323	-0.154754	0.396549	1	1.54901	0.631345	0.000502003	0.00703001
Gm6474	-1.22401	-0.291621	0.569896	1	1.04816	0.0678549	0.897059	1	1.54735	0.629796	0.227553	0.486555
Chn1os3	1.03217	0.0456807	0.904604	1	1.45047	0.536516	0.164794	1	1.54711	0.629573	0.104953	0.318573
Gm14165	1.36425	0.448107	0.416173	1	-1.16499	-0.220315	0.70692	1	1.54685	0.62933	0.271999	0.532692
S100a1	-1.00148	-0.00212866	0.992646	1	-1.07007	-0.0977056	0.672668	1	1.54675	0.629238	0.00667918	0.0519808
Hsd17b10	1.10859	0.148725	0.509642	1	1.00588	0.00846148	0.970096	1	1.54631	0.628827	0.00550045	0.0446622
Dxo	-1.04008	-0.0566906	0.744281	1	-1.01183	-0.0169649	0.922972	1	1.54608	0.628611	0.000334153	0.00508609
Prss8	1.44708	0.533141	0.0152132	0.520831	-1.10519	-0.144292	0.520118	1	1.54523	0.627826	0.00489248	0.0409153
Crip3	-1.13185	-0.178681	0.595286	1	-1.01119	-0.016057	0.964425	1	1.54505	0.627655	0.0713437	0.251691
Fam83a	1.3534	0.436591	0.33859	1	1.25565	0.328435	0.488233	1	1.5443	0.626949	0.185713	0.434516
Gm9294	-1.19408	-0.2559	0.648715	1	1.49151	0.576776	0.307191	1	1.54401	0.626686	0.2699	0.530561
4930594M22Rik	-1.23136	-0.30025	0.242778	1	-1.03302	-0.0468635	0.859758	1	1.54343	0.626136	0.0161785	0.0971804
Man2c1os	-1.11636	-0.158797	0.64299	1	-1.15989	-0.213988	0.558789	1	1.54324	0.625966	0.0751141	0.259717
Gm20319	1.07027	0.0979724	0.580277	1	1.04745	0.0668816	0.706575	1	1.54267	0.625431	0.000446608	0.00637334
Steap4	-1.86593	-0.899894	3.668e-05	0.0179502	-1.07746	-0.107636	0.618834	1	1.54192	0.624729	0.00400273	0.0353203
Cyp4v3	-1.25457	-0.327198	0.0281896	0.682401	-1.02205	-0.0314636	0.832765	1	1.54164	0.624462	2.96319e-05	0.000658375
Uqcrh	1.07816	0.108573	0.723286	1	-1.01661	-0.0237728	0.938225	1	1.54161	0.624436	0.0425305	0.184685
Sun2	-1.1459	-0.196476	0.176745	1	1.23463	0.304085	0.0369256	1	1.54159	0.624416	1.9215e-05	0.000459933
Cox6a1	-1.02743	-0.039036	0.862516	1	-1.03524	-0.0499633	0.824668	1	1.54153	0.62436	0.00580533	0.0466326
Pinx1	-1.03047	-0.0432977	0.926264	1	1.00438	0.00629842	0.989337	1	1.54125	0.624104	0.185346	0.433983
Mir6236	-1.12221	-0.166348	0.809286	1	1.05896	0.0826429	0.904546	1	1.54049	0.623385	0.367498	0.619755
Gm8276	-1.47168	-0.557462	0.321896	1	1.10623	0.145649	0.797016	1	1.5401	0.623022	0.269344	0.530186
Ltb4r2	-1.13867	-0.187346	0.440095	1	-1.02713	-0.0386165	0.879174	1	1.53922	0.622197	0.0122408	0.0807431
Gtf2ird1	1.01324	0.0189745	0.917122	1	1.12777	0.173469	0.347758	1	1.53878	0.621792	0.000752916	0.00977736
Rpl37rt	-1.03543	-0.0502333	0.878594	1	-1.03665	-0.0519239	0.876399	1	1.5385	0.62152	0.0616239	0.230475
Cox6b1	-1.0559	-0.0784789	0.718487	1	-1.06368	-0.0890663	0.682645	1	1.53849	0.621519	0.00446347	0.0383869
Kdm5b	-1.04346	-0.0613734	0.744735	1	1.06707	0.0936568	0.621103	1	1.53804	0.621097	0.00106473	0.0128333
Romo1	-1.03775	-0.0534657	0.888121	1	-1.03588	-0.0508583	0.893609	1	1.5372	0.620309	0.104051	0.317119
Gm17251	-1.16067	-0.214956	0.308434	1	1.06278	0.08784	0.68296	1	1.5369	0.620021	0.00369715	0.0331788
Socs7	-1.06212	-0.0869485	0.572459	1	1.07514	0.104521	0.502311	1	1.536	0.619179	6.90121e-05	0.0013651
Gm15884	-2.87585	-1.52399	0.153483	1	-2.32748	-1.21877	0.249926	1	1.53594	0.619123	0.548862	0.762921
Tprn	-1.09675	-0.133234	0.549897	1	1.07181	0.10005	0.662074	1	1.53555	0.618758	0.00636537	0.0499755
Lap3	-1.11567	-0.157909	0.199965	1	-1.02299	-0.0327871	0.790302	1	1.5351	0.61833	5.76797e-07	2.03335e-05
Rpl38	-1.10146	-0.139423	0.616896	1	-1.09847	-0.135493	0.627108	1	1.53491	0.618154	0.027146	0.137276
Slc49a4	-1.14888	-0.200222	0.114915	1	1.1374	0.185745	0.146019	1	1.53448	0.617749	1.35457e-06	4.2966e-05
Gabarapl2	-1.18281	-0.242215	0.078033	0.920199	-1.01566	-0.0224125	0.871024	1	1.53383	0.61714	7.88628e-06	0.00020864
Gas2	-1.06306	-0.088228	0.572666	1	-1.00574	-0.0082546	0.958154	1	1.53322	0.616562	8.98535e-05	0.00170172
Rps15-ps3	1.32369	0.404568	0.439624	1	1.42874	0.514741	0.338397	1	1.53305	0.616409	0.255387	0.51621
Glyat	-1.07083	-0.0987351	0.566613	1	-1.0698	-0.0973424	0.572357	1	1.53289	0.616252	0.000367194	0.005476
Mif	-1.13484	-0.182487	0.612397	1	-1.07981	-0.110771	0.758454	1	1.53214	0.615549	0.0885794	0.288684
Ndufv3	1.06439	0.0900288	0.725845	1	1.02216	0.0316225	0.902088	1	1.53205	0.615466	0.0169957	0.100562
Klhl2	-1.2479	-0.319497	0.0182094	0.579522	-1.013	-0.0186273	0.890968	1	1.53091	0.614386	6.15294e-06	0.000166597
Rbpms	-1.02991	-0.0425249	0.777129	1	1.07875	0.109358	0.470186	1	1.53027	0.61379	5.07507e-05	0.00104299
Rpl36-ps12	-1.09436	-0.130088	0.786042	1	-1.09713	-0.133739	0.783422	1	1.52974	0.613283	0.205133	0.460225
Acox2	-1.0673	-0.0939677	0.527545	1	1.03158	0.0448564	0.763222	1	1.52967	0.613223	4.03477e-05	0.000860228
Dpm3	-1.14021	-0.189296	0.542724	1	-1.12805	-0.173827	0.57723	1	1.52954	0.6131	0.0496382	0.202043
Gm5540	-1.20153	-0.264872	0.290342	1	1.02511	0.0357792	0.889051	1	1.52849	0.612105	0.0159048	0.09629
Spats2	1.02028	0.0289647	0.898561	1	1.20587	0.270069	0.241603	1	1.52842	0.612042	0.00793148	0.0590179
Mup2	-1.34987	-0.432823	0.0195003	0.58938	1.10134	0.139255	0.45412	1	1.52837	0.611996	0.000991126	0.0121477
Scamp1	1.03361	0.047689	0.766392	1	1.16231	0.216998	0.177873	1	1.52814	0.611773	0.000151184	0.00267473
Rpl12	-1.02872	-0.0408436	0.862212	1	-1.02589	-0.0368798	0.875532	1	1.52812	0.61176	0.00961514	0.0678982
Psma5-ps	-1.26812	-0.342694	0.348286	1	1.13995	0.188976	0.616228	1	1.52801	0.611652	0.099839	0.30911
Rpl35	1.17313	0.230365	0.449842	1	1.00945	0.0135683	0.96451	1	1.52787	0.611519	0.045647	0.191998
Ptpmt1	-1.0621	-0.0869178	0.60189	1	1.03718	0.052662	0.752675	1	1.52774	0.611399	0.00026154	0.00418053
Nmb	1.14184	0.191364	0.662826	1	1.0962	0.132517	0.776258	1	1.52754	0.611212	0.182568	0.430135
Rps27l	-1.12328	-0.167717	0.499216	1	-1.06204	-0.0868365	0.7266	1	1.52747	0.611147	0.0141584	0.0888689
Myom1	1.03653	0.0517611	0.851637	1	1.54699	0.62946	0.0266246	1	1.52718	0.610873	0.034616	0.161587
Ier5l	1.11056	0.151282	0.65502	1	1.12626	0.171535	0.626797	1	1.52629	0.610029	0.0809599	0.27323
Tagln	-1.24073	-0.311192	0.27999	1	1.13094	0.177528	0.538589	1	1.52459	0.608419	0.0354822	0.164284
Rpl35a-ps2	2.00515	1.00371	0.31551	1	-1.20539	-0.269495	0.79144	1	1.52435	0.608192	0.548687	0.762753
Gm14403	-1.10668	-0.146232	0.515515	1	-1.07248	-0.100944	0.655853	1	1.52421	0.608065	0.00720979	0.0548807
Gins4	-1.0216	-0.0308288	0.878657	1	1.06167	0.0863393	0.671758	1	1.52411	0.607967	0.00283848	0.0271822
Gm13680	-1.13553	-0.183361	0.600283	1	-1.09021	-0.124605	0.730002	1	1.52353	0.607415	0.0868693	0.284985
Psenen-ps	1.10521	0.144323	0.718107	1	1.14595	0.196543	0.641378	1	1.52346	0.607348	0.146376	0.381144
Rab11b-ps2	-1.22012	-0.287026	0.428789	1	1.93888	0.955221	0.00677549	1	1.52335	0.607244	0.103151	0.31522
Slc37a1	-1.86405	-0.898444	0.000535471	0.0953273	-1.20681	-0.271198	0.298595	1	1.52268	0.606612	0.017591	0.10255
A330040F15Rik	-1.08619	-0.119282	0.733219	1	1.55924	0.640846	0.0711985	1	1.52223	0.606187	0.093365	0.297618
Gm20522	1.12059	0.164254	0.545653	1	1.26713	0.341569	0.235049	1	1.52177	0.605753	0.0352105	0.163556
Cfap54	1.31698	0.397234	0.322844	1	1.46815	0.554003	0.187974	1	1.52114	0.605149	0.154072	0.391395
Derl3	-1.88005	-0.910769	0.0145915	0.508098	-1.32572	-0.406773	0.276183	1	1.52055	0.604591	0.100087	0.30954
Serpina9	-1.27883	-0.354822	0.58088	1	-2.20005	-1.13754	0.0815424	1	1.52018	0.604246	0.348473	0.604795
Pdhx	-1.1012	-0.139076	0.315943	1	-1.11578	-0.158052	0.258511	1	1.51955	0.603648	1.52934e-05	0.000375533
Rundc3a	1.01628	0.0233003	0.941118	1	1.00156	0.00224369	0.994505	1	1.51923	0.603337	0.0610644	0.228983
Kcp	-1.1682	-0.22429	0.241744	1	-1.29123	-0.368744	0.061075	1	1.51917	0.603279	0.00180737	0.0194709
Vegfd	-1.01892	-0.0270389	0.905904	1	1.55235	0.634456	0.00651869	1	1.51913	0.603247	0.0110999	0.0750286
Creld1	-1.04323	-0.0610633	0.68302	1	-1.00714	-0.0102636	0.945518	1	1.51911	0.603223	6.04671e-05	0.00122033
Cyp3a11	-1.02291	-0.0326758	0.842132	1	1.10571	0.144967	0.377026	1	1.51843	0.602579	0.000252634	0.00406556
Cebpb	-1.18813	-0.248691	0.332014	1	1.00131	0.00188155	0.994144	1	1.51811	0.602279	0.0191887	0.108824
Psd	-1.77758	-0.829913	0.0278548	0.68115	1.3684	0.452492	0.212654	1	1.51795	0.602122	0.10025	0.309977
Gm13498	-1.19948	-0.262405	0.599711	1	-1.24701	-0.318476	0.542421	1	1.51788	0.602059	0.234807	0.494521
Gm21885	1.87228	0.904798	0.00883577	0.409899	1.23864	0.308752	0.436372	1	1.51749	0.601689	0.127756	0.353233
Tnfrsf12a	-1.29912	-0.377532	0.16764	1	-1.12727	-0.172839	0.530901	1	1.51617	0.600429	0.0286924	0.142681
Gm9354	1.46539	0.551285	0.379094	1	1.07652	0.10637	0.869836	1	1.51585	0.600125	0.352949	0.608299
Ccdc151	1.06699	0.0935504	0.736292	1	-1.54577	-0.628326	0.0403609	1	1.51571	0.599998	0.0366006	0.167717
Ndufa13	-1.00044	-0.000641291	0.997816	1	-1.01484	-0.0212475	0.92778	1	1.51563	0.599921	0.0107428	0.0733455
Qprt	-1.00792	-0.0113751	0.943594	1	-1.07247	-0.100941	0.530634	1	1.51561	0.599901	0.000202356	0.00339852
Rpl35a	1.09588	0.132092	0.66293	1	1.04025	0.0569348	0.851038	1	1.5152	0.599504	0.0487365	0.199973
Unc93a2	1.0329	0.0466959	0.76949	1	-1.00011	-0.000153434	0.999267	1	1.51406	0.598426	0.000282621	0.00446413
Gm26684	-1.36746	-0.451496	0.0866209	0.95946	1.16675	0.222499	0.399143	1	1.51368	0.59806	0.0235096	0.124975
Hdc	-1.51475	-0.599081	0.051502	0.825597	1.2486	0.32031	0.295575	1	1.51214	0.596594	0.051636	0.206642
Rpl6l	-1.04308	-0.0608525	0.899552	1	1.23825	0.308308	0.526142	1	1.51193	0.59639	0.221702	0.479132
Fmc1	-1.10377	-0.14244	0.629606	1	1.01112	0.0159511	0.956989	1	1.51193	0.596387	0.0443253	0.188667
Mgst1	-1.10008	-0.13761	0.408573	1	1.01776	0.025394	0.878776	1	1.51179	0.596254	0.000358729	0.00538925
Ppp1r14a	1.05424	0.0762085	0.814198	1	1.21165	0.276977	0.401248	1	1.51148	0.595959	0.0706641	0.25041
Trip4	1.08069	0.111952	0.570995	1	1.07257	0.101078	0.609891	1	1.51144	0.595922	0.00269216	0.0261184
Serpina11	1.02757	0.0392374	0.866389	1	-1.08763	-0.121192	0.604411	1	1.51133	0.595815	0.0110056	0.0745325
Vmo1	1.27335	0.348627	0.307579	1	-1.1907	-0.251805	0.470326	1	1.5113	0.595795	0.0850367	0.281453
Csrp2	-1.03265	-0.0463475	0.826557	1	1.04244	0.0599633	0.77773	1	1.511	0.595503	0.00512183	0.0423827
Chrna1os	1.12301	0.167371	0.535189	1	1.08186	0.113514	0.685612	1	1.51084	0.595346	0.03239	0.154557
Tymp	-1.25552	-0.328284	0.0191048	0.588941	1.15819	0.211878	0.131723	1	1.51067	0.595187	2.32837e-05	0.000539198
Spata22	-1.35074	-0.433748	0.236312	1	1.6396	0.71334	0.049123	1	1.51009	0.594631	0.106389	0.32088
1190005I06Rik	1.26623	0.340536	0.371899	1	1.15738	0.210864	0.588767	1	1.50937	0.593947	0.126762	0.351781
Enpp5	-1.137	-0.185228	0.233283	1	-1.00165	-0.00237759	0.987865	1	1.50868	0.593284	0.000147264	0.00261513
Ncam2	1.07494	0.104256	0.74938	1	-1.28584	-0.36271	0.28659	1	1.50824	0.59287	0.0752719	0.260073
Dlec1	-1.67323	-0.742636	0.130336	1	-1.64978	-0.722276	0.145966	1	1.50793	0.59257	0.223352	0.481164
Ugt1a6b	-1.09099	-0.125639	0.482038	1	1.00247	0.00356015	0.984152	1	1.50782	0.592461	0.00096859	0.0119022
Rps10-ps2	1.20737	0.271867	0.51307	1	1.09426	0.129958	0.763221	1	1.5071	0.591778	0.168204	0.411344
Sco2	-1.06626	-0.0925608	0.759881	1	1.00128	0.00184887	0.995146	1	1.50688	0.591568	0.0520512	0.207418
Map3k6	-1.65807	-0.729504	0.0220734	0.614575	-1.0811	-0.112505	0.72574	1	1.5068	0.591486	0.0609823	0.228796
Rpl18-ps2	-1.01985	-0.0283597	0.950752	1	1.05326	0.0748589	0.874325	1	1.50672	0.591411	0.208405	0.463659
Tesk2	-1.37251	-0.456816	0.00033693	0.0716204	-1.01221	-0.0175135	0.891461	1	1.50647	0.591174	3.65135e-06	0.000104402
Atp5mpl	1.08037	0.111529	0.65135	1	-1.00799	-0.0114807	0.962946	1	1.50586	0.590589	0.0171664	0.101152
Nme2	-1.20608	-0.27033	0.341734	1	1.12273	0.167006	0.564559	1	1.5058	0.590535	0.0401767	0.178088
Mapkapk3	-1.50534	-0.590088	0.00148874	0.185058	1.06887	0.0960928	0.605711	1	1.50535	0.590099	0.00147181	0.0166494
Nop10	-1.03757	-0.0532035	0.819249	1	-1.03631	-0.0514525	0.825497	1	1.5053	0.590053	0.0116404	0.0777229
D030055H07Rik	-2.3037	-1.20396	0.124672	1	-1.70026	-0.765754	0.325223	1	1.50511	0.589865	0.443129	0.684016
Ppia	-1.19075	-0.251874	0.134262	1	-1.05265	-0.0740319	0.659773	1	1.50466	0.589433	0.00047555	0.00674579
Gm42413	-2.53253	-1.34058	0.14489	1	-2.57514	-1.36465	0.13997	1	1.50316	0.587997	0.513376	0.736157
Ctu1	-1.19314	-0.254758	0.147613	1	1.02319	0.033076	0.853189	1	1.50294	0.587786	0.000932624	0.0115499
Gm12286	-1.08933	-0.123438	0.724562	1	1.28992	0.367277	0.312549	1	1.50275	0.587602	0.107365	0.322249
Mrps6	-1.01867	-0.0266938	0.925693	1	1.03073	0.04367	0.879894	1	1.50253	0.58739	0.0418427	0.182911
Scamp5	1.12776	0.173464	0.244061	1	1.11178	0.152877	0.311435	1	1.50213	0.587007	0.000100334	0.00187281
Gm40040	-1.35838	-0.441886	0.208228	1	-1.11485	-0.156847	0.665243	1	1.50165	0.586547	0.0967779	0.304062
4732465J04Rik	-1.19814	-0.260792	0.0766416	0.917426	1.0887	0.122605	0.408017	1	1.50153	0.586433	7.49347e-05	0.00145995
E2f1	-1.0055	-0.00792005	0.974086	1	1.10876	0.148945	0.550047	1	1.50135	0.586258	0.0181793	0.104907
Pim3	-1.79128	-0.840994	0.000372519	0.0757916	-1.0814	-0.112905	0.63055	1	1.50098	0.585905	0.0127914	0.0831471
Iscu	1.03553	0.0503742	0.812324	1	1.03897	0.0551541	0.795228	1	1.50059	0.585527	0.0059989	0.0476765
Gm43311	1.30106	0.37969	0.342558	1	-1.25392	-0.32644	0.465324	1	1.50053	0.585472	0.169464	0.412732
Sncaip	1.07189	0.100152	0.766183	1	1.55887	0.640497	0.06636	1	1.50037	0.585315	0.102408	0.31426
Lgals4	1.19049	0.251552	0.19157	1	1.53044	0.613942	0.00160447	1	1.49982	0.584793	0.00272529	0.0263679
Gm14303	1.09646	0.132858	0.647794	1	1.0778	0.108092	0.714912	1	1.49928	0.584269	0.0478344	0.19781
Hnf1aos1	-1.00326	-0.00469144	0.972058	1	1.06911	0.0964163	0.484306	1	1.49914	0.584134	1.93721e-05	0.000461366
Cystm1	1.15029	0.201996	0.343899	1	1.08674	0.120005	0.579213	1	1.49608	0.581186	0.00719435	0.0547925
Rps15-ps2	1.3344	0.41619	0.350526	1	1.24448	0.315547	0.489851	1	1.49521	0.580353	0.205527	0.460673
Rpl24	1.31448	0.394498	0.40166	1	1.11659	0.159101	0.740797	1	1.49499	0.580132	0.226153	0.484634
Prdm2	-1.24696	-0.31841	0.0694455	0.886857	1.12241	0.166601	0.342775	1	1.49493	0.580083	0.000977981	0.0120072
Plekha1	1.09335	0.128758	0.419371	1	1.32332	0.404163	0.0126126	1	1.49402	0.579197	0.000361283	0.0054219
Gm26608	1.19931	0.262203	0.293435	1	-1.25251	-0.324822	0.240984	1	1.49378	0.57897	0.0279087	0.139759
Gm10080	1.14274	0.192495	0.721711	1	1.25006	0.321995	0.562077	1	1.49313	0.578341	0.299488	0.560339
Krt8	-1.02509	-0.0357441	0.845121	1	-1.02598	-0.0369983	0.839865	1	1.49304	0.578257	0.00163904	0.0180716
Gm8623	-1.59209	-0.670925	0.332719	1	1.04372	0.0617394	0.9287	1	1.49301	0.578223	0.401062	0.650274
CT010467.1	1.16045	0.214683	0.61499	1	1.15582	0.208921	0.624507	1	1.49281	0.578029	0.176905	0.42259
Gm16174	-1.13946	-0.188349	0.4491	1	1.01504	0.021538	0.93416	1	1.49276	0.577982	0.0231195	0.12351
Akr1c19	1.0294	0.0418088	0.834983	1	-1.18209	-0.241343	0.230155	1	1.49203	0.57728	0.00416922	0.0363836
Gm46344	-1.47866	-0.564292	0.447013	1	1.09541	0.131466	0.859045	1	1.49157	0.576828	0.437345	0.680049
Rbbp4	-1.14275	-0.192507	0.192614	1	-1.08679	-0.120072	0.417146	1	1.49044	0.575736	0.000103313	0.00191541
Clpp	1.03738	0.0529478	0.813468	1	-1.09856	-0.135612	0.546762	1	1.49038	0.57568	0.0106507	0.0729267
Gm17638	-3.29836	-1.72175	0.0471338	0.798697	-1.90629	-0.930767	0.271514	1	1.49035	0.575652	0.484632	0.714104
Ppm1m	-1.1106	-0.151333	0.351126	1	1.02849	0.0405276	0.804495	1	1.48966	0.574987	0.000435683	0.00627402
Srrm4	-2.23217	-1.15845	0.00012288	0.0353447	1.10862	0.14877	0.614804	1	1.48918	0.574519	0.0519296	0.207166
Fxn	1.00157	0.00226893	0.990151	1	-1.03494	-0.0495445	0.789741	1	1.48905	0.574395	0.00194343	0.0204654
Smad9	-1.19242	-0.253892	0.371544	1	1.32877	0.410095	0.149651	1	1.48905	0.574394	0.0439559	0.187758
Gm6988	1.06945	0.0968757	0.829606	1	-1.02558	-0.0364353	0.938412	1	1.48895	0.574291	0.215028	0.471505
Plat	-1.17232	-0.229363	0.52003	1	1.7403	0.799336	0.0238148	1	1.48882	0.574167	0.114223	0.33381
Pyroxd2	1.00067	0.000966489	0.994271	1	1.14314	0.193002	0.155097	1	1.48869	0.574047	2.3748e-05	0.000548166
Sort1	1.113	0.154447	0.442533	1	1.18355	0.24312	0.228454	1	1.48749	0.572884	0.00462264	0.0391909
Sap18b	-1.00587	-0.00844487	0.980295	1	1.36327	0.447076	0.203346	1	1.48746	0.572848	0.105656	0.31971
Gm11451	-1.05904	-0.0827553	0.818339	1	1.07163	0.0998135	0.791648	1	1.48744	0.572828	0.122641	0.34635
Fam174c	1.01578	0.0225821	0.942599	1	-1.12347	-0.167959	0.599356	1	1.48687	0.57228	0.0710902	0.2511
Zswim7	-1.0491	-0.0691563	0.719952	1	1.02187	0.0312056	0.873059	1	1.48637	0.571791	0.00332925	0.03077
Kbtbd8	-1.30862	-0.388045	0.165649	1	1.15005	0.201695	0.475851	1	1.48619	0.571618	0.0423499	0.184274
P4ha1	-1.33583	-0.417736	0.00904378	0.4126	1.0777	0.107954	0.50142	1	1.48584	0.571279	0.000367817	0.00547955
Mrnip	1.16067	0.214961	0.317549	1	1.15091	0.202772	0.354536	1	1.48577	0.571214	0.00906442	0.0650545
Tram2	-1.10285	-0.14124	0.431063	1	1.21197	0.277359	0.124309	1	1.48576	0.571199	0.00156617	0.0174397
Pam16	-1.15447	-0.207226	0.372581	1	-1.04524	-0.0638389	0.784451	1	1.48561	0.571052	0.0144323	0.0900325
Gm4828	-1.12884	-0.174845	0.788048	1	1.09929	0.136566	0.83467	1	1.48522	0.570677	0.384135	0.634784
Tmem79	1.03418	0.0484918	0.849585	1	-1.03928	-0.055591	0.835098	1	1.48522	0.570675	0.0294606	0.145636
Col7a1	1.24672	0.318139	0.345479	1	-1.27596	-0.351585	0.364643	1	1.48512	0.570582	0.115375	0.335547
Vcl	1.06732	0.0939898	0.621645	1	1.13915	0.187955	0.325593	1	1.48467	0.570146	0.00291845	0.0277652
Dnah8	1.61354	0.690232	0.237575	1	1.42405	0.509997	0.400833	1	1.48452	0.57	0.352555	0.608177
Tppp3	-1.08834	-0.122126	0.808798	1	1.35591	0.43926	0.389521	1	1.48452	0.569996	0.267833	0.529053
Wdr93	1.03327	0.0472119	0.882089	1	1.2835	0.360081	0.271133	1	1.48444	0.56992	0.0820622	0.275514
Tdrkh	1.12814	0.173946	0.502261	1	1.04416	0.0623419	0.81389	1	1.48423	0.569711	0.0307601	0.149067
Prpsap1	1.11981	0.16326	0.285072	1	1.05622	0.0789063	0.606421	1	1.4839	0.56939	0.000207331	0.00345357
Pet100	-1.04756	-0.0670375	0.817424	1	-1.12435	-0.169095	0.562183	1	1.48377	0.569271	0.0510732	0.20536
Akr1c12	1.02168	0.0309386	0.846155	1	-1.05872	-0.0823146	0.606613	1	1.48319	0.568705	0.000383871	0.00565367
Rem1	-1.28953	-0.366849	0.435205	1	1.17713	0.235272	0.619956	1	1.48279	0.568318	0.230781	0.489614
Nme4	-1.16325	-0.218166	0.485483	1	-1.03139	-0.0445874	0.889111	1	1.48262	0.568148	0.0725598	0.254531
Akip1	-1.05347	-0.0751521	0.694234	1	1.04967	0.0699427	0.716048	1	1.48237	0.567908	0.00315393	0.0295515
Acsl1	-1.18861	-0.249276	0.145191	1	1.16702	0.222827	0.192837	1	1.48198	0.567528	0.000940164	0.0115929
Ndufb9	-1.03729	-0.0528165	0.786874	1	-1.05448	-0.0765349	0.695473	1	1.48158	0.567141	0.00381638	0.0339493
P2rx4	-1.05294	-0.0744191	0.662277	1	-1.00178	-0.0025701	0.987991	1	1.4814	0.56696	0.0009218	0.0114457
Haus4	1.13149	0.178223	0.450547	1	1.04848	0.0683024	0.774192	1	1.48097	0.566539	0.017342	0.101794
Aatk	1.11325	0.154781	0.533307	1	-1.15495	-0.207827	0.413068	1	1.47959	0.565196	0.0246732	0.128858
Ndufs6	1.04516	0.06372	0.806426	1	-1.01321	-0.0189335	0.942011	1	1.47903	0.564647	0.0305031	0.148623
Rpl37	-1.06328	-0.0885266	0.704943	1	-1.06203	-0.0868307	0.71054	1	1.479	0.564623	0.0160886	0.0969674
Gm3375	-1.06846	-0.0955268	0.807095	1	-1.00075	-0.001078	0.997967	1	1.4789	0.564528	0.155408	0.392757
Gm6552	-1.11791	-0.160806	0.73899	1	1.02787	0.0396648	0.93629	1	1.47812	0.563767	0.252141	0.513366
Gm38079	1.01217	0.0174508	0.959611	1	-1.19886	-0.261661	0.487169	1	1.47782	0.56347	0.116983	0.337741
Tcf7l1	1.19149	0.252773	0.13881	1	1.15028	0.201982	0.249799	1	1.47738	0.563043	0.0012939	0.0149819
Gm10443	-1.19588	-0.258071	0.590226	1	1.13662	0.184755	0.703049	1	1.4769	0.562573	0.244786	0.505839
Egfr	-1.523	-0.606917	0.0615485	0.864425	-1.24751	-0.319052	0.32445	1	1.47687	0.562543	0.082964	0.27704
Fgfr1	-1.62184	-0.697636	0.000108343	0.0327924	-1.22304	-0.290467	0.109435	1	1.4765	0.562177	0.00170263	0.0185672
1110059G10Rik	-1.02552	-0.0363499	0.89457	1	1.03675	0.0520624	0.850391	1	1.47641	0.562094	0.0417463	0.182602
Rps26-ps1	1.63849	0.712368	0.195322	1	1.06917	0.0964962	0.864201	1	1.47619	0.561878	0.317321	0.576646
Enkd1	1.25801	0.331148	0.318411	1	-1.11923	-0.162509	0.668334	1	1.47598	0.561673	0.119086	0.341016
C730034F03Rik	-1.10462	-0.143546	0.640962	1	1.33349	0.415208	0.189025	1	1.47582	0.561517	0.0781644	0.266575
Tnk2	-1.01499	-0.0214633	0.86974	1	-1.05779	-0.0810587	0.540623	1	1.47574	0.561437	2.11299e-05	0.000496587
Emc9	1.01169	0.0167644	0.949422	1	-1.06421	-0.0897892	0.734849	1	1.47572	0.561415	0.0344693	0.161113
Gm47920	-1.36549	-0.44942	0.389025	1	1.1399	0.188913	0.719276	1	1.47534	0.561049	0.281592	0.542602
Ndufc1	-1.11693	-0.159535	0.536872	1	-1.068	-0.0949132	0.713712	1	1.47493	0.560651	0.0305619	0.148757
1110059E24Rik	-1.20105	-0.264299	0.168544	1	-1.00551	-0.0079292	0.967169	1	1.47486	0.560575	0.00362148	0.0326823
Fmo5	-1.23038	-0.299105	0.0368606	0.741482	-1.06401	-0.0895087	0.532019	1	1.47475	0.560472	9.5312e-05	0.00179081
Mrps28	1.01385	0.0198478	0.917242	1	1.06617	0.0924438	0.630815	1	1.47463	0.560357	0.00359448	0.0325239
Lrrc58	-1.23867	-0.308788	0.112156	1	1.08625	0.119352	0.539334	1	1.47457	0.56029	0.00404119	0.0356155
Nucb2	-1.08243	-0.114278	0.785098	1	1.17442	0.231954	0.581151	1	1.47438	0.560105	0.183588	0.431391
Gm7476	-1.33953	-0.421726	0.383233	1	1.01706	0.0244113	0.960017	1	1.47424	0.559972	0.248676	0.509823
Dancr	-1.49852	-0.583538	0.0758983	0.917426	1.20846	0.273173	0.403276	1	1.47424	0.559968	0.0871291	0.285394
Dbf4	-1.05914	-0.0828902	0.840767	1	1.05805	0.0814027	0.844846	1	1.4738	0.559538	0.178229	0.42464
Nip7	-1.51972	-0.603802	0.00173208	0.194753	-1.12553	-0.17061	0.376599	1	1.47353	0.55928	0.00362288	0.0326823
Krt8-ps	-1.08042	-0.111594	0.714754	1	-1.03728	-0.0528025	0.867911	1	1.47265	0.558412	0.073413	0.256199
Exosc5	-1.0471	-0.066396	0.726507	1	-1.04039	-0.0571251	0.764493	1	1.47243	0.558199	0.00343345	0.0314061
Gm30262	-1.12009	-0.16362	0.3708	1	-1.07285	-0.101448	0.581733	1	1.4718	0.557578	0.00241926	0.024196
Cacng7	1.0342	0.0485128	0.915638	1	1.38166	0.466401	0.313131	1	1.47139	0.557177	0.231527	0.490426
Ces1f	1.01814	0.0259302	0.813939	1	1.07963	0.110542	0.316103	1	1.47136	0.557147	4.67849e-07	1.69114e-05
Krtcap2	-1.03789	-0.0536523	0.787085	1	-1.10076	-0.138506	0.487065	1	1.47133	0.557126	0.00522783	0.0430374
Aoc2	-1.21147	-0.276755	0.247046	1	-1.11908	-0.162307	0.520778	1	1.4712	0.556996	0.0221713	0.120435
Adrb3	-1.15158	-0.203618	0.388808	1	-1.01076	-0.015438	0.948375	1	1.47101	0.556807	0.0192119	0.10888
Rbm38	1.06649	0.0928696	0.7441	1	1.06984	0.0973958	0.736036	1	1.47088	0.556683	0.0534578	0.211177
Capn1	1.00225	0.00323947	0.979519	1	1.09015	0.124521	0.328685	1	1.47081	0.556615	1.24131e-05	0.000311244
Bcl3	-1.24288	-0.313685	0.0463246	0.798697	-1.14037	-0.189506	0.231057	1	1.47081	0.556606	0.000424142	0.00617043
Apip	-1.00092	-0.00132849	0.994501	1	-1.02333	-0.0332741	0.864101	1	1.47041	0.556215	0.00418078	0.0364398
Zbtb21	-1.34001	-0.42224	0.0518919	0.825597	-1.05078	-0.0714587	0.743611	1	1.47026	0.55607	0.0105728	0.0726376
Aldh1a1	-1.13148	-0.178211	0.291114	1	-1.03616	-0.0512433	0.761428	1	1.46996	0.55578	0.00102662	0.0125065
Klf16	1.19734	0.259828	0.160343	1	1.26833	0.342932	0.0692092	1	1.46987	0.555689	0.00326485	0.0302721
Ddx49	-1.00225	-0.00324713	0.98802	1	-1.11824	-0.16123	0.458476	1	1.46935	0.555181	0.0106645	0.072986
Pfn4	1.13659	0.184718	0.569212	1	-1.1372	-0.185489	0.615797	1	1.46932	0.555147	0.11247	0.331292
Tmem189	1.00941	0.0135171	0.92979	1	1.08164	0.113217	0.468531	1	1.46891	0.554744	0.000364437	0.00545774
Rpl39	-1.25379	-0.326291	0.184686	1	-1.03255	-0.0462109	0.850944	1	1.46884	0.554678	0.0244409	0.128131
Gm11942	1.04242	0.0599325	0.91558	1	-1.04503	-0.0635402	0.91132	1	1.46859	0.554428	0.330385	0.589274
mt-Tt	-1.64961	-0.722128	0.0139509	0.500371	-1.0918	-0.126714	0.666772	1	1.46738	0.553242	0.0573849	0.220519
Ranbp9	-1.12748	-0.173102	0.180001	1	1.01051	0.0150887	0.907456	1	1.46681	0.552678	2.063e-05	0.00048725
Gm44421	-1.23687	-0.306699	0.189902	1	-1.07637	-0.10617	0.656554	1	1.46676	0.552629	0.0189992	0.108148
Rpl37a	1.0865	0.119682	0.69951	1	-1.00966	-0.0138762	0.964314	1	1.46643	0.552304	0.0757798	0.261425
Slc25a25	-1.94686	-0.961146	0.0283955	0.682401	1.49443	0.579598	0.183676	1	1.46609	0.551969	0.205342	0.460462
Ubtd1	1.14928	0.200729	0.179028	1	1.1414	0.190807	0.213144	1	1.46599	0.551874	0.000304972	0.00473654
Elob	-1.06414	-0.0896913	0.716129	1	-1.07298	-0.101627	0.680639	1	1.46596	0.551846	0.0257563	0.132474
Gm30025	1.05344	0.0751147	0.82917	1	-1.04914	-0.069213	0.844837	1	1.46594	0.55183	0.116846	0.337534
Cldn6	-1.9372	-0.953975	0.0721942	0.90192	1.10578	0.145071	0.77842	1	1.46594	0.55183	0.282506	0.543573
Rpl9-ps7	-1.38373	-0.468563	0.333166	1	-1.15941	-0.213394	0.669283	1	1.46569	0.551584	0.256187	0.517241
Tmem147	-1.05209	-0.0732541	0.738824	1	-1.12584	-0.171003	0.437148	1	1.46557	0.551458	0.01238	0.0812956
Btg3	-1.11736	-0.160099	0.590736	1	-1.23517	-0.304706	0.334885	1	1.46556	0.551456	0.0693342	0.247613
Tmem125	-1.29526	-0.373244	0.027127	0.677794	-1.06791	-0.0947904	0.579445	1	1.46524	0.551136	0.00115351	0.0136447
Atp5l	-1.07263	-0.101152	0.728164	1	-1.10677	-0.146349	0.615279	1	1.46503	0.550933	0.0591375	0.225016
Cox7c	-1.20769	-0.272244	0.380988	1	-1.04323	-0.0610593	0.844154	1	1.46494	0.550838	0.0769898	0.263769
Cox5b-ps	1.00716	0.0102879	0.977415	1	-1.14457	-0.194804	0.599148	1	1.46479	0.55069	0.133987	0.362134
Hopx	-1.25524	-0.327961	0.0589698	0.852638	-1.28752	-0.364593	0.03632	1	1.4647	0.550602	0.00155759	0.0173714
Dcun1d3	-1.28719	-0.36422	0.0144523	0.506488	1.08923	0.123309	0.410473	1	1.46467	0.550572	0.000230109	0.00375826
Nhej1	1.21258	0.278077	0.386712	1	-1.10081	-0.138568	0.676779	1	1.4644	0.550311	0.093531	0.297935
Rps16	-1.06048	-0.0847193	0.747794	1	-1.07446	-0.103614	0.694237	1	1.46407	0.549989	0.0374298	0.170203
Aldh1a7	-1.09079	-0.125379	0.464116	1	1.02366	0.0337303	0.843922	1	1.46383	0.549745	0.00137422	0.0157455
Dnajb1	-1.31505	-0.395116	0.0614071	0.864425	1.00347	0.0049952	0.981133	1	1.46348	0.549405	0.00940321	0.0667267
Gm44170	-1.87577	-0.907486	0.28642	1	-1.77786	-0.830144	0.331381	1	1.46337	0.549295	0.510838	0.734217
Nr3c2	-1.02858	-0.0406568	0.827225	1	1.27853	0.354484	0.0583611	1	1.46274	0.54867	0.00344476	0.0314893
Zbed5	-1.22668	-0.294764	0.240213	1	1.16981	0.226277	0.370024	1	1.46265	0.548587	0.0298284	0.146741
Srrd	1.00532	0.00764861	0.967773	1	1.03701	0.0524352	0.785373	1	1.46225	0.548193	0.0042393	0.0368147
Acer2	-1.35978	-0.443373	0.0229966	0.627428	1.21639	0.282604	0.147643	1	1.4616	0.547545	0.00507262	0.0420759
Scn8a	-1.00149	-0.00214208	0.997178	1	1.00313	0.00451192	0.993503	1	1.46132	0.54727	0.30919	0.568999
Gm25911	1.88998	0.918372	0.325408	1	1.24554	0.316777	0.733817	1	1.46083	0.54679	0.558075	0.768556
Nars2	-1.04824	-0.0679687	0.681439	1	1.0481	0.0677788	0.684374	1	1.46037	0.546338	0.00104777	0.0126998
A630072M18Rik	-1.36959	-0.453739	0.0404912	0.768883	1.14322	0.193102	0.384647	1	1.45992	0.545889	0.0138156	0.0871012
Acyp2	1.16308	0.217954	0.462656	1	1.21813	0.284663	0.353612	1	1.45976	0.545735	0.0754349	0.26051
Cltb	1.00981	0.0140895	0.947471	1	-1.10122	-0.139104	0.516341	1	1.45921	0.545185	0.0110982	0.0750286
2510002D24Rik	1.14268	0.192418	0.327514	1	-1.00592	-0.00852155	0.965799	1	1.45879	0.544777	0.00604031	0.0478801
Gm16238	-1.00874	-0.0125569	0.98065	1	1.03333	0.0472983	0.928438	1	1.45872	0.544705	0.300384	0.560764
Zbtb10	-1.36081	-0.444468	0.0926072	0.967595	1.33937	0.421551	0.110322	1	1.45864	0.54462	0.0395978	0.176455
Angpt2	1.03117	0.0442874	0.914559	1	-1.13397	-0.181382	0.67312	1	1.45785	0.543845	0.198002	0.450399
Maml3	-1.05002	-0.0704118	0.789206	1	-1.10219	-0.140369	0.605725	1	1.45779	0.543788	0.0422942	0.184206
Gm10130	-1.56554	-0.646657	0.0435351	0.787914	-1.02071	-0.02957	0.926637	1	1.45777	0.543763	0.0867479	0.284866
Myh10	-1.01752	-0.0250598	0.911807	1	-1.03745	-0.0530362	0.815699	1	1.45657	0.542579	0.017099	0.10088
Gadd45gip1	1.09247	0.127588	0.67352	1	-1.07525	-0.104678	0.730112	1	1.45563	0.541642	0.0747632	0.258944
Gin1	-1.20694	-0.271353	0.104109	0.991125	1.01671	0.0239036	0.887526	1	1.45562	0.541633	0.00127048	0.0147587
Gm5321	-1.40801	-0.493662	0.366465	1	-1.08928	-0.123372	0.824558	1	1.45552	0.541536	0.322811	0.58277
Zfp750	-1.1764	-0.234374	0.389456	1	1.09876	0.135874	0.618799	1	1.45456	0.540585	0.0480674	0.198282
Gm11789	1.12036	0.163966	0.486531	1	1.28864	0.365848	0.121623	1	1.4544	0.540427	0.0224767	0.12133
9330121J05Rik	-1.16896	-0.22522	0.294759	1	1.03615	0.0512297	0.813321	1	1.45343	0.539457	0.0126025	0.082219
Cox4i1	-1.03823	-0.0541232	0.808667	1	-1.04196	-0.059306	0.790796	1	1.45324	0.539274	0.0161474	0.0970754
Rbm14	-1.21387	-0.279612	0.128791	1	1.06955	0.0970051	0.599661	1	1.45275	0.53879	0.0035526	0.0323091
Psmb5	-1.12018	-0.163735	0.415298	1	-1.0625	-0.0874626	0.663787	1	1.4525	0.538538	0.00755907	0.0569309
Mak16	-1.20607	-0.270318	0.444753	1	-1.01817	-0.0259755	0.941492	1	1.45097	0.537016	0.129884	0.356486
Rpl36	1.01448	0.0207399	0.940136	1	-1.02731	-0.0388716	0.88811	1	1.45083	0.536882	0.0526125	0.209042
Rpl22-ps1	1.11904	0.162263	0.725152	1	1.1525	0.204768	0.670485	1	1.45047	0.536518	0.264275	0.5254
Ndufa2	-1.02507	-0.0357166	0.915998	1	-1.08271	-0.114647	0.735081	1	1.45045	0.536502	0.114211	0.33381
Saa4	-1.30145	-0.380123	0.00837227	0.396139	-1.0851	-0.117829	0.41342	1	1.45028	0.536332	0.000203402	0.00341208
Prkch	-1.33341	-0.415123	0.130222	1	1.17871	0.237206	0.388193	1	1.44923	0.535283	0.0515721	0.206608
Fam187b	-1.03206	-0.0455232	0.854879	1	-1.0119	-0.0170694	0.94635	1	1.44915	0.535203	0.0337011	0.158563
Raet1d	-1.06709	-0.093682	0.640124	1	1.46088	0.54684	0.00658028	1	1.4489	0.53496	0.00798399	0.0593465
Sh3pxd2a	-1.1311	-0.177722	0.377152	1	1.0949	0.130798	0.516291	1	1.44845	0.534513	0.00811091	0.0599887
Sgce	-1.11686	-0.159446	0.331008	1	-1.0334	-0.0473983	0.777847	1	1.44842	0.534478	0.00129345	0.0149819
Mrps21	1.06676	0.0932342	0.723749	1	1.01368	0.0196057	0.94089	1	1.44818	0.534242	0.0437023	0.187279
Rps6kl1	-1.03648	-0.0516912	0.923926	1	1.26256	0.336348	0.54053	1	1.44794	0.534004	0.333474	0.591128
Rps27a-ps2	-1.00834	-0.0119838	0.980702	1	-1.05906	-0.0827803	0.867825	1	1.4479	0.533958	0.283341	0.544462
Adcy6	1.21882	0.28549	0.0908975	0.967595	1.43789	0.523958	0.00201077	1	1.44763	0.533689	0.00167241	0.0183219
Mindy3	-1.11106	-0.151943	0.261561	1	-1.07951	-0.110373	0.418933	1	1.44753	0.533597	8.8855e-05	0.00168729
Zfp623	-1.29243	-0.370082	0.00804076	0.386331	-1.00309	-0.00445547	0.974716	1	1.44748	0.533542	0.000138494	0.00246863
Ndufa11	1.03834	0.0542736	0.843191	1	-1.08015	-0.111227	0.68557	1	1.44732	0.53338	0.0526857	0.209186
Odf3b	-1.11342	-0.154994	0.575583	1	-1.02627	-0.0374117	0.893343	1	1.4473	0.533368	0.0553318	0.215645
Fbxo21	1.10914	0.149445	0.383759	1	1.1433	0.193204	0.260792	1	1.44707	0.53313	0.00195964	0.0205647
Gm39157	-1.07065	-0.0984838	0.770479	1	-1.17139	-0.228222	0.518675	1	1.44662	0.532681	0.12135	0.344483
Hprt	-1.10593	-0.145262	0.267153	1	-1.02948	-0.0419111	0.749785	1	1.44589	0.531958	5.20876e-05	0.00106585
Cops9	1.01567	0.0224274	0.930424	1	-1.09553	-0.131634	0.609458	1	1.44552	0.53159	0.0392911	0.175583
Sdsl	-1.10923	-0.149562	0.507361	1	-1.09509	-0.131051	0.564212	1	1.4454	0.531465	0.0191134	0.108538
Park7	-1.05175	-0.0727907	0.754448	1	-1.07287	-0.101477	0.662981	1	1.44539	0.531461	0.0227911	0.122429
Rps24-ps3	1.2278	0.29607	0.646087	1	1.1417	0.191188	0.768516	1	1.44532	0.531392	0.414353	0.660175
Gm15879	1.19575	0.257915	0.395492	1	-1.39711	-0.48245	0.160824	1	1.44509	0.531164	0.0982468	0.306309
Gm6566	1.19259	0.254097	0.452415	1	1.45641	0.542418	0.123698	1	1.44488	0.530945	0.140684	0.372449
Txnl4a	-1.09643	-0.132813	0.559437	1	-1.00635	-0.00913454	0.968171	1	1.4448	0.530873	0.0202891	0.113406
Crtc3	1.09538	0.131429	0.446272	1	1.26067	0.334194	0.0551286	1	1.4444	0.530475	0.00236937	0.0237805
Lor	1.18282	0.242236	0.580839	1	1.31564	0.395769	0.388982	1	1.44373	0.529803	0.250956	0.512345
Atp5j2	-1.01996	-0.0285182	0.912634	1	-1.09843	-0.135446	0.602512	1	1.4433	0.529372	0.0422932	0.184206
Aldoc	1.03701	0.052424	0.838088	1	-1.09013	-0.124503	0.628635	1	1.44314	0.529209	0.0400114	0.177687
Rabac1	1.04078	0.0576668	0.785785	1	-1.05538	-0.0777652	0.714632	1	1.44301	0.529077	0.0129925	0.0839445
Adcy1	1.09156	0.126393	0.809966	1	1.25456	0.327185	0.543411	1	1.44297	0.529038	0.325383	0.584893
Il17rb	-1.0814	-0.112904	0.545064	1	1.06951	0.0969553	0.606764	1	1.44293	0.528997	0.00493678	0.0411715
Gm9887	-1.58271	-0.662401	0.0928947	0.967595	1.40641	0.492019	0.200937	1	1.44292	0.528991	0.173507	0.417365
Prr3	-1.15497	-0.207856	0.295339	1	-1.06308	-0.088256	0.660335	1	1.44291	0.528985	0.00811671	0.0599887
Higd1a	-1.09984	-0.137288	0.493147	1	-1.09709	-0.133678	0.505338	1	1.44256	0.528631	0.0085247	0.0620382
Lpin2	-1.38351	-0.468335	0.0232007	0.630275	-1.01713	-0.0244987	0.905281	1	1.44255	0.528623	0.0104409	0.0718006
Eif3k	-1.01909	-0.0272855	0.892882	1	-1.01883	-0.0269191	0.894523	1	1.44233	0.528404	0.009378	0.066581
Gm5621	-1.2179	-0.284391	0.624307	1	1.11096	0.151805	0.794388	1	1.44209	0.528164	0.365598	0.61881
Tmem160	1.20349	0.267226	0.350502	1	1.0766	0.106478	0.710769	1	1.4416	0.527672	0.0665677	0.241236
Eif1	1.03744	0.0530269	0.771065	1	1.03996	0.056534	0.756468	1	1.44125	0.527323	0.00391244	0.0346523
Micos10	1.05206	0.073211	0.747241	1	-1.00735	-0.0105588	0.963002	1	1.4412	0.527272	0.0207767	0.115105
Gm16378	-1.10594	-0.145268	0.548191	1	1.12635	0.171651	0.48124	1	1.44085	0.52692	0.0306932	0.148988
Csrnp1	-1.33529	-0.417148	0.0308109	0.693677	-1.04728	-0.06665	0.730831	1	1.44079	0.526864	0.00645115	0.0504543
Fam162a	1.00896	0.0128694	0.947708	1	-1.02647	-0.0376982	0.848128	1	1.44044	0.526509	0.00754881	0.0569138
Gm26885	-1.05864	-0.0822154	0.836125	1	1.52703	0.610728	0.127654	1	1.44017	0.526235	0.19678	0.44891
Eid2	-1.00889	-0.012767	0.975584	1	-1.11635	-0.158795	0.724909	1	1.44012	0.526188	0.226898	0.485644
2310001H17Rik	-1.21131	-0.276568	0.125776	1	-1.15265	-0.204958	0.259355	1	1.43954	0.525612	0.00373029	0.0333711
Rtn4rl1	1.41329	0.499062	0.0385137	0.75769	1.22706	0.295209	0.226134	1	1.43904	0.52511	0.0313972	0.151323
Arl4a	-1.1237	-0.168259	0.375572	1	-1.05169	-0.072705	0.703417	1	1.43862	0.524681	0.00594112	0.0473495
Fam180a	-1.13141	-0.178125	0.558894	1	1.26628	0.340599	0.269132	1	1.43832	0.524389	0.0903674	0.292237
Rpl19-ps11	1.45838	0.544367	0.241168	1	1.27158	0.346622	0.457372	1	1.4377	0.523762	0.262356	0.523256
Rpl32	1.01153	0.016543	0.946809	1	-1.01045	-0.0149967	0.951796	1	1.43742	0.523486	0.0353005	0.163816
Mrps18b	-1.06488	-0.0906869	0.590954	1	-1.16628	-0.221913	0.191173	1	1.43689	0.522949	0.00203322	0.0211894
Rps14	1.10288	0.141274	0.587195	1	-1.09858	-0.135639	0.602342	1	1.43606	0.522117	0.0453924	0.191379
Nsd3	-1.42304	-0.508974	0.0266031	0.670543	-1.13455	-0.182122	0.426798	1	1.43556	0.521615	0.0230728	0.123442
Kif9	-1.0347	-0.0492147	0.876816	1	1.30276	0.381571	0.238871	1	1.43551	0.521568	0.11066	0.328816
Cyp4f17	-1.0239	-0.0340814	0.847753	1	1.07765	0.107886	0.54682	1	1.43541	0.521459	0.00356247	0.0323782
Higd2a	-1.06395	-0.0894307	0.588412	1	-1.01747	-0.0249793	0.880191	1	1.43527	0.521321	0.00167745	0.0183489
Pkn3	-1.1181	-0.161051	0.53332	1	1.31317	0.393048	0.133945	1	1.43506	0.521115	0.0482761	0.198806
Plin2	1.01991	0.0284457	0.89364	1	1.19377	0.255528	0.230109	1	1.43493	0.52098	0.014614	0.0907689
Apoa1	1.10695	0.146587	0.567585	1	-1.0229	-0.032659	0.898641	1	1.4348	0.520854	0.0427639	0.184951
Mrpl55	1.1276	0.173259	0.413048	1	-1.06222	-0.0870894	0.682475	1	1.43463	0.520684	0.0144503	0.0900814
Cdc34	1.09733	0.133996	0.569005	1	-1.06423	-0.0898151	0.703082	1	1.43407	0.520115	0.0275805	0.138757
Atp5k	-1.06854	-0.0956463	0.716374	1	-1.05588	-0.078441	0.765866	1	1.43347	0.519512	0.0490953	0.200521
Phospho2	-1.14896	-0.200332	0.232894	1	1.1079	0.147829	0.380466	1	1.43306	0.519104	0.00208328	0.0215313
1700096K18Rik	1.02836	0.0403439	0.859683	1	1.21877	0.285425	0.230462	1	1.43161	0.51764	0.0301304	0.147514
Gm16740	1.08805	0.121738	0.606347	1	1.38843	0.473451	0.0504274	1	1.43144	0.517462	0.0344955	0.161183
Rexo2	-1.01001	-0.0143641	0.941507	1	-1.06372	-0.089114	0.649642	1	1.4314	0.517423	0.00844671	0.0617221
Mrpl57	-1.06236	-0.0872751	0.66159	1	-1.04367	-0.0616616	0.758062	1	1.43096	0.516979	0.00983925	0.0687926
Uqcc2	1.00221	0.00318838	0.992519	1	-1.07782	-0.108113	0.751127	1	1.43092	0.516944	0.129813	0.356361
Gys2	-1.04066	-0.0574975	0.757475	1	1.17341	0.230703	0.215685	1	1.43078	0.516797	0.00564681	0.0456683
Cox6c	-1.13499	-0.182681	0.310195	1	-1.06263	-0.0876361	0.626482	1	1.43029	0.516305	0.00422305	0.0367184
Sdf2l1	-1.41018	-0.495879	0.0639961	0.865354	-1.46031	-0.546271	0.0418398	1	1.42941	0.515422	0.0541903	0.21281
Fabp1	1.09771	0.134495	0.623694	1	1.08881	0.122757	0.654287	1	1.42901	0.515015	0.0609178	0.228675
Ten1	1.44782	0.533877	0.0472197	0.798697	1.31127	0.390962	0.158623	1	1.42869	0.514697	0.0651668	0.238037
Glo1-ps	1.04909	0.0691385	0.801156	1	1.13413	0.181587	0.515182	1	1.42849	0.514487	0.0651859	0.238046
Tpt1-ps7	-1.16534	-0.220756	0.693696	1	-1.08793	-0.121585	0.831337	1	1.42805	0.514046	0.363474	0.617659
Cox5a	-1.08627	-0.119379	0.642327	1	-1.09427	-0.129965	0.613233	1	1.4279	0.513894	0.0461383	0.193208
Gm10649	1.39346	0.478666	0.100108	0.98085	1.12135	0.165243	0.612388	1	1.42718	0.513164	0.111359	0.329872
D730045B01Rik	-1.04425	-0.0624631	0.878213	1	-1.34241	-0.424828	0.341136	1	1.42707	0.513056	0.222083	0.47959
Gm4366	1.01498	0.0214443	0.930611	1	1.04314	0.0609395	0.80872	1	1.42705	0.513032	0.040422	0.178943
Unc45a	-1.09098	-0.125624	0.413136	1	-1.07737	-0.107516	0.488845	1	1.42696	0.51294	0.000905113	0.0112779
2310039H08Rik	1.10729	0.147037	0.505113	1	-1.03832	-0.0542473	0.806428	1	1.42683	0.512809	0.0206707	0.114709
Gm15756	-2.49774	-1.32062	0.22994	1	-2.60608	-1.38188	0.209881	1	1.42682	0.512802	0.634001	0.817304
Akr1a1	-1.03718	-0.0526612	0.774504	1	-1.07215	-0.10051	0.584662	1	1.42678	0.512759	0.00540336	0.0440748
Alas1	-1.54522	-0.62781	0.0189703	0.586908	-1.35922	-0.442782	0.097347	1	1.42611	0.512086	0.055342	0.215645
Dis3l2	1.12927	0.175392	0.173138	1	1.06617	0.0924325	0.479144	1	1.42593	0.511905	8.65024e-05	0.0016501
Ccdc86	-1.16107	-0.215458	0.457896	1	-1.10434	-0.14319	0.62301	1	1.42582	0.511789	0.0787759	0.267981
Tcaim	-1.12282	-0.167125	0.198494	1	-1.0364	-0.0515781	0.694081	1	1.42484	0.510797	9.36815e-05	0.00177186
Map3k15	-1.25403	-0.326573	0.146916	1	-1.00501	-0.00721184	0.975345	1	1.42477	0.510726	0.0248005	0.129286
Cdnf	-1.01856	-0.0265244	0.952518	1	1.50005	0.585007	0.194736	1	1.42443	0.510389	0.268305	0.529418
Gm49431	1.01815	0.0259493	0.89586	1	1.10897	0.149217	0.459307	1	1.42392	0.509872	0.0112841	0.0758773
Zfp36l2	-1.38762	-0.472612	0.0265798	0.670543	1.16912	0.225425	0.28939	1	1.42377	0.509713	0.0167918	0.0997702
Ubl5	1.04063	0.0574578	0.79902	1	-1.04041	-0.057152	0.800439	1	1.4236	0.509545	0.0244441	0.128131
Sdc4	-1.49366	-0.578852	5.4527e-05	0.0209885	-1.05499	-0.0772282	0.589144	1	1.42347	0.509415	0.000378774	0.00559595
Snhg3	1.01062	0.0152374	0.948165	1	1.08417	0.116593	0.625006	1	1.42333	0.509266	0.0323938	0.154557
Slc12a4	1.02358	0.0336301	0.808803	1	-1.09982	-0.137264	0.328584	1	1.42318	0.509117	0.000277359	0.00440373
Uqcrq	1.00688	0.00988511	0.969461	1	-1.05282	-0.0742614	0.773702	1	1.42317	0.509105	0.0492451	0.200902
Rpl18	1.01253	0.0179603	0.939516	1	-1.08344	-0.115625	0.625428	1	1.42259	0.508525	0.0321636	0.153768
Adgrv1	1.12515	0.170111	0.521701	1	1.27173	0.346795	0.197414	1	1.42216	0.508081	0.0595126	0.226021
Wbp1	-1.09975	-0.13718	0.503808	1	-1.08694	-0.120272	0.558953	1	1.42177	0.507688	0.0136793	0.0865926
Hbb-bt	-1.37029	-0.454477	0.334681	1	-1.08035	-0.111494	0.812703	1	1.42141	0.507323	0.281846	0.542806
Nr4a2	-1.4156	-0.501411	0.19794	1	-1.04189	-0.0591973	0.880806	1	1.42124	0.507148	0.191821	0.44263
Yod1	-1.37471	-0.459128	0.00168656	0.193332	1.12555	0.17063	0.242977	1	1.42103	0.506939	0.000522134	0.00724106
Gm30122	1.1067	0.146262	0.655688	1	-1.06825	-0.0952479	0.782534	1	1.41996	0.505849	0.134794	0.363254
1500026H17Rik	-1.0318	-0.045157	0.859588	1	1.10635	0.145806	0.581162	1	1.41993	0.505817	0.053469	0.211177
Pdgfa	1.21972	0.286551	0.223451	1	-1.01822	-0.0260489	0.913343	1	1.41893	0.504799	0.0342941	0.160564
Noc4l	-1.11534	-0.157483	0.34627	1	-1.19205	-0.25344	0.134128	1	1.41853	0.504394	0.00270102	0.0261865
Clu	-1.05016	-0.0706085	0.674523	1	-1.09256	-0.127716	0.44759	1	1.41835	0.504213	0.00277799	0.0267687
Plcxd2	-1.14505	-0.195405	0.455277	1	1.01569	0.0224584	0.931613	1	1.41825	0.504112	0.0546359	0.213594
Stbd1	1.15288	0.205237	0.210734	1	1.2852	0.361991	0.0275879	1	1.41776	0.503618	0.0022059	0.0225369
Uox	-1.03843	-0.0543981	0.714648	1	1.06905	0.0963258	0.51741	1	1.41773	0.503578	0.000735262	0.00958939
Taf4b	-1.32296	-0.403766	0.105901	0.998172	1.18054	0.239452	0.338263	1	1.41771	0.503559	0.0442127	0.188413
Rpl36a	1.07819	0.108609	0.662801	1	-1.01032	-0.0148054	0.95264	1	1.41759	0.503443	0.0438744	0.187642
Fau	1.06712	0.0937171	0.728592	1	-1.07095	-0.0988881	0.714363	1	1.4174	0.503245	0.0631065	0.233688
Ctxn1	-1.13999	-0.189016	0.654786	1	1.13116	0.177801	0.678207	1	1.41703	0.502874	0.240634	0.501711
Crem	-1.57625	-0.656496	0.000678337	0.114329	-1.05533	-0.0776972	0.686472	1	1.41697	0.502814	0.00897649	0.0646842
Rtf2	1.16542	0.220851	0.345422	1	1.21418	0.279978	0.2322	1	1.41652	0.502346	0.0323593	0.154496
A730011C13Rik	-1.0001	-0.000150425	0.999382	1	1.29018	0.367571	0.396806	1	1.41631	0.50214	0.25067	0.512257
Pnpla2	-1.06776	-0.0945893	0.535334	1	-1.05795	-0.0812707	0.594914	1	1.41627	0.502096	0.0010376	0.0126088
Cib2	1.01904	0.0272159	0.915269	1	1.10709	0.146776	0.569479	1	1.41564	0.50145	0.0518236	0.206917
Nop16	-1.03614	-0.0512132	0.838718	1	-1.1337	-0.181035	0.473456	1	1.4155	0.501313	0.0471291	0.195847
Gm36264	-1.04052	-0.0572979	0.812805	1	-1.1767	-0.234746	0.343298	1	1.41541	0.501223	0.0405941	0.179212
Gapdh	-1.08714	-0.120539	0.568424	1	-1.01804	-0.0258003	0.902826	1	1.41526	0.501072	0.0180127	0.104411
B230369F24Rik	-1.15598	-0.209115	0.596439	1	-1.15846	-0.212211	0.613503	1	1.41411	0.499897	0.215441	0.471734
Hsd17b12	-1.13633	-0.184379	0.165666	1	1.06811	0.0950547	0.47503	1	1.41385	0.499624	0.000178979	0.00308225
Med11	1.05571	0.0782105	0.746567	1	1.10601	0.14537	0.550891	1	1.41321	0.49898	0.0407838	0.179661
Sec61b	-1.14683	-0.197652	0.419312	1	-1.06252	-0.0874847	0.72088	1	1.41319	0.498954	0.0419591	0.183195
Hsbp1l1	1.14675	0.197552	0.409824	1	1.14404	0.19414	0.430966	1	1.41297	0.498736	0.0429839	0.18555
Atp5g3	-1.09477	-0.130624	0.503117	1	-1.10163	-0.139638	0.474229	1	1.41279	0.498548	0.0107872	0.0735765
Ndufs5	-1.04655	-0.0656422	0.748524	1	-1.00184	-0.00264742	0.989707	1	1.41265	0.4984	0.0152809	0.093654
Abcb10	1.07055	0.0983458	0.44133	1	-1.05568	-0.0781765	0.543816	1	1.41254	0.498291	0.000106889	0.00195921
Mn1	1.25897	0.332241	0.155234	1	1.04534	0.0639715	0.78576	1	1.41241	0.498164	0.0342974	0.160564
Prrg4	1.07797	0.108319	0.813849	1	1.39949	0.484906	0.306258	1	1.41196	0.497695	0.299404	0.560292
Gsta4	1.02355	0.0335878	0.90821	1	-1.16273	-0.217517	0.455927	1	1.41159	0.497323	0.088698	0.288938
Tnfsf13os	-1.23377	-0.303078	0.486637	1	1.08199	0.113692	0.795741	1	1.41148	0.497212	0.257276	0.518043
Rps19	1.20701	0.271434	0.34693	1	1.02262	0.0322748	0.910932	1	1.41113	0.496854	0.0857707	0.282945
Zfp747	-1.34741	-0.430189	0.0323814	0.70606	1.19512	0.257154	0.201183	1	1.41109	0.496808	0.0135684	0.0860765
Myef2	-1.24092	-0.311406	0.0267562	0.670885	-1.00287	-0.00413259	0.976932	1	1.41098	0.496701	0.000443581	0.00634286
Gm10767	-1.31731	-0.397596	0.215202	1	1.09649	0.132888	0.679534	1	1.41095	0.496671	0.121186	0.344292
Tmem71	1.38087	0.465582	0.0625185	0.865354	1.71344	0.776895	0.00262961	1	1.4109	0.496611	0.0631748	0.233819
5830454E08Rik	-1.29084	-0.368306	0.4207	1	-1.13882	-0.187539	0.690814	1	1.41089	0.496605	0.277884	0.538659
Rps25	1.06308	0.0882441	0.795649	1	1.0195	0.0278683	0.934823	1	1.41071	0.49642	0.146145	0.380928
Ribc1	1.18099	0.239993	0.546359	1	1.10253	0.140821	0.729992	1	1.41071	0.496418	0.221509	0.478861
Gm10320	-1.28049	-0.356695	0.453309	1	-1.19493	-0.256922	0.602433	1	1.41034	0.496041	0.299896	0.560474
Zfp335os	-1.15359	-0.20613	0.471903	1	1.04358	0.0615471	0.834274	1	1.41015	0.495846	0.088775	0.288959
Ssr4	-1.08571	-0.118645	0.508801	1	-1.05076	-0.0714384	0.691095	1	1.40947	0.495149	0.00596437	0.0475081
Hspe1-rs1	-1.14053	-0.189707	0.450482	1	-1.20305	-0.266701	0.302883	1	1.40943	0.495116	0.0509473	0.205143
Gm2000	1.56018	0.641715	0.168029	1	1.08802	0.121708	0.797225	1	1.40943	0.495109	0.295853	0.557125
Snip1	-1.1018	-0.13986	0.519355	1	-1.05627	-0.0789728	0.717618	1	1.40935	0.49503	0.0231849	0.123717
Anapc13	1.01539	0.0220372	0.928291	1	-1.04149	-0.0586549	0.811071	1	1.40878	0.494443	0.0441975	0.188413
Znhit3	1.17057	0.227213	0.274751	1	1.16846	0.22461	0.29287	1	1.40869	0.494353	0.0206752	0.114709
Cd276	-1.00507	-0.00730125	0.966913	1	-1.0286	-0.040681	0.820017	1	1.40849	0.494153	0.00545355	0.044375
Ttr	-1.0127	-0.0182043	0.927983	1	1.02285	0.0325958	0.871439	1	1.40841	0.494063	0.0144049	0.0899011
Pdcd5	1.22258	0.289924	0.378089	1	1.01748	0.0250068	0.939481	1	1.40831	0.493967	0.134355	0.362608
Rps21	-1.08827	-0.122033	0.737055	1	-1.07368	-0.102569	0.777826	1	1.40807	0.493717	0.175364	0.420107
Atp5d	-1.0187	-0.0267276	0.915622	1	-1.04761	-0.0671032	0.790292	1	1.40802	0.493668	0.0509383	0.205143
Gm43712	1.21387	0.279613	0.590459	1	1.07869	0.109282	0.839939	1	1.4074	0.493037	0.360597	0.61518
Gm15344	-1.45677	-0.542776	0.141786	1	1.12395	0.168575	0.64633	1	1.40736	0.492989	0.179554	0.426483
Akr1c13	-1.02276	-0.0324672	0.837405	1	-1.09558	-0.131701	0.405977	1	1.40731	0.492936	0.00189548	0.020056
Pvr	-1.23264	-0.301749	0.0443479	0.791481	1.09097	0.125613	0.405855	1	1.40717	0.492792	0.00107785	0.0129543
H6pd	-1.22072	-0.287735	0.0531279	0.827781	-1.01383	-0.0198168	0.893989	1	1.40636	0.49197	0.000963269	0.011847
C2	-1.04959	-0.0698319	0.668182	1	-1.11806	-0.160996	0.325034	1	1.40628	0.491884	0.00263162	0.0257238
Gm19950	-1.00468	-0.00673375	0.977399	1	-1.20602	-0.27025	0.259305	1	1.40627	0.491872	0.0395205	0.176221
Cbfb	-1.26181	-0.335497	0.105155	0.995096	1.03973	0.0562154	0.786281	1	1.40599	0.491586	0.0178084	0.10369
Snrpd2	1.01925	0.0275118	0.909986	1	-1.02762	-0.039307	0.87202	1	1.40585	0.491439	0.0442452	0.188439
Snord104	-1.17185	-0.228782	0.611051	1	-1.10071	-0.138428	0.759237	1	1.40568	0.491264	0.276181	0.536958
Grk4	1.11235	0.153606	0.66445	1	1.05339	0.0750358	0.839036	1	1.40534	0.490915	0.178726	0.42544
2210406O10Rik	-1.19558	-0.257711	0.484229	1	-1.05681	-0.0797146	0.835991	1	1.40532	0.490896	0.189148	0.439023
Gm9790	1.21517	0.281158	0.597953	1	-1.45445	-0.540476	0.333944	1	1.40519	0.490766	0.366652	0.619351
Gm8566	-1.03489	-0.0494751	0.894548	1	-1.04868	-0.0685694	0.854931	1	1.40497	0.49054	0.190883	0.441538
Brd3os	-1.34357	-0.42607	0.264691	1	-1.22665	-0.294719	0.46204	1	1.40492	0.490489	0.199308	0.452067
Chchd1	1.00486	0.00699491	0.978562	1	1.00762	0.0109476	0.966535	1	1.40491	0.490476	0.0604579	0.22797
Foxp4	1.14035	0.189476	0.134055	1	1.05785	0.0811333	0.525003	1	1.40489	0.490462	0.000120896	0.00219618
Aldh7a1	-1.05464	-0.0767496	0.566928	1	-1.04925	-0.0693612	0.604973	1	1.40459	0.490151	0.000264756	0.00422245
Sult2a8	-1.06375	-0.0891543	0.705861	1	1.20288	0.266498	0.259563	1	1.40432	0.489871	0.0385524	0.173535
Zxdc	-1.12004	-0.163554	0.194883	1	1.12233	0.1665	0.191313	1	1.40357	0.489105	0.000121293	0.00220057
Lancl1	-1.11784	-0.160714	0.248249	1	-1.0669	-0.0934196	0.505402	1	1.40312	0.488643	0.000477155	0.00675135
Gm11808	1.1019	0.139991	0.662285	1	1.09856	0.135617	0.674973	1	1.40307	0.488592	0.130765	0.357735
Fdx1	-1.10757	-0.147403	0.379492	1	-1.08287	-0.114855	0.493928	1	1.40269	0.488197	0.00369408	0.0331722
Gm11560	-1.29262	-0.370294	0.354158	1	1.47595	0.561643	0.153324	1	1.40179	0.487272	0.224961	0.483076
Rpsa	1.01423	0.0203919	0.928767	1	-1.02471	-0.0352198	0.877313	1	1.40173	0.487205	0.0331165	0.156797
Alkbh2	1.00287	0.00412834	0.987258	1	-1.05457	-0.0766537	0.770193	1	1.40095	0.486404	0.0622359	0.231897
Ptrhd1	-1.09731	-0.133972	0.555734	1	-1.08287	-0.114855	0.617409	1	1.40093	0.486386	0.0334866	0.157815
Mrps24	-1.09543	-0.131496	0.623155	1	-1.09939	-0.136698	0.609838	1	1.40041	0.485849	0.0701447	0.24919
Tpi-rs11	-1.40095	-0.486406	0.137328	1	-1.17105	-0.227805	0.504967	1	1.40027	0.485702	0.134528	0.362936
Rps15	1.16561	0.22109	0.42569	1	-1.01686	-0.02412	0.930734	1	1.40021	0.485644	0.080777	0.272807
Cgref1	1.59978	0.677876	0.0480987	0.807808	-1.68339	-0.751366	0.0682798	1	1.40016	0.485589	0.192989	0.444246
Ola1	-1.06628	-0.0925827	0.665131	1	1.07801	0.108368	0.612984	1	1.40012	0.485555	0.0236439	0.125367
Rbm47	-1.09483	-0.130709	0.523008	1	1.00801	0.0115144	0.955165	1	1.40006	0.485484	0.0179798	0.104263
Daglb	-1.0726	-0.101111	0.512586	1	-1.05024	-0.0707245	0.648651	1	1.40003	0.485459	0.00174811	0.0189352
Ndufs7	-1.12843	-0.174318	0.536013	1	-1.1704	-0.226999	0.420695	1	1.39995	0.48538	0.0855415	0.282402
Gm13436	1.24182	0.312461	0.481253	1	1.10025	0.137831	0.757713	1	1.39978	0.485203	0.278221	0.538731
Zbtb8os	-1.02341	-0.0333905	0.837468	1	-1.0048	-0.00691264	0.966288	1	1.39915	0.484554	0.00305089	0.0287753
Cdh24	-1.32983	-0.411239	0.196117	1	1.2284	0.296786	0.350219	1	1.39905	0.484445	0.128623	0.354776
Gm4013	-1.05151	-0.0724665	0.768225	1	-1.18233	-0.241636	0.33843	1	1.39865	0.484036	0.0515219	0.206522
Trit1	-1.07936	-0.110173	0.577737	1	1.06429	0.0898884	0.651219	1	1.39839	0.483771	0.0149996	0.0924784
Ndufa4	-1.05262	-0.0739907	0.708476	1	-1.07168	-0.0998718	0.613914	1	1.39815	0.483523	0.014788	0.0915159
Hivep2	-1.31767	-0.397986	0.0465029	0.798697	1.14337	0.193287	0.333696	1	1.39762	0.482969	0.0157909	0.0959445
Galns	-1.04694	-0.0661753	0.688203	1	-1.05802	-0.0813646	0.628602	1	1.39754	0.482893	0.00378286	0.0337636
Rhbdl1	1.24274	0.313526	0.338409	1	1.14983	0.201419	0.560023	1	1.39753	0.482883	0.161676	0.401473
2310058D17Rik	-1.29487	-0.37281	0.250185	1	1.07853	0.109063	0.739372	1	1.39746	0.482809	0.138048	0.368268
Itprip	-1.30948	-0.388995	0.134548	1	-1.02516	-0.0358535	0.892582	1	1.39734	0.48268	0.0642061	0.236245
Dnase2b	-1.04046	-0.0572278	0.651243	1	1.02234	0.0318685	0.802983	1	1.39733	0.482677	0.000153764	0.00271003
Slc2a5	1.053	0.0745008	0.735312	1	-1.10973	-0.150209	0.501231	1	1.39727	0.482609	0.0299566	0.146847
Zfhx2	-1.14908	-0.200481	0.36537	1	1.00261	0.00376056	0.986535	1	1.39672	0.482039	0.0302222	0.14776
Mecr	1.03942	0.0557778	0.75589	1	1.0124	0.0177826	0.921377	1	1.39601	0.481311	0.00758661	0.0570779
Hs3st6	1.0965	0.132903	0.627049	1	-1.08701	-0.120367	0.684944	1	1.39572	0.48101	0.0933625	0.297618
Dmac1	-1.11109	-0.151978	0.438031	1	-1.07436	-0.103476	0.598945	1	1.39566	0.480946	0.0144638	0.0901107
Ubxn1	1.23469	0.304144	0.372659	1	1.05559	0.078055	0.818957	1	1.3952	0.480472	0.159739	0.398575
Abt1	-1.17649	-0.234489	0.286834	1	-1.00025	-0.00036307	0.998689	1	1.39507	0.480342	0.0295838	0.145941
Mrpl34	1.00808	0.011607	0.960823	1	-1.21383	-0.279563	0.238951	1	1.39487	0.480134	0.0429316	0.185451
Mrpl54	1.07731	0.10743	0.697588	1	-1.03758	-0.0532187	0.8478	1	1.39485	0.480106	0.0836319	0.278705
Pim2	-1.17658	-0.234604	0.188007	1	-1.15953	-0.213543	0.244979	1	1.39476	0.480014	0.00755676	0.0569309
Rplp2	-1.07505	-0.104409	0.758063	1	-1.04002	-0.0566151	0.86736	1	1.39475	0.480008	0.157679	0.395635
H2-Ke6	1.05614	0.0787946	0.877747	1	-1.36064	-0.444284	0.401022	1	1.39464	0.47989	0.354177	0.609456
Gm44243	-1.29712	-0.375312	0.243637	1	-1.06329	-0.0885356	0.788306	1	1.39453	0.479784	0.137436	0.367156
Atp5o	1.04272	0.0603464	0.773415	1	-1.01358	-0.01946	0.926088	1	1.39435	0.479588	0.0225004	0.121383
Htra3	-1.41552	-0.501335	0.131715	1	1.10138	0.139312	0.674181	1	1.39416	0.479395	0.148092	0.383804
Arl8a	1.00391	0.0056228	0.971487	1	1.0893	0.123395	0.436758	1	1.39347	0.478685	0.0025387	0.0250389
Pgam1	-1.2227	-0.290074	0.0215976	0.606692	-1.08265	-0.114563	0.365863	1	1.39342	0.478629	0.000155424	0.00272941
Rock2	-1.22365	-0.291187	0.253314	1	1.13967	0.188612	0.459347	1	1.39338	0.478594	0.0608745	0.228621
Rpusd3	1.16936	0.22572	0.251796	1	-1.13155	-0.178295	0.369477	1	1.39312	0.478325	0.0158193	0.095994
Dpp7	-1.14786	-0.198946	0.260741	1	-1.09066	-0.125202	0.480874	1	1.39291	0.478104	0.00705596	0.0538825
Mtmr7	-1.03039	-0.0431964	0.868638	1	1.0208	0.029694	0.912207	1	1.39273	0.477916	0.0728738	0.255038
Glrx5	1.1741	0.231559	0.293624	1	-1.00537	-0.00772932	0.972051	1	1.39266	0.477839	0.0306278	0.148925
Mypop	-1.21426	-0.280078	0.262407	1	-1.20432	-0.268218	0.299426	1	1.3926	0.477782	0.0571172	0.219847
Atox1	-1.11072	-0.151498	0.624162	1	-1.1043	-0.143127	0.643575	1	1.39256	0.477739	0.123147	0.346749
Gm16089	-1.00808	-0.0116037	0.976489	1	-1.11774	-0.160582	0.698947	1	1.3924	0.477576	0.23856	0.498961
Mis12	-1.0587	-0.0822993	0.688477	1	1.03528	0.050026	0.807878	1	1.39219	0.477354	0.0204937	0.113968
Taco1os	1.49816	0.583189	0.103686	0.991125	-1.05449	-0.0765444	0.849935	1	1.39214	0.477308	0.224038	0.481986
Zfp628	-1.15822	-0.211911	0.209641	1	-1.13594	-0.183892	0.283791	1	1.39213	0.477294	0.00497915	0.0414212
Gm5855	-1.0505	-0.0710799	0.911043	1	1.16376	0.218795	0.732297	1	1.39144	0.476577	0.457891	0.694862
Cfap69	-1.11059	-0.151326	0.714657	1	2.32719	1.21859	0.00173122	1	1.39085	0.475964	0.262473	0.523403
Tfpt	1.08749	0.121008	0.700457	1	-1.06096	-0.0853696	0.78698	1	1.3907	0.475813	0.132102	0.359811
Mrps18a	-1.00253	-0.00364156	0.987074	1	-1.07767	-0.107911	0.632095	1	1.39056	0.475666	0.0349402	0.162567
Mir99ahg	1.07574	0.105328	0.707898	1	1.13503	0.182724	0.532735	1	1.39004	0.475127	0.103436	0.315784
Camsap1	-1.05295	-0.0744403	0.632085	1	1.11088	0.151704	0.332865	1	1.38991	0.474995	0.00243095	0.0242163
Prdx2	-1.0131	-0.0187764	0.924661	1	-1.05377	-0.0755585	0.703808	1	1.38988	0.474965	0.0170447	0.100727
Ttc7b	-1.06434	-0.0899632	0.520765	1	-1.01056	-0.0151489	0.914581	1	1.38923	0.474282	0.000764006	0.00987384
Bag5	-1.07716	-0.107239	0.549581	1	1.06709	0.0936824	0.602584	1	1.38911	0.474163	0.00844646	0.0617221
Ndufv1	1.00386	0.00555996	0.979438	1	-1.02611	-0.0371797	0.86322	1	1.38854	0.473573	0.0285324	0.141984
Gm14586	1.25357	0.326045	0.360083	1	-1.01725	-0.0246725	0.945568	1	1.38849	0.473515	0.189025	0.438809
Tlr5	1.22383	0.291403	0.288894	1	1.19204	0.253435	0.359472	1	1.38834	0.473362	0.0873116	0.285722
Gm47465	1.57576	0.656046	0.0792139	0.920199	-1.23272	-0.301841	0.449534	1	1.38833	0.473353	0.223798	0.481688
Pelo	-1.15296	-0.205347	0.311331	1	-1.21691	-0.283223	0.166033	1	1.3883	0.473321	0.020031	0.112227
Pfdn6	1.02208	0.0315096	0.908401	1	-1.04641	-0.0654453	0.811532	1	1.38814	0.473148	0.0850647	0.28148
Myl6b	-1.22103	-0.288101	0.38528	1	-1.23604	-0.305724	0.375478	1	1.38798	0.472988	0.156142	0.393242
Pbx4	1.22875	0.297188	0.551081	1	1.20243	0.265957	0.600743	1	1.38791	0.472911	0.354279	0.609456
Ddhd2	1.05053	0.0711197	0.638817	1	1.21435	0.28019	0.0657692	1	1.38778	0.472774	0.00194082	0.0204598
Tmem11	-1.11337	-0.154937	0.406578	1	-1.06776	-0.0945923	0.613503	1	1.38699	0.471954	0.0117394	0.0782734
Timm13	1.03402	0.0482696	0.865684	1	-1.06769	-0.0944931	0.740763	1	1.38685	0.471809	0.0991446	0.307575
H2ax	1.01756	0.0251192	0.916977	1	-1.02548	-0.0362968	0.880955	1	1.38656	0.471506	0.0516074	0.206633
Acaa1a	1.0074	0.0106361	0.950372	1	1.02054	0.0293273	0.863805	1	1.38589	0.470818	0.00599109	0.0476585
Gm26532	1.0807	0.11197	0.74464	1	1.2827	0.359185	0.307717	1	1.38573	0.470643	0.184218	0.432514
4632428C04Rik	-1.03282	-0.0465901	0.862981	1	1.04161	0.0588111	0.837213	1	1.38549	0.470392	0.0939051	0.29893
Hes6	1.15346	0.205964	0.390987	1	-1.27325	-0.34852	0.147536	1	1.38548	0.470383	0.0506471	0.204461
Slc39a4	-1.43016	-0.516174	0.000739263	0.118488	-1.07703	-0.107062	0.483188	1	1.38473	0.469604	0.00211862	0.0218174
Pgls	1.04182	0.0591119	0.812865	1	-1.05124	-0.0720895	0.773113	1	1.38467	0.469541	0.0607911	0.228621
Gm37336	1.1097	0.150172	0.690314	1	1.06362	0.0889841	0.823862	1	1.38437	0.469232	0.235968	0.496037
Ndufb4	-1.11015	-0.150755	0.451989	1	-1.03253	-0.0461826	0.818627	1	1.38437	0.469231	0.0196931	0.110813
Cryl1	-1.21582	-0.28193	0.164508	1	-1.24947	-0.321317	0.114815	1	1.38435	0.469208	0.0209502	0.115828
Cox8a	-1.12507	-0.170014	0.413449	1	-1.05126	-0.0721161	0.728703	1	1.38427	0.469126	0.0243191	0.127758
1700017B05Rik	-1.11889	-0.162063	0.329502	1	-1.04102	-0.0579995	0.729952	1	1.38425	0.469104	0.00502943	0.0417663
Gm14584	-1.72506	-0.786646	0.0520853	0.825597	1.29722	0.375421	0.330521	1	1.38417	0.469024	0.228986	0.487842
Rgs1	-1.8435	-0.882448	0.0319648	0.701453	1.16023	0.214416	0.593846	1	1.38401	0.46885	0.242243	0.503552
Ccdc124	1.2375	0.307429	0.326351	1	-1.04711	-0.0664188	0.832218	1	1.38363	0.468457	0.135687	0.364613
Cox7b	-1.07594	-0.1056	0.665556	1	-1.03415	-0.0484504	0.842824	1	1.38322	0.468031	0.055931	0.217029
Tmem158	-1.09321	-0.128567	0.759125	1	1.35054	0.433538	0.303633	1	1.38315	0.467962	0.275192	0.536028
Zfp622	-1.0363	-0.051435	0.800602	1	1.10621	0.145627	0.475571	1	1.38313	0.467936	0.0220538	0.120111
Guk1	1.11531	0.15745	0.486921	1	-1.05163	-0.072621	0.749115	1	1.38313	0.467933	0.0395122	0.176221
Bet1	-1.0136	-0.0194862	0.914977	1	-1.01088	-0.015615	0.931995	1	1.38308	0.467884	0.0106324	0.0728714
Kynu	-1.18465	-0.244463	0.05068	0.823955	-1.04749	-0.066939	0.592805	1	1.38295	0.467748	0.000189933	0.00323181
Gm6204	-1.06218	-0.0870307	0.857263	1	-1.20446	-0.268387	0.592047	1	1.38283	0.467626	0.340385	0.597603
Slc12a5	1.01799	0.0257195	0.921326	1	1.20745	0.271964	0.306694	1	1.38275	0.467537	0.0792868	0.269242
Gnl3	-1.14442	-0.194618	0.514976	1	-1.00687	-0.00988433	0.973627	1	1.38257	0.467351	0.118675	0.340475
C9orf72	-1.36206	-0.445792	0.00318495	0.27491	1.03361	0.047698	0.752874	1	1.38255	0.467327	0.0019595	0.0205647
Nop2	-1.26637	-0.340697	0.106837	0.999995	-1.0909	-0.125524	0.552843	1	1.38243	0.467208	0.0271714	0.137276
Uxt	-1.01675	-0.0239605	0.916134	1	-1.06296	-0.0880809	0.700005	1	1.38237	0.467143	0.0409255	0.180052
Tmem102	-1.13049	-0.176949	0.351668	1	-1.06249	-0.0874535	0.649393	1	1.38206	0.466818	0.0145741	0.0905998
Ppib	-1.01519	-0.0217529	0.903889	1	-1.01197	-0.017172	0.924095	1	1.3818	0.466548	0.00977833	0.0686357
Hsp90aa1	-1.42305	-0.508987	0.0566177	0.838408	-1.15527	-0.208224	0.434586	1	1.38164	0.466387	0.0805194	0.272324
mt-Nd6	-2.41747	-1.2735	0.00406307	0.307651	-1.33197	-0.413561	0.343946	1	1.3815	0.466239	0.285969	0.546773
Insig2	-1.30641	-0.385609	0.0860536	0.955259	1.0835	0.115705	0.60606	1	1.38141	0.466142	0.0380955	0.172185
Naa38	-1.02712	-0.0386035	0.869827	1	-1.09846	-0.135476	0.566607	1	1.38118	0.465897	0.0487566	0.199997
Rpl28	1.03672	0.0520222	0.835487	1	-1.11799	-0.160902	0.520885	1	1.38073	0.465428	0.0637728	0.235439
Lactb	1.12226	0.166404	0.42062	1	-1.00208	-0.00299624	0.988451	1	1.3806	0.465295	0.0247844	0.129249
Hba-a1	-1.21847	-0.285068	0.498153	1	-1.1127	-0.154062	0.714235	1	1.38058	0.46528	0.269565	0.530186
Nt5dc2	1.20396	0.267791	0.174278	1	1.10279	0.141163	0.484081	1	1.38049	0.465181	0.0209592	0.115833
Qtrt1	-1.10077	-0.138518	0.585346	1	-1.07988	-0.110867	0.666664	1	1.3804	0.465088	0.0690418	0.246749
Fitm2	1.03891	0.0550721	0.707837	1	1.11192	0.153058	0.298743	1	1.38024	0.464919	0.00162295	0.0179318
1110008P14Rik	-1.15011	-0.201778	0.312358	1	-1.07878	-0.109406	0.585811	1	1.37995	0.464617	0.0203826	0.113616
Wdr83	-1.00223	-0.00321828	0.987365	1	-1.03062	-0.0435175	0.831235	1	1.37971	0.464364	0.0229476	0.122911
Dus1l	1.01977	0.0282439	0.878483	1	-1.13281	-0.179911	0.331288	1	1.37935	0.463984	0.0122738	0.0808901
Pgp	1.23977	0.310073	0.176877	1	1.00765	0.0109967	0.961919	1	1.37934	0.463975	0.0441462	0.188355
A330035P11Rik	-1.16109	-0.215485	0.366671	1	1.01515	0.0216979	0.928886	1	1.37898	0.463604	0.054408	0.21323
Itpka	1.53337	0.616705	0.0109531	0.453778	1.3509	0.43392	0.0863929	1	1.37773	0.462292	0.0709664	0.25107
Gpr146	1.03418	0.0484913	0.724948	1	1.06192	0.0866816	0.530005	1	1.3773	0.461842	0.000836259	0.0106244
Pqbp1	1.19485	0.256831	0.32294	1	-1.08824	-0.122	0.639737	1	1.37708	0.461617	0.0766793	0.263039
Tmem120a	1.14464	0.194892	0.294105	1	1.03172	0.0450448	0.808855	1	1.37694	0.461468	0.0133169	0.0850489
Gm7694	-1.08096	-0.11231	0.558266	1	-1.15067	-0.20247	0.301299	1	1.37694	0.461468	0.017142	0.10105
Ndufb1-ps	-1.21524	-0.281238	0.20761	1	-1.11908	-0.162316	0.467213	1	1.37691	0.461434	0.0389577	0.174532
Tomm6os	-1.3859	-0.470822	0.155696	1	-1.29391	-0.371733	0.277116	1	1.3768	0.461324	0.159799	0.398575
Nubp2	-1.00847	-0.0121748	0.941627	1	-1.10636	-0.145826	0.383342	1	1.37667	0.461178	0.00576335	0.0464279
Slc25a47	-1.13792	-0.186401	0.397951	1	1.20435	0.268249	0.223999	1	1.37655	0.461058	0.0368876	0.168707
Ndufb5	1.03344	0.0474561	0.81214	1	-1.01207	-0.0173129	0.930976	1	1.37644	0.460945	0.0213171	0.117174
Nop56	-1.24505	-0.316205	0.300321	1	-1.15284	-0.205189	0.501719	1	1.37628	0.460773	0.13165	0.359119
Map4k5	-1.08753	-0.121052	0.5278	1	1.04124	0.0583007	0.76189	1	1.37584	0.460308	0.0168069	0.099818
Gm6665	-1.08481	-0.117443	0.794626	1	-1.10837	-0.148434	0.74633	1	1.37578	0.460246	0.312205	0.572109
Gm10501	-1.24888	-0.32063	0.258941	1	-1.00005	-6.98162e-05	0.999799	1	1.37569	0.460154	0.10642	0.320906
Snap47	1.04346	0.0613709	0.642267	1	-1.02611	-0.0371804	0.779136	1	1.37569	0.460153	0.000522157	0.00724106
Map2k3os	1.092	0.126975	0.707673	1	-1.08544	-0.118278	0.735857	1	1.37567	0.460131	0.1838	0.431817
Rps6	-1.04497	-0.0634586	0.750493	1	-1.1184	-0.161431	0.418958	1	1.37552	0.459979	0.0214689	0.11769
Akap12	1.08883	0.122777	0.689293	1	1.47129	0.557083	0.0715277	1	1.37533	0.459777	0.138317	0.368347
Sugct	-1.02226	-0.0317689	0.83656	1	1.04202	0.0593864	0.700695	1	1.37523	0.459677	0.00295061	0.0280151
Polb	-1.04025	-0.0569245	0.796457	1	-1.05375	-0.0755338	0.733363	1	1.37514	0.459576	0.0380585	0.172172
Gstm4	1.06596	0.0921495	0.629382	1	1.00967	0.0138829	0.942125	1	1.37455	0.458954	0.0165555	0.0989856
Batf	-1.40556	-0.491141	0.190405	1	1.0811	0.1125	0.763769	1	1.37414	0.458531	0.215497	0.471734
Tmem8	-1.16494	-0.220261	0.147819	1	-1.0003	-0.000436401	0.99772	1	1.37408	0.458468	0.00266967	0.0259709
Gm4332	1.12233	0.166497	0.722535	1	1.02996	0.0425952	0.928295	1	1.37321	0.457551	0.333272	0.591128
Shld1	-1.15768	-0.211237	0.293289	1	1.09053	0.125024	0.536882	1	1.37317	0.457513	0.0236326	0.125354
Mup22	1.22538	0.293234	0.795861	1	1.23446	0.303881	0.788635	1	1.37309	0.45743	0.686895	0.847653
Blvrb	-1.04966	-0.0699241	0.766981	1	-1.11853	-0.161606	0.493811	1	1.37309	0.457427	0.0531034	0.210375
Spint2	-1.05355	-0.075265	0.68656	1	-1.05745	-0.0805839	0.666082	1	1.37266	0.456977	0.0145272	0.0904118
Gm2962	-1.24379	-0.314744	0.26933	1	-1.18333	-0.242853	0.407326	1	1.37254	0.456846	0.110255	0.327955
Chrnb2	-1.14698	-0.197842	0.410192	1	-1.19916	-0.262027	0.293287	1	1.37253	0.456837	0.0596584	0.226393
Ube2j2	1.01065	0.0152801	0.938358	1	-1.0093	-0.0133517	0.946267	1	1.37217	0.456458	0.0213338	0.117221
Gm11967	1.10266	0.140985	0.690975	1	-1.07694	-0.106934	0.768349	1	1.372	0.456285	0.205078	0.460173
Rpp38	-1.30318	-0.382042	0.273238	1	-1.22999	-0.298652	0.395314	1	1.37165	0.455907	0.190781	0.441446
Tsr1	-1.36041	-0.444042	0.0255254	0.658532	-1.11105	-0.151922	0.444752	1	1.37149	0.455744	0.0218221	0.119305
Fabp4	1.12429	0.169012	0.495174	1	1.53857	0.621593	0.0125595	1	1.3714	0.455646	0.0685188	0.245619
Gm37154	-1.56629	-0.64735	0.0827243	0.937663	1.11157	0.152593	0.67819	1	1.37095	0.455179	0.212229	0.468542
Ddx28	-1.10344	-0.142014	0.355413	1	1.00133	0.00192287	0.990093	1	1.37083	0.455049	0.00322197	0.0299721
Cenpw	1.10167	0.139687	0.619868	1	1.17651	0.234515	0.415515	1	1.37076	0.454978	0.114573	0.334169
2510016D11Rik	-1.49403	-0.579209	0.0747682	0.912502	1.00838	0.0120331	0.97058	1	1.37073	0.454948	0.158008	0.39591
Gm15542	-1.4122	-0.497946	0.221029	1	-1.00545	-0.0078349	0.984571	1	1.37052	0.454724	0.261584	0.522433
Ndufa10	1.0354	0.0501833	0.799163	1	1.02589	0.0368828	0.851742	1	1.37052	0.454722	0.0214503	0.11769
Cnn1	-2.33671	-1.22448	0.122468	1	1.31985	0.400376	0.600847	1	1.37048	0.454685	0.555319	0.766733
8030462N17Rik	-1.10623	-0.145652	0.370768	1	1.23453	0.303958	0.0627437	1	1.37038	0.454576	0.00549552	0.0446622
Gpi-ps	1.06003	0.0841083	0.774487	1	1.08323	0.115343	0.700787	1	1.37006	0.454236	0.130064	0.356732
Snrpg	-1.09069	-0.125236	0.648082	1	-1.05552	-0.0779523	0.776898	1	1.36996	0.454138	0.0988882	0.306967
Atl1	1.1301	0.176445	0.525637	1	-1.03581	-0.0507535	0.861376	1	1.3698	0.453963	0.113809	0.333168
Rpl11	-1.00165	-0.00238425	0.99106	1	-1.02473	-0.035237	0.868528	1	1.3697	0.453863	0.0333294	0.157445
Cox18	-1.0733	-0.102049	0.542231	1	-1.00499	-0.00718575	0.966252	1	1.3696	0.45376	0.00721886	0.0549204
Zkscan14	-1.12665	-0.17204	0.457284	1	-1.03423	-0.0485567	0.835176	1	1.3696	0.453756	0.0509353	0.205143
Acads	1.00164	0.00236981	0.987774	1	1.03565	0.0505379	0.744011	1	1.36959	0.453749	0.00342567	0.031355
Slc35e4	1.08872	0.122634	0.754044	1	1.00057	0.000815546	0.998208	1	1.36941	0.453558	0.262572	0.523412
Mrps7	-1.03789	-0.0536487	0.773622	1	-1.06183	-0.0865501	0.643104	1	1.36939	0.453538	0.0152939	0.093654
Slc38a2	-1.71063	-0.774526	3.10545e-05	0.0163807	1.07659	0.106468	0.564529	1	1.36926	0.453393	0.014322	0.0895405
Simc1	-1.09929	-0.136575	0.466927	1	-1.10753	-0.14735	0.438211	1	1.36868	0.452787	0.0165884	0.0990577
Scand1	1.25073	0.322767	0.310157	1	1.10233	0.140562	0.65909	1	1.36852	0.452618	0.156059	0.393242
Banp	-1.22436	-0.292033	0.144546	1	1.04499	0.0634953	0.751463	1	1.36841	0.452496	0.0240695	0.126868
Gm44117	-1.21239	-0.277853	0.349941	1	-1.07169	-0.099885	0.743629	1	1.36835	0.452441	0.130438	0.357386
Ssu72	1.07186	0.100112	0.621429	1	-1.02374	-0.0338503	0.867675	1	1.36831	0.452398	0.0261265	0.133664
Ccdc117	-1.30235	-0.38112	0.0262192	0.66681	-1.06234	-0.0872475	0.610996	1	1.36781	0.451873	0.00842709	0.0616615
Chmp7	1.02079	0.0296859	0.835093	1	-1.06142	-0.0859962	0.548284	1	1.36772	0.451769	0.00160793	0.0177796
Dctpp1	-1.1218	-0.165816	0.477009	1	-1.10114	-0.138998	0.552155	1	1.36752	0.451562	0.0533839	0.211031
Mrpl28	1.17552	0.233301	0.355369	1	1.03032	0.0430961	0.864602	1	1.36741	0.451446	0.0744943	0.25839
Map1lc3b	-1.04837	-0.0681452	0.614479	1	1.00825	0.0118601	0.930229	1	1.36725	0.451281	0.000878538	0.0110336
Lsm4	1.05244	0.0737348	0.748098	1	-1.05707	-0.0800756	0.728148	1	1.36719	0.451218	0.0502627	0.20348
Tmcc1	-1.01553	-0.0222364	0.857525	1	1.08364	0.115887	0.352137	1	1.36692	0.45093	0.000295198	0.00461495
mt-Tq	-3.28793	-1.71718	0.0641624	0.865354	-1.78513	-0.836028	0.353225	1	1.36672	0.450718	0.609453	0.802257
D930007J09Rik	-2.91975	-1.54584	0.00548592	0.344187	1.03495	0.0495593	0.924447	1	1.36671	0.450708	0.380214	0.631545
Taldo1	-1.02335	-0.0333014	0.862201	1	-1.00244	-0.00352303	0.985359	1	1.36651	0.450492	0.0191535	0.108722
Atp5md	-1.12784	-0.173568	0.499913	1	-1.07947	-0.110321	0.668132	1	1.36634	0.450312	0.0806263	0.272362
Cks1b	-1.0209	-0.0298398	0.915957	1	-1.15107	-0.202974	0.476553	1	1.36615	0.450116	0.113209	0.332437
Skap2	-1.07504	-0.104394	0.361547	1	1.02149	0.0306755	0.790451	1	1.36591	0.449861	9.40964e-05	0.00177735
Dctn3	-1.0655	-0.0915338	0.682648	1	1.0199	0.0284245	0.899127	1	1.3659	0.449849	0.0451075	0.190686
Ndufb11	-1.00386	-0.00555964	0.979451	1	-1.00722	-0.0103768	0.961681	1	1.36578	0.449723	0.0376491	0.170788
Gm36738	1.1226	0.166843	0.659614	1	-1.05591	-0.0784864	0.83709	1	1.36573	0.449675	0.238179	0.498486
Upp1	-1.07512	-0.104502	0.784373	1	1.06417	0.0897321	0.815783	1	1.36562	0.44956	0.242911	0.504232
Pja1	-1.00888	-0.0127509	0.91761	1	1.06388	0.0893381	0.469889	1	1.3656	0.449536	0.000280588	0.00444509
Hebp2	-1.07838	-0.10887	0.67989	1	1.22487	0.292626	0.277059	1	1.36551	0.449442	0.098495	0.306415
Adm	-1.41004	-0.495731	0.108871	1	1.20715	0.271608	0.375913	1	1.3653	0.449218	0.143984	0.377439
Pebp1	-1.10184	-0.139913	0.433794	1	-1.02624	-0.0373707	0.834479	1	1.36505	0.448955	0.0121962	0.0805346
Smim13	-1.06328	-0.0885262	0.49858	1	1.14413	0.194256	0.13933	1	1.36486	0.448754	0.000644763	0.00867931
Psmd4	-1.00179	-0.00257882	0.989624	1	-1.09582	-0.132014	0.506098	1	1.3648	0.448691	0.0239985	0.126635
Ndufs3	1.01982	0.0283161	0.887536	1	-1.03866	-0.0547203	0.784786	1	1.36478	0.448665	0.0253881	0.131244
Mafb	-1.5545	-0.636447	0.00246475	0.23559	1.0467	0.0658441	0.753104	1	1.36431	0.448173	0.0325448	0.15507
Gm10095	-1.17468	-0.232269	0.410269	1	-1.21715	-0.283502	0.323433	1	1.3643	0.448166	0.11353	0.3329
Polr2i	1.00271	0.00391133	0.990388	1	-1.19573	-0.257893	0.428155	1	1.36356	0.447382	0.169364	0.412732
Ldah	-1.07176	-0.0999765	0.350629	1	1.01788	0.0255655	0.81223	1	1.3633	0.447102	3.24173e-05	0.00071248
Mrpl52	1.05181	0.0728712	0.773604	1	-1.03225	-0.0457902	0.856798	1	1.36269	0.446456	0.0788526	0.268048
Chd7	1.04873	0.0686369	0.66629	1	1.18907	0.249832	0.118244	1	1.36266	0.446423	0.00531064	0.0434429
Bscl2	1.02634	0.0375027	0.837933	1	-1.03727	-0.0527892	0.773969	1	1.36266	0.446422	0.0152322	0.093427
Gstm6	-1.07141	-0.0995045	0.478615	1	-1.09671	-0.133188	0.343801	1	1.36258	0.446339	0.0015234	0.0170703
Supt4a	-1.08002	-0.111064	0.650975	1	-1.07782	-0.108114	0.660262	1	1.36227	0.446018	0.0699745	0.248772
Ndufs4	1.07162	0.0997917	0.652317	1	-1.02815	-0.0400536	0.856639	1	1.36213	0.44587	0.0446462	0.18958
Mrpl41	1.00404	0.0058207	0.982346	1	-1.03439	-0.0487784	0.853292	1	1.36195	0.445677	0.091251	0.293827
Trip10	1.10661	0.146148	0.403994	1	1.06828	0.0952931	0.59083	1	1.36186	0.445578	0.0118782	0.0789627
Gm48690	1.41608	0.501906	0.529707	1	-1.13748	-0.185839	0.820206	1	1.36181	0.445522	0.584176	0.786374
Gm8893	-1.13014	-0.176506	0.443802	1	1.12603	0.171248	0.45794	1	1.36177	0.445487	0.0538651	0.212045
Trip6	1.0862	0.119291	0.467251	1	-1.0555	-0.077927	0.638	1	1.36165	0.445354	0.00703669	0.053822
Znrf1	1.06183	0.0865582	0.542948	1	1.04273	0.060372	0.672798	1	1.36153	0.445227	0.00185068	0.0197581
Fxyd6	-1.06761	-0.0943808	0.8051	1	1.57571	0.656	0.0827997	1	1.3613	0.444985	0.257568	0.518266
Nudt1	1.08821	0.121954	0.597633	1	1.0285	0.0405382	0.861355	1	1.36114	0.444813	0.0554271	0.215799
AC169509.1	1.43647	0.522524	0.25106	1	1.28937	0.366663	0.421705	1	1.36088	0.444541	0.330826	0.589764
Gm10039	1.06476	0.090525	0.815341	1	1.0854	0.118224	0.763342	1	1.36087	0.444534	0.258137	0.518531
Mrpl38	-1.034	-0.0482351	0.775856	1	-1.04991	-0.0702657	0.678826	1	1.36052	0.444158	0.00892831	0.0644486
Thoc6	-1.09631	-0.132654	0.492771	1	-1.05909	-0.0828302	0.673222	1	1.36048	0.444113	0.0226325	0.121957
Gm10123	-1.13301	-0.180157	0.635448	1	1.19781	0.2604	0.493453	1	1.36047	0.444105	0.24363	0.504842
Mmp15	-1.04152	-0.0586912	0.636996	1	-1.08289	-0.114892	0.357365	1	1.3599	0.443505	0.000379743	0.00560446
Ptges	-1.3202	-0.400757	0.233638	1	1.13676	0.184926	0.579431	1	1.35963	0.443209	0.184379	0.432538
Gm7536	1.28623	0.363145	0.296828	1	1.04975	0.0700524	0.842483	1	1.3595	0.443075	0.208626	0.463896
Dhrs11	-1.22853	-0.296931	0.0966548	0.972832	-1.16229	-0.216972	0.226197	1	1.35946	0.443034	0.0133135	0.0850489
Psmb7	1.00601	0.00865027	0.964338	1	1.02497	0.0355809	0.854171	1	1.35941	0.442975	0.0223516	0.120984
Gm7926	1.32816	0.40943	0.512178	1	1.00839	0.012047	0.984696	1	1.35903	0.442576	0.486382	0.715448
Golt1b	-1.44348	-0.529553	0.0516073	0.825597	-1.11026	-0.150901	0.57907	1	1.3587	0.442228	0.102532	0.31426
Clybl	1.11425	0.156079	0.492775	1	-1.01724	-0.0246552	0.913871	1	1.35856	0.442082	0.0527462	0.209368
Cux1	-1.02258	-0.0322194	0.866252	1	1.10234	0.140566	0.463549	1	1.35851	0.442025	0.0213148	0.117174
Mat2a	-1.35652	-0.43991	0.000990919	0.144007	1.16315	0.218042	0.102	1	1.35802	0.441503	0.000944968	0.0116421
Fbxo44	-1.04697	-0.066224	0.759788	1	-1.10892	-0.149157	0.508777	1	1.35795	0.441433	0.045665	0.192017
Rpl13	1.00521	0.00748978	0.97282	1	-1.04152	-0.0586879	0.789552	1	1.35792	0.441403	0.0450936	0.190684
Rpl19	1.15854	0.21231	0.477558	1	1.01178	0.0168939	0.954923	1	1.35774	0.441212	0.140607	0.372424
Gm7232	-1.38476	-0.469632	0.336648	1	-1.05631	-0.079038	0.871785	1	1.35749	0.440941	0.366275	0.619168
Gm4204	-1.0533	-0.0749114	0.807706	1	-1.00191	-0.00274671	0.992966	1	1.35738	0.440822	0.156296	0.393488
Atg7	-1.06796	-0.0948537	0.550244	1	-1.1111	-0.151993	0.339936	1	1.3573	0.440744	0.00564595	0.0456683
Rnf113a2	-1.02932	-0.0416955	0.882747	1	1.00227	0.00327411	0.990812	1	1.35716	0.44059	0.120803	0.343702
Poc1a	-1.19742	-0.259924	0.189455	1	-1.0786	-0.10916	0.589676	1	1.35708	0.440504	0.0269432	0.136606
Llph	1.13224	0.179178	0.625944	1	1.08708	0.120458	0.743647	1	1.3568	0.440211	0.232679	0.492009
Brap	-1.01666	-0.0238357	0.841181	1	1.02317	0.0330497	0.78149	1	1.35633	0.439709	0.000227943	0.00372716
Gm15417	1.00317	0.00456081	0.98559	1	-1.11493	-0.156955	0.537203	1	1.35613	0.4395	0.0832956	0.277795
2610035D17Rik	1.12057	0.164233	0.64059	1	-1.00558	-0.00803389	0.983071	1	1.3561	0.439467	0.2302	0.488964
Rps8	-1.00451	-0.00649658	0.977413	1	-1.04175	-0.0590133	0.797092	1	1.35608	0.439447	0.0559785	0.217056
9430037G07Rik	-1.76819	-0.822273	0.0028837	0.259934	1.02946	0.0418869	0.875455	1	1.35608	0.439445	0.0969198	0.304294
Myl4	1.25413	0.326688	0.320413	1	-1.2295	-0.298073	0.408117	1	1.35567	0.439011	0.203738	0.458206
Ces2e	-1.01435	-0.0205524	0.899441	1	1.04776	0.0673041	0.679139	1	1.35555	0.438878	0.0070901	0.0541024
Agxt2	1.02453	0.034966	0.81029	1	1.09806	0.134963	0.354659	1	1.35554	0.438873	0.00265502	0.0258815
Gm7730	1.23144	0.300345	0.476653	1	-1.27255	-0.347726	0.43176	1	1.35547	0.438794	0.310178	0.569792
Rpp40	-1.0642	-0.0897744	0.665243	1	1.04355	0.0614931	0.768624	1	1.35503	0.438321	0.0358011	0.165545
Rpl14-ps1	1.0052	0.00748949	0.975354	1	1.08457	0.117128	0.63421	1	1.35479	0.438075	0.0745708	0.258529
Gcat	1.10767	0.147525	0.634769	1	1.01146	0.0164435	0.957852	1	1.35472	0.437994	0.159773	0.398575
Psmb6	-1.04869	-0.0685899	0.748274	1	-1.0394	-0.0557468	0.794319	1	1.35456	0.437829	0.0409284	0.180052
Rpl10a	1.09344	0.128872	0.56874	1	1.02255	0.0321659	0.886923	1	1.35415	0.437391	0.0535768	0.211369
Sec11c	-1.06138	-0.0859356	0.657093	1	-1.06689	-0.0934097	0.630497	1	1.35379	0.437009	0.024403	0.128105
Creb3l3	1.03574	0.0506598	0.764588	1	1.08136	0.112847	0.504918	1	1.35374	0.436954	0.00995324	0.0694192
Rpl8	1.0198	0.0282879	0.908409	1	-1.05301	-0.0745179	0.761893	1	1.35351	0.436704	0.0763045	0.262617
Zfp593	-1.07231	-0.100729	0.601817	1	-1.00831	-0.0119432	0.951204	1	1.35342	0.436606	0.0247304	0.129015
Gm36028	1.15694	0.210315	0.410832	1	1.10606	0.14543	0.579416	1	1.35341	0.436603	0.0954747	0.302032
Alkbh6	1.06596	0.0921488	0.692213	1	-1.05463	-0.0767437	0.74364	1	1.3531	0.436273	0.0625803	0.232525
Coa3	-1.01051	-0.0150831	0.944637	1	-1.13293	-0.180056	0.408204	1	1.35262	0.435754	0.0454102	0.191397
Gm16537	-4.4431	-2.15157	0.00588863	0.353385	-2.59527	-1.37588	0.0683849	1	1.3525	0.435628	0.546299	0.76077
Alpl	1.08726	0.120699	0.492341	1	1.0564	0.0791592	0.655222	1	1.35226	0.435371	0.0140093	0.0880887
Tsta3	-1.04853	-0.0683666	0.767826	1	-1.06563	-0.0917009	0.69269	1	1.35214	0.43524	0.0608771	0.228621
B630019K06Rik	-1.06647	-0.0928493	0.711812	1	1.32943	0.410813	0.104657	1	1.35196	0.435055	0.0922728	0.295315
Platr4	1.11255	0.153872	0.648187	1	-1.33168	-0.413245	0.260892	1	1.35156	0.434627	0.215251	0.471734
Smpd2	1.00585	0.00841119	0.958858	1	-1.03239	-0.0459852	0.778949	1	1.35084	0.433858	0.00806078	0.0597303
Gm37691	1.13852	0.187155	0.500227	1	1.25954	0.332895	0.242657	1	1.35065	0.433649	0.130764	0.357735
Psmd8	1.00281	0.00404284	0.981242	1	-1.03729	-0.0528176	0.758946	1	1.35036	0.433346	0.0119283	0.0791548
Ube2f	-1.19677	-0.259151	0.088918	0.962288	-1.1504	-0.202131	0.18574	1	1.35008	0.433049	0.00453307	0.0387981
Gm4735	1.29671	0.374857	0.218066	1	1.1367	0.184847	0.558266	1	1.34996	0.432918	0.171073	0.414474
Cmtm6	1.01444	0.0206841	0.896978	1	1.07298	0.101617	0.525128	1	1.34969	0.432633	0.00690473	0.053168
Rsad1	-1.17892	-0.237467	0.111878	1	1.02536	0.0361265	0.810145	1	1.34968	0.432613	0.00391655	0.0346672
Ftl1	1.10183	0.139903	0.553028	1	-1.01652	-0.0236329	0.920164	1	1.34949	0.432413	0.0671799	0.242456
Aadac	-1.07636	-0.106155	0.421911	1	-1.0786	-0.109155	0.409049	1	1.34942	0.432344	0.0010954	0.0130822
Col6a6	-1.31629	-0.396476	0.412306	1	1.77629	0.828868	0.0822023	1	1.34934	0.432258	0.371575	0.623025
Kmo	-1.26716	-0.3416	0.00217391	0.220366	-1.06909	-0.0963848	0.386783	1	1.34933	0.43224	0.000106113	0.0019535
Thap4	1.0609	0.0852854	0.579731	1	1.13246	0.179466	0.247923	1	1.34911	0.432013	0.00544439	0.0443333
Serpina1a	-1.05262	-0.0739814	0.734766	1	-1.13067	-0.177177	0.417292	1	1.34882	0.431696	0.0484575	0.199205
Rpl26	1.04305	0.0608089	0.808985	1	-1.04899	-0.0689967	0.783938	1	1.34866	0.431526	0.086891	0.284985
B3gat3	-1.05172	-0.0727461	0.661247	1	1.03409	0.0483619	0.771419	1	1.34825	0.431085	0.00965215	0.0680861
Thap7	1.13373	0.181073	0.36086	1	-1.08333	-0.115479	0.563405	1	1.34805	0.430875	0.0307263	0.149048
Tbce	-1.00113	-0.00163427	0.989834	1	1.05024	0.0707235	0.584803	1	1.34801	0.430831	0.00086154	0.0108777
Snrnp35	-1.04856	-0.0684093	0.751801	1	1.01422	0.0203752	0.925647	1	1.34748	0.430266	0.0482055	0.198652
Gm8730	-1.06428	-0.0898806	0.796737	1	-1.0104	-0.0149237	0.966066	1	1.34744	0.430226	0.21966	0.476887
Bag1	1.2132	0.278814	0.385406	1	1.05339	0.075036	0.81527	1	1.34741	0.430191	0.18115	0.428277
Acbd6	1.01528	0.0218717	0.909813	1	1.03923	0.0555105	0.77429	1	1.34738	0.43016	0.0264121	0.134873
Tsc22d2	-1.14772	-0.198772	0.294951	1	1.20512	0.269175	0.15657	1	1.34733	0.430099	0.0237947	0.125822
Med29	-1.02311	-0.0329546	0.90107	1	-1.18204	-0.241282	0.365422	1	1.34713	0.42989	0.106137	0.320663
Thap2	-1.01616	-0.0231295	0.882406	1	1.32711	0.408289	0.00934107	1	1.3471	0.429857	0.00643462	0.0503803
Pih1d2	-1.07722	-0.107318	0.755849	1	1.05392	0.0757668	0.832218	1	1.34704	0.429789	0.223482	0.481226
Ptch2	1.129	0.175046	0.61167	1	1.08672	0.119983	0.735359	1	1.34695	0.429695	0.223939	0.481845
Cyp2d10	-1.00943	-0.0135391	0.938528	1	-1.08425	-0.116701	0.506333	1	1.34683	0.429564	0.0145981	0.0907095
Ss18l2	-1.01456	-0.0208487	0.926674	1	-1.05125	-0.0721035	0.750831	1	1.3466	0.429321	0.0588095	0.224022
Pcbp3	-1.09425	-0.129949	0.692242	1	1.13866	0.187341	0.572698	1	1.34645	0.42916	0.197257	0.44928
Cbarp	-1.30959	-0.389112	0.09982	0.98085	-1.08265	-0.114571	0.633453	1	1.34631	0.429014	0.0686053	0.245744
Rps7-ps3	-1.02172	-0.0309967	0.937552	1	-1.17852	-0.236973	0.554573	1	1.34606	0.428738	0.281331	0.542322
Rps26	1.2708	0.345734	0.288848	1	-1.00454	-0.00653833	0.983983	1	1.34591	0.428584	0.188962	0.438809
Galk1	1.0337	0.0478229	0.830436	1	-1.03622	-0.0513297	0.818463	1	1.34549	0.428134	0.0558518	0.21686
Rpl31-ps8	1.4095	0.495188	0.393593	1	1.27504	0.350537	0.548526	1	1.34498	0.427586	0.466068	0.700627
Polr2l	-1.0595	-0.0833812	0.70142	1	-1.22519	-0.293009	0.179345	1	1.34461	0.427189	0.050051	0.203094
Bloc1s4	1.01693	0.024218	0.921655	1	1.03984	0.0563601	0.819818	1	1.34437	0.426935	0.0844815	0.280144
2210408I21Rik	1.02605	0.0370995	0.869753	1	1.12626	0.171545	0.457853	1	1.34434	0.426903	0.0649059	0.237607
Ndufa1	-1.25214	-0.324398	0.35999	1	-1.1353	-0.183072	0.605268	1	1.34386	0.426379	0.22928	0.488141
Tsacc	-1.20615	-0.270415	0.489629	1	-1.03633	-0.0514904	0.895784	1	1.3435	0.425993	0.27622	0.536958
Asic5	-1.05281	-0.0742504	0.768228	1	1.10881	0.149017	0.556385	1	1.34346	0.425955	0.0929913	0.296947
Fbxl7	-1.04686	-0.0660704	0.87298	1	2.00167	1.0012	0.01439	1	1.34345	0.425947	0.309903	0.569576
Ablim3	-1.47773	-0.563381	0.00323298	0.275822	-1.13663	-0.184767	0.333277	1	1.34341	0.425904	0.0256361	0.132142
Spata2	-1.02913	-0.0414196	0.760023	1	1.06967	0.09717	0.478682	1	1.34327	0.425745	0.00188064	0.0199881
Rpf2	-1.04127	-0.0583391	0.845589	1	-1.01054	-0.0151199	0.959884	1	1.34313	0.425595	0.156848	0.394391
Dbi	1.14133	0.190716	0.426179	1	1.03522	0.0499444	0.834883	1	1.34304	0.425498	0.0762799	0.2626
A530084C06Rik	1.09363	0.12913	0.740285	1	-1.00146	-0.00210991	0.995494	1	1.34298	0.425434	0.289553	0.550282
B3gnt8	-2.23273	-1.15881	0.0316904	0.699471	-1.62814	-0.703225	0.188665	1	1.34294	0.425398	0.419351	0.664116
2310010J17Rik	1.06168	0.0863533	0.665432	1	1.05106	0.0718489	0.722517	1	1.34264	0.425077	0.0353242	0.163872
Wdtc1	-1.06946	-0.0968783	0.426104	1	1.04467	0.0630485	0.604836	1	1.34243	0.424843	0.000497178	0.00697806
Rcl1	-1.16801	-0.22405	0.140449	1	-1.05537	-0.0777538	0.608992	1	1.34238	0.424798	0.00525413	0.0431791
Mlph	-1.33847	-0.42059	0.0985538	0.975948	1.15283	0.205184	0.41741	1	1.34238	0.424796	0.0937456	0.298552
Ndufa3	-1.09771	-0.134502	0.702215	1	-1.1061	-0.145483	0.679287	1	1.34226	0.424666	0.228171	0.48698
Rps17	-1.00776	-0.0111493	0.957453	1	-1.02464	-0.0351192	0.8666	1	1.34202	0.424407	0.0426885	0.184849
Nol12	1.01838	0.0262826	0.940603	1	-1.05194	-0.0730583	0.836309	1	1.34201	0.424393	0.23027	0.489041
Nabp1	-1.35239	-0.435507	0.00263777	0.245536	-1.03326	-0.047206	0.744662	1	1.34201	0.424392	0.00333151	0.03077
Phf23	1.0244	0.0347776	0.869283	1	1.02094	0.0298925	0.887866	1	1.34198	0.424367	0.0454473	0.191444
Mars1	-1.02513	-0.0358046	0.82683	1	-1.12655	-0.171915	0.29468	1	1.34189	0.424262	0.00972405	0.0684916
Hmga1	-1.00204	-0.00294557	0.988943	1	1.11431	0.156151	0.464613	1	1.34188	0.424255	0.0470633	0.195701
Hsph1	-1.77287	-0.826086	0.00115801	0.160121	-1.25695	-0.329923	0.191904	1	1.34183	0.424199	0.0933451	0.297618
Cope	-1.04149	-0.0586519	0.785998	1	-1.1045	-0.143395	0.507145	1	1.34174	0.424108	0.050076	0.203094
Eef1e1	-1.25364	-0.326126	0.0658276	0.870597	-1.032	-0.0454484	0.798438	1	1.34162	0.423971	0.0168588	0.100043
Ndufa8	1.03889	0.0550477	0.799556	1	-1.03347	-0.0474987	0.826692	1	1.34159	0.423945	0.0510194	0.20526
Mrm3	-1.18781	-0.248304	0.185605	1	-1.17006	-0.226581	0.231253	1	1.34113	0.423447	0.0242762	0.12758
Nans	-1.11789	-0.160784	0.432678	1	1.00181	0.00260811	0.989866	1	1.34085	0.423148	0.0394283	0.176031
Cyp2j6	-1.19841	-0.261127	0.0898939	0.965512	1.00923	0.0132588	0.931381	1	1.34081	0.423103	0.00605658	0.0479743
Impdh2-ps	-1.17784	-0.236139	0.507595	1	1.06574	0.0918523	0.797478	1	1.34071	0.423002	0.237914	0.498363
Rpl27a	1.0303	0.0430617	0.832068	1	1.05254	0.0738714	0.716137	1	1.34067	0.422959	0.0376545	0.170788
Cyb561d2	-1.07733	-0.107461	0.638852	1	-1.0238	-0.0339397	0.882832	1	1.34065	0.422933	0.0658868	0.239702
Blcap	1.00216	0.00310912	0.982748	1	1.02689	0.0382767	0.791331	1	1.34053	0.422806	0.00345202	0.0315354
Snhg8	-1.20862	-0.273364	0.42378	1	-1.10923	-0.149563	0.661875	1	1.34045	0.422713	0.216676	0.473005
Myl9	-1.2509	-0.322971	0.249189	1	1.18074	0.239688	0.391728	1	1.34039	0.42265	0.132155	0.359811
Irf2bp1	-1.06562	-0.091695	0.559194	1	1.02161	0.0308479	0.844883	1	1.34024	0.42249	0.00734895	0.0556131
Gpr39	-1.06198	-0.0867512	0.625617	1	1.01913	0.0273406	0.879109	1	1.33997	0.422199	0.0184748	0.106053
Rpl27	-1.03068	-0.0436022	0.83062	1	-1.06047	-0.0847057	0.678021	1	1.33988	0.422106	0.0387989	0.174204
Dtnbp1	1.02042	0.0291686	0.873073	1	1.04069	0.0575374	0.753252	1	1.33976	0.421973	0.0212612	0.116957
Kdf1	1.11786	0.160746	0.407569	1	1.08894	0.122929	0.534676	1	1.3397	0.421911	0.0328583	0.155968
Slc22a15	-1.13764	-0.186044	0.277657	1	1.06656	0.0929715	0.589105	1	1.33947	0.421658	0.0142296	0.0891194
Gm8834	-1.10656	-0.146076	0.776812	1	-1.62489	-0.700338	0.186458	1	1.33934	0.421524	0.416182	0.661747
Mrpl2	1.00653	0.00938491	0.965593	1	-1.06305	-0.0882051	0.685602	1	1.3391	0.421269	0.0534178	0.211092
Psma6	-1.04856	-0.0684134	0.709175	1	-1.00014	-0.000205413	0.999107	1	1.33892	0.421072	0.0219747	0.119825
Hmces	1.07865	0.109227	0.555639	1	-1.00549	-0.00789224	0.966483	1	1.33851	0.42063	0.024698	0.128898
Ccdc107	1.16352	0.218499	0.530777	1	1.04506	0.0635908	0.855314	1	1.33849	0.420611	0.228478	0.487381
Gm15772	1.24606	0.317372	0.488688	1	-1.12209	-0.166185	0.721269	1	1.33839	0.4205	0.364706	0.618794
Gm31814	1.216	0.282144	0.315116	1	-1.09974	-0.137156	0.648695	1	1.33837	0.420477	0.152136	0.38879
Timm8b	-1.08791	-0.121565	0.56009	1	-1.08476	-0.11737	0.574425	1	1.3383	0.420404	0.0443646	0.188722
Tmem258	-1.10663	-0.146169	0.534125	1	-1.17374	-0.231114	0.326599	1	1.33819	0.420278	0.0744259	0.258215
Gm16867	-1.51354	-0.597927	0.214247	1	1.20486	0.268864	0.569443	1	1.33818	0.420268	0.375775	0.627733
Foxred1	-1.14255	-0.192256	0.128389	1	-1.13636	-0.184422	0.146314	1	1.33811	0.420201	0.000914155	0.0113607
Socs1	-1.24054	-0.310972	0.360839	1	-1.33362	-0.415346	0.249079	1	1.33803	0.420114	0.218652	0.47536
H2bc4	-1.14445	-0.194653	0.304005	1	-1.01514	-0.021676	0.908898	1	1.338	0.420082	0.0267643	0.135941
Nos3	-1.1979	-0.260507	0.414378	1	1.08772	0.121302	0.70432	1	1.33799	0.420064	0.189269	0.439162
Pdlim7	1.12457	0.169379	0.457709	1	1.14528	0.195697	0.395121	1	1.3377	0.419755	0.0685882	0.245744
Zfp810	1.21133	0.276597	0.138195	1	1.06566	0.091745	0.63267	1	1.33765	0.419704	0.0282917	0.141181
Rbks	-1.00516	-0.00742421	0.967049	1	1.01452	0.0207946	0.908529	1	1.33755	0.419592	0.0203126	0.113493
Vezt	1.06712	0.0937203	0.523396	1	1.12453	0.169319	0.252327	1	1.33748	0.419523	0.00459631	0.0390814
Hspe1	-1.173	-0.230209	0.263653	1	-1.06832	-0.0953386	0.643382	1	1.33742	0.419453	0.0419415	0.183174
Reep5	1.02725	0.0387903	0.848712	1	1.07012	0.0977694	0.631514	1	1.33739	0.419426	0.0398474	0.177228
2010320M18Rik	1.15817	0.211843	0.420197	1	1.04098	0.0579357	0.827187	1	1.33723	0.419243	0.113989	0.33356
Slc25a22	1.02772	0.0394419	0.834511	1	1.11914	0.162391	0.389953	1	1.3372	0.419214	0.0266865	0.135655
Cyp2j9	1.07903	0.109731	0.555749	1	-1.00643	-0.00924481	0.960956	1	1.33717	0.419182	0.0259359	0.133014
Lmnb2	1.03332	0.0472802	0.752858	1	-1.01433	-0.0205256	0.89291	1	1.33714	0.419147	0.00577453	0.0464637
Gm5526	1.44463	0.530704	0.246545	1	-1.21331	-0.278943	0.55589	1	1.33711	0.419113	0.37033	0.621962
Cfap298	1.0773	0.107423	0.749116	1	1.00437	0.00629521	0.985086	1	1.33708	0.419087	0.213643	0.469886
Trmt10c	-1.20922	-0.274083	0.242699	1	1.03102	0.0440785	0.851022	1	1.33705	0.419055	0.0744026	0.258197
Maged1	1.0357	0.050602	0.700229	1	-1.01985	-0.0283593	0.829495	1	1.33691	0.418899	0.00148202	0.0167043
Fam161b	1.14214	0.191741	0.580383	1	1.54928	0.631599	0.0713306	1	1.33679	0.418772	0.252559	0.513491
Gm13493	1.06401	0.0895104	0.855121	1	1.21085	0.276023	0.576845	1	1.33657	0.418536	0.402348	0.65144
Mapk4	1.29213	0.369756	0.198146	1	1.14445	0.194653	0.521133	1	1.33636	0.41831	0.169016	0.411968
Selenoh	-1.09598	-0.132222	0.619368	1	1.00865	0.0124253	0.962921	1	1.33553	0.417416	0.118092	0.339553
Pptc7	-1.16523	-0.220618	0.223169	1	1.10831	0.148356	0.413176	1	1.33552	0.4174	0.0214617	0.11769
Gpr137	-1.03646	-0.0516695	0.739223	1	-1.01097	-0.0157363	0.919688	1	1.33533	0.417192	0.00745513	0.0563267
Hgh1	1.03682	0.0521705	0.801015	1	-1.15148	-0.20349	0.334721	1	1.33523	0.417085	0.0460788	0.193016
Amigo3	-1.41437	-0.500155	0.20247	1	-1.28034	-0.356527	0.369747	1	1.3351	0.41695	0.284773	0.545678
Tmem223	1.127	0.172484	0.410744	1	1.12213	0.166241	0.429548	1	1.33502	0.416864	0.0478663	0.197837
Ubd	1.23082	0.299617	0.473899	1	1.00961	0.013791	0.974475	1	1.33473	0.416544	0.331281	0.589984
Utp23	-1.07539	-0.10486	0.590985	1	1.19444	0.25634	0.190456	1	1.3347	0.416519	0.0340627	0.159737
Gnat1	1.40982	0.49551	0.173538	1	1.03474	0.0492751	0.892569	1	1.33466	0.416468	0.254414	0.515568
Cpeb2	-1.42158	-0.507495	0.100567	0.98085	1.06402	0.0895211	0.771504	1	1.33464	0.41645	0.177286	0.423216
Myd88	-1.03011	-0.0428039	0.766101	1	1.01696	0.0242601	0.867119	1	1.33462	0.416429	0.00402215	0.0354697
Rogdi	-1.02236	-0.0319011	0.884525	1	-1.12266	-0.166918	0.449223	1	1.33454	0.416338	0.0588771	0.224205
Uap1l1	1.23056	0.299319	0.272237	1	1.10447	0.143355	0.601833	1	1.33452	0.416326	0.130074	0.356732
Rpl18a	1.1054	0.144568	0.632816	1	-1.04514	-0.0637028	0.833257	1	1.33413	0.415902	0.169987	0.413061
Tmed9	-1.19628	-0.258559	0.209659	1	-1.26886	-0.343533	0.0960839	1	1.33404	0.415806	0.0438829	0.187642
Pgm3	1.09758	0.134329	0.482752	1	1.062	0.0867855	0.65189	1	1.33397	0.415729	0.0308282	0.149237
Krt18	1.09875	0.135862	0.545992	1	-1.06728	-0.0939355	0.676489	1	1.33338	0.415086	0.0655802	0.239129
Xbp1	-1.24516	-0.316333	0.130445	1	-1.26979	-0.344587	0.0996144	1	1.33335	0.415059	0.0473744	0.196489
Alg3	-1.06909	-0.0963791	0.565364	1	1.00442	0.00635804	0.969922	1	1.33301	0.41469	0.0138495	0.0872761
Usp10	1.06421	0.0897837	0.44803	1	1.01587	0.0227144	0.848264	1	1.3328	0.414458	0.00048492	0.00682433
Ugt2b36	-1.0281	-0.0399815	0.785613	1	-1.09261	-0.127775	0.384854	1	1.33278	0.414442	0.00488393	0.0408678
Nol3	1.21362	0.279318	0.368978	1	1.07996	0.110984	0.73133	1	1.33252	0.414157	0.199729	0.452665
Clpb	-1.06853	-0.0956316	0.51275	1	-1.03133	-0.0445122	0.761149	1	1.33251	0.414145	0.00469368	0.0397192
Gm40438	-1.3189	-0.399339	0.0934011	0.967595	-1.06168	-0.0863463	0.718072	1	1.33151	0.413066	0.0813963	0.274183
Gm24270	1.21548	0.281524	0.52135	1	-1.07425	-0.103335	0.814683	1	1.33126	0.412797	0.34912	0.605303
Rnd3	-1.10087	-0.138649	0.485813	1	1.08514	0.117877	0.554159	1	1.33098	0.412491	0.0386449	0.173741
Mrpl17	1.07842	0.108917	0.610795	1	-1.05119	-0.072027	0.736915	1	1.33096	0.412469	0.0545776	0.213484
Gm4032	1.16589	0.221431	0.477318	1	-1.03751	-0.0531292	0.868547	1	1.33085	0.412344	0.195326	0.447383
Aurkaip1	1.04401	0.0621349	0.771169	1	-1.03232	-0.0458877	0.830158	1	1.3308	0.412291	0.054211	0.21281
Gm9843	1.44592	0.531988	0.188024	1	1.07024	0.0979387	0.809932	1	1.33064	0.412118	0.311959	0.572025
Plcb1	-1.02111	-0.0301377	0.880441	1	-1.07732	-0.107447	0.594049	1	1.33039	0.41185	0.040744	0.179596
Tmem141	-1.05017	-0.0706263	0.771785	1	-1.23152	-0.300443	0.22094	1	1.3301	0.411532	0.0921499	0.295196
Psmb4	1.03687	0.05224	0.81843	1	-1.03969	-0.0561511	0.80518	1	1.33005	0.411482	0.0711057	0.2511
Pcbp4	-1.02971	-0.0422405	0.801371	1	1.05193	0.0730328	0.665068	1	1.32977	0.411175	0.0147848	0.0915159
Sem1	-1.09319	-0.12854	0.57203	1	-1.03595	-0.050961	0.822848	1	1.32976	0.41117	0.0711949	0.251228
Fcf1	1.35034	0.433324	0.179002	1	1.13333	0.180565	0.575624	1	1.32973	0.411132	0.203131	0.457318
Sra1	-1.00957	-0.0137385	0.957921	1	-1.10445	-0.143327	0.582417	1	1.32953	0.410918	0.11527	0.335407
Gm44805	1.04586	0.0646916	0.934988	1	1.11121	0.152133	0.848089	1	1.32943	0.41081	0.605434	0.799869
Bri3	1.21837	0.284952	0.230377	1	1.19817	0.260833	0.272558	1	1.32938	0.410756	0.0843784	0.279925
Nova2	1.0123	0.0176401	0.9619	1	1.05942	0.0832776	0.824143	1	1.32933	0.410697	0.273104	0.533765
Appbp2os	1.03879	0.0549006	0.855892	1	1.55786	0.639566	0.0341617	1	1.32917	0.410522	0.194495	0.446005
Ikbkg	1.09445	0.130211	0.38799	1	1.11224	0.153462	0.309938	1	1.32904	0.410386	0.0066889	0.0519996
Smcr8	-1.10841	-0.14849	0.467981	1	1.06369	0.0890794	0.66365	1	1.32902	0.410361	0.0453813	0.191379
Tubg1	-1.03318	-0.047096	0.787608	1	-1.1249	-0.169792	0.333352	1	1.32902	0.410359	0.0192631	0.109084
Cep85	-1.13554	-0.183384	0.247047	1	-1.04478	-0.0632048	0.690363	1	1.32887	0.410196	0.00975495	0.0686357
Gm36964	1.27511	0.350619	0.532476	1	1.27009	0.344933	0.542977	1	1.32881	0.410138	0.472569	0.705684
Gabarapl1	-1.07713	-0.107199	0.374122	1	1.0908	0.12539	0.298688	1	1.32773	0.408964	0.000712459	0.00936919
Csrnp2	-1.10776	-0.14764	0.480086	1	1.15908	0.212977	0.313232	1	1.32758	0.408801	0.053176	0.210546
Gm12276	-1.05414	-0.0760611	0.848366	1	1.30444	0.383433	0.33504	1	1.3275	0.408708	0.310081	0.569755
Mrps12	1.01255	0.0179986	0.937008	1	-1.048	-0.067644	0.766865	1	1.32747	0.408679	0.0734775	0.256298
Fbxo30	-1.21707	-0.28341	0.15595	1	1.19383	0.2556	0.200685	1	1.32746	0.408667	0.0411152	0.180458
Syt12	-1.23276	-0.301893	0.422185	1	-1.20929	-0.274156	0.480329	1	1.32724	0.408433	0.279192	0.539885
Grpel1	1.06876	0.0959414	0.599022	1	-1.02747	-0.0390995	0.830453	1	1.32723	0.408416	0.0255032	0.1316
H13	-1.0035	-0.00503502	0.976544	1	-1.06385	-0.0892884	0.60238	1	1.32721	0.408398	0.0173073	0.101772
Gm15590	1.36199	0.44572	0.220139	1	1.20285	0.266451	0.470189	1	1.32701	0.408177	0.270601	0.531175
Rps11	-1.00248	-0.00358027	0.984313	1	-1.0423	-0.0597734	0.742856	1	1.32678	0.407924	0.025356	0.131173
Bola3	-1.02762	-0.0393096	0.809225	1	1.00463	0.00666874	0.967412	1	1.3266	0.407736	0.0125409	0.0819326
Ubap1	1.0452	0.0637767	0.611061	1	1.00364	0.00523841	0.966833	1	1.3266	0.407734	0.00120909	0.0141378
Mrps11	1.04317	0.060973	0.736437	1	-1.01147	-0.0164547	0.928162	1	1.32646	0.407581	0.02534	0.131138
Trmt12	-1.19463	-0.25656	0.230043	1	-1.13073	-0.177253	0.412275	1	1.32632	0.407425	0.0571307	0.219847
Ngdn	1.04347	0.061392	0.832309	1	-1.20061	-0.26377	0.364769	1	1.32631	0.407413	0.161143	0.40056
Hira	1.04166	0.0588822	0.779497	1	1.02128	0.03038	0.886863	1	1.32624	0.40734	0.0557235	0.216657
Gm9385	1.18876	0.249453	0.49896	1	-1.07139	-0.099484	0.789136	1	1.32571	0.406761	0.273424	0.534219
1700086O06Rik	1.08807	0.121768	0.625933	1	1.00466	0.00670926	0.979293	1	1.32559	0.406632	0.113684	0.333078
Ndufb7	1.09238	0.127479	0.644485	1	-1.06204	-0.0868388	0.753387	1	1.32547	0.406507	0.141905	0.374053
Eef1akmt1	1.17391	0.231326	0.349682	1	-1.06956	-0.0970224	0.698145	1	1.32543	0.406458	0.103316	0.315486
Gm14270	1.07112	0.0991143	0.808135	1	-1.18104	-0.240057	0.569656	1	1.32522	0.406229	0.328066	0.587196
Dhrs7b	1.07367	0.102548	0.648416	1	1.02411	0.0343703	0.87888	1	1.32519	0.406198	0.0719467	0.252816
Gm19696	1.08254	0.11442	0.583925	1	1.25066	0.322686	0.124382	1	1.32517	0.406177	0.0537037	0.211576
Tspo	-1.06053	-0.0847802	0.632341	1	-1.01994	-0.0284833	0.872468	1	1.32451	0.405461	0.0224263	0.121259
Chchd2	-1.05235	-0.0736201	0.695227	1	-1.07377	-0.10268	0.584887	1	1.32451	0.405461	0.0312356	0.15085
Pim1	-1.05951	-0.083391	0.596003	1	-1.38002	-0.464688	0.0034897	1	1.3244	0.405334	0.0102318	0.0708018
Gm13461	1.15018	0.201863	0.559393	1	1.2614	0.335028	0.342248	1	1.32438	0.405313	0.257901	0.51846
Gm8186	1.05543	0.0778315	0.777989	1	-1.13817	-0.186711	0.506785	1	1.32429	0.405223	0.146331	0.381135
C230013L11Rik	-1.16668	-0.222406	0.606809	1	-1.01691	-0.0241856	0.956006	1	1.32388	0.404768	0.351296	0.606884
Gstm1	1.17431	0.231818	0.284293	1	-1.21172	-0.277055	0.200802	1	1.32305	0.40387	0.062421	0.232175
2010003K11Rik	1.4989	0.5839	0.0604221	0.862346	1.47385	0.559594	0.0728176	1	1.32301	0.403821	0.196196	0.448368
Ndufaf5	-1.14432	-0.194496	0.458175	1	-1.04612	-0.065047	0.804931	1	1.32295	0.403758	0.124332	0.348295
Nr2c2ap	-1.02578	-0.0367184	0.874548	1	-1.14628	-0.196953	0.400222	1	1.32289	0.403697	0.0837805	0.278875
Isoc2b	-1.07149	-0.0996234	0.628299	1	1.0203	0.0289983	0.888228	1	1.32254	0.403311	0.0506872	0.204461
Gm527	-1.42189	-0.50781	0.0689112	0.885229	-1.02026	-0.0289357	0.917585	1	1.32246	0.403228	0.141095	0.372884
Myg1	1.12463	0.169449	0.423595	1	1.0172	0.0246079	0.907838	1	1.32231	0.403063	0.0580654	0.222184
Gm4613	-1.15984	-0.213921	0.76315	1	1.28252	0.35898	0.6126	1	1.32222	0.402957	0.571586	0.777642
Pck1	-2.0625	-1.04439	5.22368e-06	0.00464972	1.07457	0.103765	0.647358	1	1.3219	0.402615	0.0763585	0.262617
Ythdf2	-1.21562	-0.281689	0.0452916	0.797995	1.00905	0.0130009	0.92651	1	1.32186	0.402568	0.00427184	0.0370521
Ndufb10	1.04378	0.0618111	0.79129	1	-1.07715	-0.107226	0.646378	1	1.3218	0.402506	0.0854173	0.282253
Nolc1	-1.11981	-0.163248	0.635676	1	-1.13837	-0.186975	0.587651	1	1.32174	0.402437	0.243543	0.504842
D330023K18Rik	-1.26192	-0.335618	0.305299	1	-1.00123	-0.00176651	0.995739	1	1.32161	0.4023	0.218708	0.47536
Rpl17-ps10	-1.41431	-0.500102	0.130372	1	-1.06955	-0.0970076	0.769369	1	1.32161	0.4023	0.216338	0.472661
Gm11836	1.1057	0.144957	0.812919	1	-1.02712	-0.0386038	0.950923	1	1.32156	0.402237	0.517471	0.739136
Fxyd3	-1.42012	-0.506018	0.156944	1	1.13542	0.183229	0.601854	1	1.32137	0.402034	0.254532	0.515728
Castor2	1.01286	0.0184351	0.919554	1	-1.03755	-0.0531785	0.775954	1	1.32136	0.402026	0.0299127	0.146847
Amdhd2	1.00006	9.11932e-05	0.999653	1	-1.00758	-0.0108998	0.958609	1	1.32125	0.401904	0.0557774	0.216737
Wscd1	-1.04158	-0.0587677	0.876227	1	1.4683	0.554146	0.139667	1	1.32112	0.40176	0.29878	0.559979
Hnf4a	-1.31342	-0.393324	0.00226664	0.223686	-1.0731	-0.101791	0.428872	1	1.32105	0.401683	0.00182268	0.0195767
Tmem205	-1.07295	-0.101584	0.660299	1	-1.06662	-0.0930401	0.687324	1	1.32092	0.401548	0.0828129	0.276989
Gm15500	1.20708	0.271516	0.346711	1	1.11432	0.156163	0.591878	1	1.32089	0.401507	0.168854	0.411801
Ints5	-1.19512	-0.257161	0.103216	0.987906	-1.14399	-0.194073	0.222011	1	1.32082	0.401432	0.0111118	0.075044
5033406O09Rik	1.00965	0.0138543	0.946379	1	-1.06021	-0.0843446	0.687066	1	1.32058	0.401175	0.0536483	0.211416
Bet1l	1.00251	0.00361298	0.988554	1	-1.08783	-0.121457	0.630629	1	1.32048	0.401061	0.112298	0.331208
Acsm3	1.02081	0.0297211	0.850621	1	1.09479	0.130657	0.408194	1	1.32046	0.401045	0.0112335	0.0756797
Ogfrl1	-1.15167	-0.203728	0.500706	1	-1.10287	-0.141263	0.640959	1	1.32029	0.400856	0.185742	0.434516
Rhou	-1.04964	-0.0698944	0.631448	1	1.09042	0.124889	0.39192	1	1.31998	0.400512	0.00610056	0.0481887
Gm14097	-1.14762	-0.198647	0.486648	1	-1.05306	-0.0745899	0.794305	1	1.3196	0.400104	0.162006	0.401994
Gm4294	1.10642	0.145894	0.80324	1	1.0078	0.0112064	0.985013	1	1.31933	0.399804	0.50394	0.729227
Sdhb	-1.06798	-0.0948887	0.619526	1	-1.06741	-0.0941114	0.622519	1	1.3191	0.399557	0.0368594	0.168632
Klhdc3	1.03884	0.0549669	0.738411	1	-1.00719	-0.0103374	0.95	1	1.31908	0.399534	0.015471	0.0943634
Dcaf13	1.02593	0.0369318	0.833301	1	1.03928	0.0555874	0.752155	1	1.31906	0.399512	0.0233238	0.124318
Mrpl21	-1.01489	-0.0213181	0.910916	1	-1.03644	-0.0516432	0.787327	1	1.31899	0.399436	0.0367864	0.16846
Gpr108	-1.16369	-0.218713	0.195579	1	-1.09024	-0.124651	0.461757	1	1.31895	0.399395	0.0182923	0.105296
Hp	-1.02662	-0.0378961	0.843275	1	-1.08933	-0.123444	0.519639	1	1.31873	0.399155	0.0376075	0.17071
Alyref2	1.06798	0.094887	0.649449	1	1.04175	0.0590062	0.782712	1	1.31873	0.399152	0.0610111	0.228844
Ndufa5	1.159	0.212874	0.444386	1	1.0017	0.00245246	0.992974	1	1.31859	0.399	0.152477	0.389241
Kctd6	-1.20761	-0.272157	0.0743447	0.911394	1.11706	0.159706	0.295359	1	1.31858	0.39898	0.00898729	0.0647103
Med26	-1.14252	-0.192216	0.241839	1	1.05179	0.072852	0.660188	1	1.31847	0.398865	0.0158111	0.0959855
Jtb	-1.00937	-0.0134592	0.944833	1	-1.0033	-0.00474753	0.980557	1	1.31846	0.398858	0.0407833	0.179661
Fancl	1.04035	0.0570682	0.723956	1	1.0582	0.0816141	0.618437	1	1.31839	0.398783	0.014845	0.0917234
Rps2	-1.05528	-0.077628	0.7009	1	-1.05401	-0.0758862	0.707324	1	1.31807	0.398426	0.0490277	0.200521
Doc2g	1.20966	0.2746	0.48151	1	1.20664	0.27099	0.492794	1	1.31801	0.398364	0.316655	0.576038
Gcgr	1.07431	0.103417	0.55599	1	-1.03504	-0.0496887	0.777318	1	1.31795	0.398292	0.0235853	0.125236
Gm15710	1.06319	0.0883929	0.86397	1	-1.06118	-0.0856755	0.869155	1	1.31761	0.397926	0.443573	0.684438
Pex26	1.04288	0.0605675	0.69089	1	-1.14158	-0.19103	0.212427	1	1.31752	0.397828	0.00929681	0.0662487
Nup62cl	1.71741	0.780231	0.0294976	0.68932	1.229	0.297486	0.434814	1	1.31747	0.397769	0.299763	0.560339
Atp5h	1.04184	0.059132	0.799583	1	-1.07416	-0.103212	0.657775	1	1.31744	0.397734	0.0882316	0.287908
Imp3	-1.05207	-0.0732293	0.731855	1	-1.07755	-0.107752	0.614717	1	1.31743	0.397722	0.0633149	0.234155
Smdt1	-1.09427	-0.129964	0.588764	1	-1.04897	-0.0689696	0.774333	1	1.31742	0.397716	0.0986081	0.306553
Pyurf	1.07962	0.110528	0.645658	1	-1.01445	-0.0207033	0.931557	1	1.31708	0.397344	0.0994299	0.308179
Pdcd5-ps	1.71665	0.779596	0.26834	1	1.19437	0.25625	0.718082	1	1.31685	0.397095	0.576925	0.781647
Rpl29	1.16392	0.218991	0.47654	1	1.03069	0.0436071	0.887254	1	1.31666	0.396885	0.197578	0.449596
Pop5	1.04646	0.0655228	0.762915	1	-1.14064	-0.189842	0.383854	1	1.31664	0.396859	0.0685082	0.245619
Gm8337	-1.34754	-0.43033	0.4429	1	-1.36085	-0.444506	0.433668	1	1.31662	0.396839	0.477757	0.709882
Selenof	-1.07577	-0.105366	0.526856	1	1.06053	0.0847842	0.61073	1	1.31657	0.39678	0.0173611	0.101794
Gm13835	-1.06218	-0.087029	0.799815	1	-1.02924	-0.0415827	0.904447	1	1.31655	0.396761	0.250214	0.511784
B9d2	-1.0581	-0.0814787	0.729428	1	1.08522	0.117993	0.618481	1	1.31654	0.396755	0.09425	0.299556
2500002B13Rik	-1.10774	-0.147618	0.53118	1	-1.07428	-0.103371	0.672772	1	1.31652	0.39673	0.0976658	0.305207
Cpt2	-1.02468	-0.0351767	0.800526	1	-1.01201	-0.0172305	0.901593	1	1.31649	0.396693	0.0044606	0.0383869
9030407P20Rik	1.20038	0.263491	0.249315	1	1.13659	0.18471	0.443597	1	1.31631	0.396495	0.100579	0.310455
Rcc2	-1.01057	-0.0151745	0.922322	1	-1.07155	-0.099698	0.523567	1	1.31594	0.396096	0.0112132	0.0756145
Gm45110	-1.21585	-0.281965	0.520226	1	1.50936	0.59394	0.169327	1	1.31584	0.395988	0.369476	0.621354
Mfap1b	-1.06701	-0.093569	0.7269	1	1.08131	0.112775	0.674573	1	1.31582	0.39596	0.140878	0.372609
Rpl30	1.00311	0.00447566	0.983313	1	1.01109	0.0159154	0.940736	1	1.31579	0.395929	0.0647641	0.237418
Cyb5r3	1.05207	0.073236	0.707713	1	-1.01989	-0.0284067	0.884382	1	1.31576	0.395897	0.0430144	0.18555
Acsf2	-1.11056	-0.151284	0.210259	1	-1.06771	-0.0945181	0.434039	1	1.31568	0.39581	0.00106473	0.0128333
Rps19-ps6	-1.0501	-0.0705258	0.859429	1	1.07629	0.106061	0.791883	1	1.3156	0.395723	0.323902	0.583593
Gm10167	-1.26989	-0.344705	0.533145	1	1.52709	0.610787	0.261103	1	1.31555	0.39567	0.47488	0.707822
Ypel3	1.09227	0.127323	0.480306	1	1.08359	0.115824	0.521579	1	1.31551	0.395623	0.0287626	0.14293
Tbl3	-1.06204	-0.0868351	0.647569	1	-1.18	-0.23879	0.211018	1	1.31547	0.395579	0.0378139	0.171402
Zc3h10	-1.15457	-0.207359	0.198065	1	-1.06311	-0.0882849	0.586636	1	1.31532	0.39541	0.0143974	0.0898936
0610009E02Rik	-1.46629	-0.552172	0.109616	1	-1.21414	-0.279931	0.42684	1	1.31527	0.395364	0.241619	0.502834
Rps24	1.19975	0.262734	0.352824	1	1.00394	0.00568001	0.983967	1	1.31507	0.395134	0.162741	0.40291
Rpl38-ps2	-1.10097	-0.138772	0.632041	1	-1.10436	-0.143216	0.623756	1	1.31482	0.394864	0.174727	0.419004
Rab5if	1.02843	0.0404401	0.827415	1	-1.03381	-0.0479687	0.796141	1	1.31465	0.39468	0.0337223	0.158611
Gm27252	-1.28404	-0.360692	0.166269	1	-1.0654	-0.091394	0.727061	1	1.31463	0.394653	0.128291	0.354093
Hsd17b4	-1.02425	-0.0345626	0.787038	1	1.04398	0.0620968	0.627514	1	1.31458	0.394605	0.00207612	0.0215041
Hbb-bs	-1.27818	-0.354089	0.408424	1	-1.11165	-0.152706	0.721207	1	1.31458	0.394604	0.357063	0.612022
D8Ertd738e	1.14676	0.197559	0.536594	1	-1.07697	-0.106985	0.737991	1	1.31401	0.393972	0.21853	0.475234
Kdelr3	1.13291	0.180034	0.596568	1	1.43175	0.517777	0.133575	1	1.31384	0.393793	0.2695	0.530186
Rph3al	-1.12604	-0.171263	0.399734	1	-1.03429	-0.048634	0.814469	1	1.31331	0.393212	0.0553991	0.215798
Rps12	1.05182	0.0728835	0.769376	1	1.02975	0.0422964	0.864925	1	1.31326	0.393153	0.114362	0.33381
Cib1	-1.01773	-0.0253553	0.896579	1	-1.08814	-0.121861	0.532929	1	1.31296	0.392826	0.0445097	0.18917
Mpst	1.00494	0.00711123	0.97136	1	-1.05661	-0.0794458	0.688576	1	1.31284	0.392696	0.047831	0.19781
Mrpl14	-1.04235	-0.059844	0.782783	1	-1.01272	-0.0182395	0.933102	1	1.31282	0.392673	0.0710265	0.25107
Enpp2	-1.02485	-0.0354115	0.863797	1	1.14874	0.200047	0.332868	1	1.3128	0.392643	0.0576431	0.221282
Snx22	-2.60495	-1.38126	0.0105383	0.449756	-2.18023	-1.12448	0.0362147	1	1.31265	0.39248	0.452664	0.691154
Dnd1	-1.99357	-0.995357	0.00480088	0.33031	-1.25989	-0.333296	0.333855	1	1.3125	0.392314	0.241442	0.502795
Tbcb	-1.08593	-0.118928	0.558833	1	-1.07308	-0.101756	0.617844	1	1.31242	0.392233	0.0543936	0.21323
Ndufaf1	-1.00131	-0.00188426	0.993136	1	-1.01647	-0.0235714	0.914449	1	1.31241	0.392218	0.0740561	0.257497
Clp1	-1.22174	-0.28894	0.0650648	0.867652	-1.03003	-0.0426798	0.785708	1	1.31237	0.392179	0.0123206	0.0811237
Gm20721	-2.56182	-1.35717	0.0324794	0.70606	-2.58071	-1.36777	0.0314429	1	1.31226	0.392053	0.527586	0.74713
Myo6	-1.01892	-0.0270389	0.872878	1	1.11306	0.154528	0.361073	1	1.31224	0.392035	0.0206489	0.114652
1110051M20Rik	-1.29929	-0.377728	0.107463	1	1.09751	0.134234	0.565079	1	1.31218	0.391961	0.0933687	0.297618
Car1	-1.10453	-0.143428	0.553521	1	-1.06755	-0.0943059	0.698189	1	1.31217	0.391957	0.106315	0.320791
Zswim5	1.01329	0.0190436	0.925483	1	1.22638	0.294403	0.152009	1	1.31202	0.391788	0.0576433	0.221282
Aprt	1.03237	0.045966	0.820406	1	-1.07093	-0.0988589	0.6264	1	1.31198	0.391745	0.0537246	0.2116
Wipi1	-1.11825	-0.161246	0.321724	1	1.05213	0.0733178	0.653138	1	1.31188	0.391638	0.016406	0.0983242
Phlda1	-1.2188	-0.285461	0.363259	1	-1.45056	-0.53661	0.0882062	1	1.31152	0.391236	0.213064	0.469439
Mad2l2	-1.05356	-0.0752754	0.678327	1	1.02975	0.0422955	0.816605	1	1.31141	0.391118	0.0318818	0.153037
Polr2j	-1.08681	-0.1201	0.527366	1	-1.05287	-0.0743322	0.696605	1	1.31125	0.390945	0.0401759	0.178088
Adnp2	-1.15584	-0.208938	0.167809	1	-1.19773	-0.260306	0.091334	1	1.31122	0.390911	0.0101707	0.0705906
Gna12	1.0176	0.0251736	0.870349	1	1.08699	0.120334	0.435693	1	1.31121	0.390895	0.0114407	0.0766049
Hsd17b13	-1.00603	-0.00866934	0.956332	1	-1.05906	-0.0827831	0.60122	1	1.31112	0.390804	0.0137328	0.0868099
C1ra	-1.10279	-0.141158	0.255217	1	-1.11957	-0.162941	0.189341	1	1.31107	0.390746	0.0016617	0.0182466
Zfp27	-1.36877	-0.452881	0.00878271	0.409899	-1.11087	-0.151687	0.382815	1	1.31088	0.390541	0.0228459	0.12262
Dnajc15	-1.02802	-0.0398682	0.847807	1	-1.01274	-0.0182689	0.930083	1	1.31077	0.390412	0.0608876	0.228621
Fkbp2	1.09116	0.125868	0.631121	1	1.03623	0.0513492	0.844799	1	1.31059	0.390216	0.137351	0.367145
Rbx1-ps	-1.35106	-0.434091	0.423312	1	-1.05111	-0.0719159	0.893838	1	1.31044	0.390052	0.467317	0.701547
Kti12	-1.15436	-0.207088	0.261314	1	-1.0847	-0.117299	0.525697	1	1.3104	0.390002	0.0346998	0.161925
Tmem203	1.17271	0.229844	0.294631	1	1.0428	0.0604686	0.784793	1	1.31026	0.389849	0.0781153	0.266471
Snhg1	-1.11958	-0.16296	0.461197	1	-1.04553	-0.0642366	0.772356	1	1.31011	0.389689	0.0788599	0.268048
Ndufa12	1.03379	0.0479411	0.841123	1	1.00847	0.0121652	0.959462	1	1.3101	0.389682	0.103942	0.316989
2810025M15Rik	-1.11137	-0.152341	0.520112	1	1.0383	0.0542243	0.819516	1	1.30971	0.389249	0.101334	0.311929
Nsmce1	1.10909	0.149375	0.508613	1	1.0725	0.100976	0.656317	1	1.30961	0.389142	0.0866766	0.284829
C1qbp	-1.06222	-0.0870848	0.591626	1	-1.06996	-0.097559	0.548345	1	1.30932	0.388815	0.016818	0.0998422
Mrps10	-1.00835	-0.0119908	0.95162	1	-1.05564	-0.0781237	0.693256	1	1.30929	0.388784	0.0497243	0.202335
Snrpd3	1.007	0.010058	0.966492	1	-1.08879	-0.12273	0.608882	1	1.30907	0.388547	0.1054	0.319389
Lsm7	1.1837	0.243298	0.431182	1	-1.07126	-0.0993081	0.749448	1	1.30906	0.388533	0.210909	0.466751
Fastkd5	-1.07787	-0.108182	0.73517	1	1.06692	0.0934559	0.770447	1	1.30895	0.388407	0.22582	0.484285
5031434O11Rik	-1.00322	-0.00463417	0.990592	1	1.05979	0.0837834	0.836721	1	1.30891	0.388367	0.336338	0.593288
Lmf1	-1.15461	-0.207405	0.173751	1	-1.0462	-0.065163	0.669436	1	1.30878	0.388226	0.0109967	0.0745079
Rps2-ps10	-1.08678	-0.120055	0.796129	1	-1.16487	-0.220174	0.638517	1	1.30871	0.38815	0.405	0.653207
H2-Bl	1.18098	0.239983	0.566723	1	-1.13575	-0.183644	0.673335	1	1.30864	0.388073	0.365041	0.61881
Tpt1-ps5	-1.09992	-0.137398	0.815413	1	1.07471	0.103952	0.860019	1	1.30859	0.388014	0.510949	0.734302
Gm6807	1.25076	0.322805	0.613724	1	1.31352	0.393442	0.539809	1	1.30854	0.387959	0.547362	0.761744
Polr2k	-1.16088	-0.215215	0.303506	1	-1.01634	-0.0233874	0.911158	1	1.30848	0.387896	0.0640366	0.235966
Ogfod2	-1.00331	-0.0047621	0.98478	1	-1.11169	-0.152756	0.541524	1	1.30846	0.387865	0.121126	0.344292
Dtx4	-1.01902	-0.0271775	0.891242	1	1.10635	0.145805	0.466072	1	1.30834	0.387734	0.052587	0.209042
K230015D01Rik	1.31747	0.397775	0.152316	1	1.29762	0.375864	0.192442	1	1.30832	0.387714	0.187196	0.43577
Rpl39-ps	-1.0742	-0.10326	0.776173	1	-1.15798	-0.211608	0.567284	1	1.30832	0.38771	0.289006	0.54967
Reep4	1.11797	0.160882	0.390256	1	1.0434	0.0612966	0.747001	1	1.30829	0.387678	0.0409611	0.180052
Rplp1	1.0224	0.0319648	0.918234	1	-1.0392	-0.0554709	0.858618	1	1.30813	0.387511	0.214005	0.470189
C8g	-1.07645	-0.106286	0.6367	1	-1.08135	-0.112837	0.616121	1	1.30793	0.38729	0.0856848	0.282809
Zfp706	-1.12783	-0.173554	0.175225	1	-1.0407	-0.0575511	0.653366	1	1.3076	0.386923	0.00254889	0.0250872
Rpl6	1.15232	0.20454	0.452214	1	1.01648	0.02358	0.930927	1	1.30751	0.386821	0.155637	0.392807
Tmem251	-1.16664	-0.222358	0.261528	1	-1.0336	-0.0476764	0.810755	1	1.30735	0.386646	0.0514186	0.206284
Dedd2	-1.05935	-0.0831811	0.531829	1	-1.05056	-0.0711534	0.594806	1	1.30703	0.386296	0.00383076	0.034056
Zscan22	-1.35281	-0.43596	0.00518367	0.335129	-1.22386	-0.291435	0.0645216	1	1.30692	0.38617	0.0127894	0.0831471
Rps10	-1.16421	-0.219353	0.426546	1	1.08372	0.115993	0.674981	1	1.30685	0.386092	0.163399	0.403772
Slc35a4	-1.25089	-0.32295	0.0130722	0.486094	-1.06119	-0.0856894	0.51137	1	1.30673	0.385961	0.0030145	0.0284699
Exosc2	-1.08126	-0.112718	0.489088	1	-1.03574	-0.0506668	0.757327	1	1.3067	0.385927	0.0183398	0.105448
Gngt1	1.60567	0.683176	0.186381	1	1.85501	0.891427	0.0874057	1	1.30663	0.38585	0.471082	0.70415
Saa3	1.18815	0.248713	0.447219	1	-1.13925	-0.188086	0.569847	1	1.30658	0.385791	0.241611	0.502834
Hectd2os	-1.17235	-0.2294	0.279584	1	1.16747	0.223384	0.292414	1	1.30651	0.385724	0.0694	0.247613
Kctd1	1.21711	0.28346	0.380945	1	1.16693	0.222723	0.512323	1	1.30642	0.38562	0.258354	0.518748
Nedd8	1.20023	0.263308	0.349659	1	1.00375	0.00539973	0.984703	1	1.30576	0.384887	0.172252	0.41605
Ppp1r37	1.00086	0.00124364	0.993513	1	1.02159	0.0308141	0.840506	1	1.30568	0.384797	0.0120612	0.0798955
Lonp2	1.00182	0.00263014	0.985759	1	1.12424	0.168951	0.251764	1	1.30566	0.384784	0.00913248	0.0654249
Ndufb6	-1.10402	-0.142764	0.415138	1	-1.07119	-0.099214	0.5716	1	1.30561	0.384725	0.028341	0.141377
Sirt5	1.06972	0.0972366	0.536595	1	1.06986	0.0974233	0.538647	1	1.30543	0.384522	0.0152843	0.093654
Snrpf	-1.18127	-0.240333	0.289341	1	-1.13197	-0.178834	0.431793	1	1.30526	0.384334	0.0905302	0.29249
H2az1	-1.05807	-0.081432	0.597243	1	-1.00516	-0.0074301	0.961631	1	1.30489	0.383924	0.0129582	0.0839248
Thbd	-1.4212	-0.507108	0.0887179	0.962288	1.44733	0.533393	0.0716999	1	1.30482	0.383856	0.19638	0.4485
Ptch1	-1.2972	-0.375403	0.130523	1	-1.0619	-0.0866432	0.726868	1	1.3044	0.383385	0.122522	0.34618
Hax1	1.00905	0.0130016	0.954912	1	1.00106	0.00153048	0.994696	1	1.3043	0.383272	0.0962734	0.303352
Capns1	-1.05448	-0.0765312	0.712986	1	-1.01671	-0.0239124	0.908533	1	1.30429	0.383267	0.0658919	0.239702
Rpl10a-ps1	1.39091	0.476034	0.138683	1	1.14504	0.195393	0.546596	1	1.30427	0.383247	0.238061	0.498486
Map2k2	1.02163	0.0308772	0.871906	1	-1.05542	-0.0778214	0.684667	1	1.30406	0.383013	0.0458783	0.192572
Rps15a	-1.05387	-0.0756933	0.776287	1	-1.05444	-0.0764803	0.774083	1	1.30392	0.382856	0.151262	0.387973
Nudt8	-1.37237	-0.456669	0.239353	1	1.23883	0.308981	0.417701	1	1.30387	0.382804	0.317814	0.577261
Gm13889	1.14679	0.197602	0.45577	1	1.20639	0.2707	0.316584	1	1.30342	0.382303	0.160377	0.399455
Aste1	-1.1289	-0.174921	0.333629	1	1.11198	0.15313	0.399254	1	1.30333	0.382203	0.0357597	0.165407
Slc39a11	-1.08234	-0.114154	0.359774	1	1.01854	0.0265048	0.832386	1	1.30295	0.381786	0.00228011	0.0230635
Hnmt	-1.05271	-0.0741129	0.727809	1	1.07304	0.101705	0.633509	1	1.30255	0.381339	0.0741098	0.257621
Sars	1.11802	0.160943	0.462442	1	-1.02121	-0.0302732	0.890179	1	1.30251	0.381292	0.0823177	0.276176
Gm37397	1.0479	0.0674966	0.863529	1	1.23338	0.30262	0.447928	1	1.30242	0.381189	0.346395	0.602805
Pdss1	-1.09819	-0.135125	0.563151	1	1.0323	0.0458581	0.845713	1	1.30237	0.38114	0.10564	0.31971
Rbp4	-1.07522	-0.104627	0.515874	1	-1.07019	-0.0978668	0.543372	1	1.3023	0.381067	0.0181195	0.104719
Amacr	1.02752	0.0391702	0.771685	1	1.04076	0.057639	0.669649	1	1.30228	0.381034	0.00484843	0.0406424
Abhd5	-1.14966	-0.201212	0.20863	1	-1.07806	-0.108436	0.498851	1	1.30225	0.38101	0.0174314	0.101996
Rpl34	-1.09487	-0.130755	0.614816	1	-1.08873	-0.122652	0.63699	1	1.30201	0.380743	0.143388	0.376637
Mnd1	1.17923	0.237842	0.548955	1	1.08046	0.11164	0.779376	1	1.30199	0.380716	0.339821	0.597334
Gm4459	1.22618	0.294172	0.468016	1	1.28449	0.361197	0.381485	1	1.30186	0.380579	0.362696	0.616794
Fbxo6	-1.0252	-0.0359017	0.832489	1	1.04447	0.0627734	0.712212	1	1.30168	0.380373	0.0254866	0.1316
Prkrip1	1.11477	0.156741	0.572461	1	1.11748	0.160246	0.565582	1	1.30151	0.38019	0.173514	0.417365
Cox7a1	-1.05481	-0.0769839	0.831793	1	-1.49859	-0.583602	0.123234	1	1.30149	0.380166	0.298305	0.559376
Ttpal	-1.19388	-0.255653	0.145548	1	-1.04741	-0.066827	0.704268	1	1.30144	0.38011	0.0306561	0.148935
Bud13	1.00049	0.000703274	0.997086	1	1.0062	0.00892412	0.963431	1	1.30141	0.380078	0.0503882	0.203804
Gm19426	-1.00517	-0.00744101	0.980861	1	-1.08879	-0.122727	0.70091	1	1.30137	0.380031	0.228882	0.487765
Eif3g	1.03446	0.0488822	0.817539	1	-1.07526	-0.104688	0.621682	1	1.3013	0.379948	0.0735089	0.256345
Psmb3	-1.0246	-0.035054	0.857728	1	-1.0909	-0.125513	0.521371	1	1.30126	0.37991	0.0524538	0.208789
Erp29	1.046	0.0648805	0.754669	1	-1.06048	-0.0847138	0.683769	1	1.30105	0.379672	0.0680767	0.244403
Adh7	-1.27588	-0.351498	0.0881913	0.962288	1.0695	0.0969373	0.637507	1	1.30076	0.379359	0.0648233	0.23748
Lsm6	-1.078	-0.10836	0.608358	1	-1.054	-0.075881	0.720078	1	1.30052	0.37909	0.0735726	0.256442
H4c9	-1.21631	-0.282517	0.274125	1	1.40532	0.490894	0.0508632	1	1.3005	0.379068	0.142849	0.375703
Gpx4	1.13336	0.180612	0.432292	1	-1.06455	-0.0902489	0.694812	1	1.3005	0.379064	0.0997841	0.309007
Rpp21	1.01218	0.017467	0.943751	1	-1.07751	-0.107701	0.665643	1	1.30037	0.378919	0.127559	0.35303
Acox1	-1.03504	-0.0496915	0.744538	1	1.10804	0.148007	0.331879	1	1.30036	0.378914	0.0130957	0.0841348
A930001C03Rik	1.01481	0.0212039	0.921256	1	1.17644	0.234428	0.282194	1	1.30021	0.37874	0.0839604	0.279002
Rbfa	1.30564	0.384758	0.229878	1	1.05072	0.0713759	0.823732	1	1.30006	0.378574	0.237984	0.498437
Diablo	-1.03422	-0.0485364	0.852841	1	-1.01094	-0.0156938	0.952673	1	1.29948	0.377939	0.151326	0.387973
S100a9	-1.95747	-0.968988	0.0531821	0.827781	1.05592	0.0784972	0.871204	1	1.29927	0.3777	0.436324	0.678992
Grb10	-1.2936	-0.371388	0.209991	1	1.05234	0.0736016	0.80355	1	1.29927	0.377699	0.202219	0.456654
Slirp	-1.04706	-0.0663375	0.80249	1	-1.13082	-0.177373	0.50438	1	1.29912	0.37753	0.155387	0.392757
Pex16	1.09012	0.124488	0.528373	1	1.06033	0.0845088	0.668847	1	1.29908	0.37749	0.056362	0.217949
Fis1	1.03521	0.0499212	0.832518	1	-1.06949	-0.0969266	0.681674	1	1.29851	0.376852	0.111062	0.329463
Hspb8	-1.26406	-0.338069	0.0310135	0.693677	-1.10013	-0.137672	0.379435	1	1.29845	0.376796	0.0162306	0.0974521
1810010H24Rik	1.10808	0.148065	0.603396	1	1.22579	0.293713	0.306428	1	1.29842	0.37676	0.19172	0.442549
Pin4	1.01831	0.0261755	0.910339	1	1.02766	0.0393572	0.865984	1	1.2984	0.376737	0.106347	0.320822
Mapkapk2	-1.09107	-0.125739	0.287709	1	-1.00068	-0.000986207	0.99336	1	1.29829	0.376617	0.00148595	0.0167163
Ndufb2	1.00593	0.00852508	0.970407	1	-1.007	-0.0100689	0.965097	1	1.29816	0.37647	0.102143	0.313855
Gm11773	1.41899	0.504862	0.318399	1	2.127	1.08882	0.0301717	1	1.29793	0.376215	0.475468	0.708329
Foxa2	-1.40977	-0.495464	0.0105633	0.449756	-1.18004	-0.238839	0.217161	1	1.29787	0.376147	0.0517693	0.206862
Hint1	-1.15072	-0.202542	0.49196	1	-1.08481	-0.117448	0.690225	1	1.29784	0.376114	0.202383	0.456675
Pycrl	1.07404	0.103041	0.581893	1	-1.1164	-0.15885	0.398084	1	1.29781	0.376081	0.0452253	0.191071
Eif4g3	-1.04506	-0.0635825	0.700751	1	1.00479	0.00689467	0.966804	1	1.29758	0.375827	0.0234011	0.124572
Nop58	-1.39667	-0.481989	0.173434	1	-1.20719	-0.271648	0.442364	1	1.29748	0.375717	0.287967	0.548634
Sqstm1	-1.07035	-0.0980766	0.485563	1	1.01067	0.0153069	0.913339	1	1.29739	0.375616	0.00765172	0.0574266
Trappc6a	1.04651	0.0655908	0.765916	1	1.00885	0.0127119	0.954178	1	1.2971	0.375288	0.0898346	0.291374
Gm45133	-1.2354	-0.304977	0.383892	1	-1.21178	-0.277123	0.44553	1	1.29702	0.375205	0.283066	0.544199
mt-Rnr1	-1.31669	-0.396912	0.00425487	0.31236	1.15914	0.213053	0.124453	1	1.29693	0.375103	0.00688769	0.0531101
Nkrf	-1.14058	-0.189769	0.368726	1	1.08915	0.123204	0.560667	1	1.29689	0.375059	0.0766842	0.263039
Rps3	-1.00741	-0.0106579	0.956793	1	-1.0278	-0.0395581	0.840668	1	1.29687	0.375036	0.0569696	0.219485
Camk2n2	1.02484	0.0353948	0.882001	1	-1.36998	-0.454158	0.0790161	1	1.29686	0.375021	0.126987	0.352133
Csnk2b	-1.00934	-0.0134188	0.946844	1	-1.05938	-0.0832228	0.679519	1	1.29669	0.37483	0.0630287	0.233643
Acaa2	1.02142	0.0305729	0.860766	1	1.0157	0.0224782	0.897397	1	1.29662	0.374757	0.0318005	0.152725
Arl2bp	1.09654	0.132959	0.43783	1	1.26323	0.337113	0.0506814	1	1.29661	0.374749	0.0307073	0.149006
Cyp2s1	1.51613	0.600397	0.149268	1	2.00838	1.00603	0.0166202	1	1.29632	0.374426	0.399452	0.649059
Ube2k	-1.01922	-0.0274601	0.854208	1	-1.0321	-0.0455845	0.761011	1	1.29623	0.374318	0.0124981	0.0817627
Grtp1	-1.10441	-0.143271	0.307105	1	-1.02982	-0.0423946	0.763306	1	1.29606	0.374132	0.00779669	0.0582889
Mrpl30	1.05301	0.0745215	0.707863	1	-1.04933	-0.0694708	0.727251	1	1.29578	0.373826	0.0607147	0.228514
Uqcrc1	1.00435	0.00626165	0.97062	1	-1.05752	-0.0806897	0.635194	1	1.29578	0.373817	0.0281393	0.140667
Litaf	-1.10451	-0.143406	0.243429	1	-1.14994	-0.201553	0.102327	1	1.2956	0.373618	0.00242431	0.0242032
Slc25a1	-1.01024	-0.0147029	0.930346	1	-1.05459	-0.0766873	0.648584	1	1.29546	0.373465	0.0266354	0.135533
Cnih1	-1.02853	-0.0405901	0.80655	1	-1.01508	-0.0215972	0.89648	1	1.29545	0.373453	0.0245594	0.128452
Acox3	-1.1007	-0.138427	0.225012	1	-1.02493	-0.0355213	0.75632	1	1.29537	0.373368	0.00109875	0.0131059
Cav1	-1.10262	-0.140936	0.62711	1	1.63587	0.710057	0.0136899	1	1.29535	0.373338	0.200643	0.454084
Smg8	-1.31923	-0.3997	0.00946309	0.418551	1.02656	0.0378175	0.805639	1	1.29503	0.372986	0.0151202	0.0929803
Pdhb	-1.06005	-0.0841311	0.585041	1	-1.01487	-0.0212964	0.890111	1	1.29497	0.372917	0.0156678	0.0953185
Nos1ap	1.00089	0.00128333	0.996808	1	1.10196	0.140074	0.668402	1	1.29479	0.372722	0.254138	0.515368
Rps6ka5	-1.0531	-0.0746391	0.805908	1	1.20109	0.264343	0.386942	1	1.29474	0.372664	0.224771	0.483052
Rpl7-ps7	-1.05191	-0.0730052	0.839702	1	1.00355	0.00511691	0.988779	1	1.29465	0.372566	0.308282	0.568282
Timm10	-1.15186	-0.203963	0.341267	1	-1.2173	-0.283689	0.187191	1	1.29462	0.372529	0.0825849	0.276747
Gtf2f2	1.09179	0.126698	0.628399	1	1.00112	0.00161712	0.995096	1	1.29441	0.372292	0.156986	0.394529
Tmem192	1.03313	0.0470262	0.796579	1	1.01192	0.0171009	0.925748	1	1.29408	0.371932	0.0425406	0.184685
Shtn1	1.05961	0.0835376	0.728627	1	1.07986	0.11084	0.645638	1	1.29405	0.371888	0.123282	0.346933
Neil2	1.196	0.258221	0.499546	1	1.02319	0.0330778	0.933112	1	1.29382	0.371634	0.342412	0.599096
Rnf169	-1.21855	-0.285164	0.0326054	0.70606	1.04177	0.0590374	0.658152	1	1.29379	0.371605	0.00538643	0.0439619
Gm19522	-1.45882	-0.544802	0.0985537	0.975948	-1.28303	-0.359556	0.277045	1	1.29331	0.371068	0.256141	0.517221
Gm8451	1.3004	0.378959	0.451466	1	1.18918	0.249964	0.622338	1	1.29317	0.370911	0.466867	0.701458
Manf	-1.16042	-0.214648	0.501411	1	-1.50673	-0.591422	0.0649074	1	1.29311	0.370849	0.245871	0.50715
Psmd11	1.04448	0.0627825	0.663915	1	1.04483	0.063264	0.661862	1	1.2931	0.370831	0.0104406	0.0718006
Stub1	1.09828	0.135248	0.537006	1	-1.02519	-0.0358853	0.870023	1	1.29297	0.370686	0.0912755	0.293839
Lbhd1	-1.4849	-0.570367	0.00489932	0.333857	-1.3901	-0.475194	0.0212627	1	1.292	0.369608	0.0644067	0.236717
Gm10232	-1.2069	-0.27131	0.492884	1	-1.17067	-0.227339	0.577038	1	1.29198	0.369584	0.351294	0.606884
Asb6	-1.15784	-0.211437	0.140848	1	-1.00033	-0.000479587	0.997357	1	1.29189	0.369481	0.0102854	0.070993
Snf8	-1.08504	-0.117753	0.600544	1	-1.01782	-0.0254895	0.909817	1	1.29149	0.36904	0.101301	0.311929
Dtx2	-1.02198	-0.0313628	0.866248	1	-1.06318	-0.0883897	0.640125	1	1.29138	0.368913	0.0495603	0.201805
Klc2	1.06982	0.0973735	0.447623	1	-1.03445	-0.0488658	0.708965	1	1.29123	0.368743	0.00458493	0.0390309
Apoo	-1.01663	-0.023797	0.914898	1	1.08883	0.122784	0.582191	1	1.2911	0.368598	0.098958	0.307117
A2ml1	1.05243	0.07373	0.748963	1	-1.35633	-0.439707	0.0584971	1	1.29056	0.368	0.111549	0.329945
Rpl7a	1.02356	0.0335993	0.865331	1	-1.04518	-0.0637534	0.747661	1	1.29032	0.367727	0.0638223	0.235439
Dohh	1.08222	0.113993	0.682474	1	-1.1262	-0.171459	0.541838	1	1.2903	0.367702	0.189484	0.439372
Sephs2	-1.05065	-0.0712813	0.623442	1	-1.03928	-0.055585	0.701845	1	1.29026	0.367666	0.0114375	0.0766049
Fuz	-1.03051	-0.0433622	0.83592	1	-1.01463	-0.0209545	0.920683	1	1.29014	0.367523	0.0805154	0.272324
Ufc1	1.08829	0.122062	0.550708	1	-1.02225	-0.0317532	0.876749	1	1.29013	0.367511	0.072937	0.255038
Npnt	-1.09661	-0.133055	0.862947	1	1.83687	0.877248	0.252107	1	1.29006	0.367434	0.635111	0.81799
Dnajc27	-1.38552	-0.470426	0.168583	1	1.3035	0.382395	0.2523	1	1.29006	0.367433	0.278032	0.538693
Arpc5l	-1.05372	-0.0754921	0.677181	1	-1.07938	-0.1102	0.544164	1	1.28989	0.367248	0.0432408	0.186166
Gm5805	1.64967	0.722173	0.100021	0.98085	-1.18355	-0.243119	0.594309	1	1.28981	0.367159	0.415928	0.661576
Hps4	-1.04532	-0.0639451	0.715093	1	1.08215	0.113902	0.517137	1	1.28973	0.367072	0.0369516	0.168837
Thap11	-1.01814	-0.0259384	0.876394	1	1.2036	0.267352	0.109625	1	1.28972	0.367062	0.0283971	0.141558
Rps6ka1	1.23811	0.308138	0.0164629	0.546434	1.22578	0.293705	0.023384	1	1.28969	0.367022	0.00474654	0.0400712
Rps19bp1	1.09483	0.130707	0.656291	1	1.03381	0.0479716	0.870632	1	1.28932	0.366606	0.213608	0.469886
Sephs1	-1.16425	-0.219398	0.0860334	0.955259	-1.05311	-0.0746531	0.560051	1	1.28928	0.366567	0.00417496	0.0364114
Babam1	1.03915	0.0554076	0.741312	1	-1.06687	-0.0933803	0.578667	1	1.28924	0.366526	0.0293476	0.145229
Mrpl36	1.01504	0.0215296	0.909575	1	-1.01536	-0.0219952	0.907927	1	1.28906	0.366316	0.0541162	0.212613
Rps23	1.03594	0.0509397	0.817707	1	-1.06061	-0.0848949	0.701006	1	1.28895	0.366195	0.098032	0.30592
Zfp771	1.16945	0.225834	0.352509	1	1.0641	0.0896332	0.713008	1	1.28886	0.366101	0.13335	0.361128
Ndufaf7	-1.01188	-0.0170447	0.921348	1	1.08598	0.118998	0.491885	1	1.28874	0.365958	0.0347354	0.161985
Inpp4a	-1.05586	-0.0784225	0.610153	1	1.09879	0.135916	0.378406	1	1.28859	0.365788	0.017865	0.10381
Eif5a	-1.01606	-0.022981	0.899758	1	-1.04973	-0.0700154	0.701208	1	1.28858	0.36578	0.0452719	0.191175
Pik3r1	-1.11877	-0.161916	0.321493	1	1.12266	0.166926	0.306872	1	1.28841	0.365591	0.0253855	0.131244
Acmsd	-1.20523	-0.269303	0.154559	1	-1.23872	-0.308848	0.10445	1	1.28825	0.365416	0.053644	0.211416
Atp6v1f	-1.07968	-0.1106	0.608723	1	-1.13376	-0.181111	0.402526	1	1.28819	0.365349	0.0913359	0.293967
Rpsa-ps10	1.28229	0.358723	0.228352	1	1.01381	0.0197932	0.947736	1	1.28795	0.365073	0.226693	0.485351
Bysl	-1.16251	-0.217237	0.24587	1	-1.20724	-0.271715	0.148276	1	1.28793	0.365058	0.0513885	0.206278
Rps9	-1.03049	-0.0433356	0.85165	1	-1.06226	-0.087142	0.706927	1	1.28785	0.36497	0.115752	0.336026
Trmu	-1.12697	-0.172448	0.342942	1	-1.0927	-0.1279	0.484506	1	1.28782	0.364927	0.0452945	0.191175
Psmc4	1.03341	0.047413	0.808057	1	-1.11755	-0.160344	0.41188	1	1.28766	0.364755	0.0620842	0.231649
Zfand4	1.12147	0.165391	0.445049	1	1.21183	0.27719	0.201702	1	1.28709	0.364118	0.0939463	0.29893
Mcee	-1.08272	-0.114655	0.507922	1	-1.02535	-0.0361226	0.834966	1	1.28707	0.364092	0.0358334	0.165592
Fam25c	1.03409	0.0483588	0.869839	1	-1.04882	-0.0687701	0.815954	1	1.28696	0.363965	0.218332	0.475094
Tgfbr2	1.03772	0.0534108	0.749465	1	-1.02341	-0.0333881	0.84228	1	1.28687	0.363864	0.0301535	0.147514
C030006K11Rik	1.046	0.0648888	0.675077	1	-1.08322	-0.115321	0.458445	1	1.28645	0.363397	0.0193345	0.109401
Drg2	-1.07084	-0.0987366	0.536729	1	-1.05394	-0.075798	0.636066	1	1.28611	0.363012	0.0234065	0.124572
Pawr	-1.03131	-0.0444731	0.859869	1	1.13987	0.188873	0.454521	1	1.28607	0.362968	0.151246	0.387973
2310061I04Rik	-1.05079	-0.0714758	0.634806	1	-1.04825	-0.0679825	0.652605	1	1.28606	0.362957	0.0161662	0.0971474
Gm10275	1.24541	0.316625	0.419586	1	-1.06669	-0.0931422	0.81396	1	1.28584	0.362707	0.358733	0.613663
Pex11b	-1.08492	-0.117587	0.577512	1	1.01833	0.0262045	0.901417	1	1.28555	0.362388	0.0867083	0.284864
Gm42777	-1.35654	-0.439933	0.354231	1	1.19731	0.259799	0.576561	1	1.28555	0.362384	0.438287	0.680708
Ap3s1	-1.08608	-0.119126	0.550232	1	1.16635	0.221995	0.265949	1	1.28553	0.362359	0.0697742	0.248369
4930481B07Rik	-1.18859	-0.249257	0.483932	1	1.05645	0.0792299	0.824277	1	1.28538	0.362192	0.309615	0.569194
Lrrc27	1.28428	0.360958	0.341329	1	1.6511	0.72343	0.0570351	1	1.28527	0.362067	0.369089	0.620977
Samd1	1.04595	0.0648183	0.71991	1	1.10611	0.1455	0.424286	1	1.28517	0.361958	0.0471227	0.195847
Zfp653	1.05317	0.074745	0.697634	1	1.0673	0.0939666	0.628872	1	1.28516	0.361948	0.0627996	0.233036
Smagp	1.15285	0.2052	0.345812	1	1.09873	0.135838	0.533515	1	1.28508	0.361856	0.0975083	0.304992
Edc3	-1.11952	-0.162883	0.161704	1	1.0337	0.0478228	0.682483	1	1.28489	0.361644	0.00195973	0.0205647
Myc	-1.13436	-0.181883	0.708281	1	-1.8066	-0.853274	0.0821107	1	1.28487	0.361628	0.457396	0.694407
Abhd13	-1.19497	-0.25697	0.0625772	0.865354	1.01624	0.0232447	0.866366	1	1.28481	0.361555	0.00885763	0.0641008
Rnf19a	-1.1609	-0.215238	0.192764	1	1.10345	0.142025	0.390259	1	1.28443	0.361125	0.029104	0.144322
Urod	-1.00851	-0.0122316	0.946978	1	-1.02718	-0.0386826	0.833539	1	1.2843	0.360982	0.0500735	0.203094
Rbm8a	1.09019	0.124574	0.659767	1	1.01554	0.0222442	0.937388	1	1.28427	0.360946	0.202915	0.457194
Ppp1r13b	1.2222	0.289482	0.0394298	0.765068	1.14598	0.196578	0.165417	1	1.28409	0.360749	0.0110567	0.074807
B4galnt3	1.15446	0.207214	0.544785	1	-1.14824	-0.199423	0.567066	1	1.284	0.360649	0.297418	0.559005
Zfp970	-1.05273	-0.0741369	0.776026	1	1.06667	0.0931155	0.72106	1	1.28381	0.360429	0.167398	0.41027
Tpm2	1.19157	0.252858	0.541458	1	1.32961	0.411006	0.321596	1	1.28372	0.360329	0.385687	0.636054
Ap2s1	1.01102	0.0158079	0.955701	1	-1.07758	-0.107793	0.705012	1	1.28329	0.359848	0.20674	0.462156
Tomm7	-1.13006	-0.176396	0.490497	1	-1.05941	-0.0832587	0.744901	1	1.2832	0.359743	0.160123	0.399172
Psmd13	-1.0038	-0.00546607	0.97756	1	-1.0764	-0.106209	0.585104	1	1.28281	0.359308	0.064928	0.237607
Myl6	1.04768	0.0671961	0.778265	1	-1.02888	-0.0410728	0.863376	1	1.2827	0.359184	0.132828	0.360536
Ing4	1.05005	0.0704613	0.862309	1	-1.05589	-0.0784549	0.850876	1	1.28266	0.359141	0.385597	0.635979
Cldn14	-1.46759	-0.553446	0.0158144	0.532456	-1.07279	-0.101367	0.657237	1	1.28262	0.359089	0.115811	0.336129
Nrep	-1.2114	-0.276679	0.487283	1	-1.33098	-0.412485	0.300961	1	1.2826	0.359066	0.36758	0.619755
2700062C07Rik	1.00303	0.00436078	0.983077	1	1.03378	0.0479301	0.81684	1	1.28245	0.358908	0.0827566	0.276989
Rpl36a-ps1	1.21229	0.277733	0.504627	1	-1.08701	-0.120367	0.781539	1	1.28239	0.358835	0.40304	0.652029
Zfhx3	1.04896	0.0689643	0.707008	1	1.08649	0.119679	0.516747	1	1.28235	0.358789	0.0519729	0.207254
Bud31	1.07383	0.102772	0.750915	1	-1.03743	-0.0530205	0.870012	1	1.28207	0.358471	0.269	0.529957
Ciao2b	-1.11383	-0.155532	0.560852	1	-1.03932	-0.0556398	0.835381	1	1.28199	0.358385	0.180902	0.428016
Rplp0	-1.08155	-0.113095	0.61086	1	-1.09318	-0.128536	0.563101	1	1.28191	0.358295	0.107363	0.322249
Rps27rt	1.63333	0.707818	0.366115	1	1.10681	0.146406	0.852067	1	1.28161	0.357957	0.649621	0.827023
U2af1	-1.14352	-0.193483	0.227301	1	-1.15121	-0.203149	0.205818	1	1.28158	0.357926	0.025675	0.132247
Ipo4	-1.04382	-0.0618775	0.724727	1	-1.1567	-0.210017	0.234497	1	1.28151	0.357841	0.0422846	0.184206
Gm7363	-1.02762	-0.0393032	0.954371	1	-1.21209	-0.277496	0.688458	1	1.2815	0.357834	0.60378	0.798648
Gsr	1.02581	0.0367667	0.771109	1	-1.05507	-0.0773429	0.541806	1	1.28149	0.357824	0.00475868	0.0401499
Smim27	-1.01088	-0.0156147	0.963982	1	-1.07825	-0.108697	0.754013	1	1.28138	0.357696	0.302326	0.562228
Phkg2	1.02704	0.0384916	0.808058	1	-1.05017	-0.0706233	0.657182	1	1.28124	0.357544	0.0245465	0.128444
Gm12781	1.12845	0.174347	0.61373	1	-1.06345	-0.088752	0.799794	1	1.28106	0.357335	0.30515	0.564947
Mtch2	-1.11044	-0.151131	0.340534	1	-1.05931	-0.0831186	0.600236	1	1.281	0.357276	0.024415	0.12812
mt-Rnr2	-1.17922	-0.237834	0.404086	1	1.26738	0.341853	0.230694	1	1.28099	0.357259	0.210418	0.466133
Gja4	-1.36208	-0.44581	0.113317	1	-1.16528	-0.220671	0.43365	1	1.28073	0.356969	0.203831	0.458314
Vgll4	-1.2033	-0.266993	0.131442	1	1.01988	0.0283987	0.872527	1	1.28059	0.356806	0.0439596	0.187758
Dclre1b	-1.40329	-0.488809	0.0105791	0.449756	1.01298	0.0186047	0.921952	1	1.28052	0.356725	0.059583	0.226168
Ift20	1.14984	0.201438	0.3946	1	-1.04544	-0.0641097	0.786717	1	1.28049	0.356699	0.132466	0.360231
Zdhhc16	-1.09711	-0.13371	0.404225	1	-1.0893	-0.123404	0.443972	1	1.28046	0.356661	0.0264918	0.135121
Large2	1.12609	0.171319	0.551365	1	-1.19417	-0.256009	0.408643	1	1.27989	0.356019	0.234428	0.494113
Jagn1	-1.07832	-0.108788	0.509722	1	-1.16844	-0.224581	0.175432	1	1.27983	0.355956	0.0313529	0.151247
Faim	1.09757	0.134312	0.594041	1	1.14304	0.19288	0.445766	1	1.27981	0.355929	0.160203	0.399231
Atxn10	1.0245	0.0349258	0.813951	1	1.02791	0.0397093	0.789352	1	1.27981	0.355926	0.0167243	0.0994517
Mfsd3	-1.04383	-0.0618881	0.78321	1	-1.17306	-0.230273	0.308729	1	1.27974	0.355855	0.114677	0.334336
Pon2	-1.06398	-0.0894653	0.470037	1	-1.00799	-0.0114747	0.926317	1	1.27972	0.35583	0.00414198	0.0362124
Gm42031	-2.02634	-1.01888	0.0791462	0.920199	-1.64025	-0.713919	0.215538	1	1.27946	0.355537	0.530571	0.749412
Btg2	-1.61625	-0.69265	0.00522001	0.335129	-1.21976	-0.286596	0.246083	1	1.27908	0.355106	0.149282	0.385892
D330050I16Rik	-1.24999	-0.321912	0.360424	1	-1.09844	-0.135459	0.702461	1	1.27896	0.354975	0.310884	0.570789
Dnlz	-1.03009	-0.0427659	0.812973	1	-1.02549	-0.0363172	0.841262	1	1.27894	0.354946	0.050227	0.203451
Serp1	-1.21745	-0.28386	0.169457	1	-1.13602	-0.183989	0.373011	1	1.27891	0.354912	0.0859547	0.283372
Sdr39u1	1.24178	0.312404	0.0813597	0.930702	1.01204	0.0172725	0.924215	1	1.27863	0.354602	0.0506501	0.204461
Psph	-1.03252	-0.0461675	0.80411	1	1.11919	0.162453	0.386178	1	1.27862	0.354587	0.0594186	0.225784
Setd7	-1.11601	-0.15835	0.452953	1	1.11807	0.161004	0.446243	1	1.27833	0.354262	0.0941354	0.299389
Tpgs1	1.15889	0.212748	0.389267	1	-1.01164	-0.0166995	0.946288	1	1.27833	0.354256	0.153063	0.389989
Ost4	-1.00143	-0.0020568	0.990487	1	-1.07949	-0.110344	0.523376	1	1.27819	0.3541	0.0405672	0.179212
Commd9	-1.0566	-0.0794313	0.664126	1	-1.09334	-0.128745	0.483407	1	1.27803	0.35392	0.053624	0.211416
Tex30	-1.00743	-0.0106729	0.96307	1	1.12265	0.166905	0.472012	1	1.27788	0.353751	0.128507	0.354552
Rpl5	1.02602	0.0370525	0.869475	1	-1.04771	-0.0672342	0.765627	1	1.27763	0.353471	0.117471	0.338462
Mrpl12	1.13259	0.179624	0.447871	1	-1.04496	-0.0634452	0.788684	1	1.2773	0.353094	0.136204	0.365552
2210408F21Rik	1.07801	0.108368	0.609327	1	1.06135	0.0858984	0.686512	1	1.27724	0.353026	0.0975238	0.304992
Tbrg4	1.01586	0.0226996	0.86204	1	-1.10042	-0.138058	0.292566	1	1.27701	0.35277	0.00709563	0.0541024
Gpaa1	-1.04469	-0.0630782	0.695638	1	-1.07587	-0.105501	0.514549	1	1.27698	0.352739	0.029147	0.144437
Rps5	1.02371	0.0338074	0.9048	1	-1.05167	-0.0726772	0.797124	1	1.2764	0.352079	0.213523	0.469797
Snx16	-1.17868	-0.237171	0.306778	1	1.01775	0.0253872	0.913327	1	1.27629	0.351957	0.13031	0.357173
Pard6a	-1.1424	-0.192073	0.421828	1	-1.2067	-0.271065	0.264176	1	1.27623	0.351886	0.142042	0.374208
Zc3h12a	-1.17213	-0.22913	0.176142	1	-1.07224	-0.100625	0.557202	1	1.27623	0.351886	0.0382037	0.172401
Nudt18	1.08354	0.115747	0.540912	1	1.00805	0.0115719	0.951579	1	1.27613	0.35178	0.0647808	0.237419
Rps18	-1.07705	-0.107084	0.606544	1	-1.10626	-0.145689	0.483626	1	1.2761	0.351737	0.0910912	0.293644
Znrd1	-1.19402	-0.25583	0.285883	1	-1.01704	-0.0243812	0.91903	1	1.27603	0.351667	0.142536	0.375091
Wdr45	-1.01498	-0.0214501	0.884681	1	-1.01959	-0.0279946	0.850578	1	1.27599	0.351615	0.0178653	0.10381
Wdr75	-1.21718	-0.283544	0.143073	1	-1.05541	-0.0777999	0.688107	1	1.27599	0.351613	0.0694063	0.247613
Rhbdd3	1.01657	0.0237065	0.89514	1	1.01695	0.0242439	0.893179	1	1.27587	0.351486	0.0515579	0.206608
Atp5g2	-1.06706	-0.0936369	0.541482	1	-1.06582	-0.0919654	0.549307	1	1.27573	0.35132	0.0221976	0.120435
Dph2	-1.197	-0.259425	0.200988	1	-1.08296	-0.114986	0.57323	1	1.27565	0.351231	0.083675	0.278705
Gm32461	1.02726	0.0387965	0.892227	1	1.20066	0.263827	0.357676	1	1.27538	0.350932	0.222051	0.47959
Trmt61a	-1.17268	-0.22981	0.40373	1	-1.25524	-0.327959	0.235785	1	1.27538	0.350929	0.202684	0.45686
Irf2bp2	-1.85862	-0.894235	4.23096e-07	0.000753216	-1.15277	-0.2051	0.241535	1	1.27526	0.350792	0.0449296	0.190216
Oaz1	1.02139	0.0305323	0.860355	1	-1.02729	-0.0388436	0.822967	1	1.27501	0.350513	0.0437229	0.187279
Elmod3	1.03497	0.0495936	0.741806	1	1.08634	0.11948	0.430415	1	1.27495	0.350441	0.0207579	0.115078
Gm20632	1.06015	0.0842746	0.847627	1	1.30378	0.382705	0.384125	1	1.27482	0.350294	0.430243	0.673576
Zfp93	-1.23796	-0.307968	0.132333	1	1.03769	0.0533812	0.794117	1	1.27475	0.350209	0.0859472	0.283372
Tmem199	-1.05327	-0.0748715	0.695126	1	-1.04787	-0.0674563	0.725362	1	1.27471	0.350166	0.0677699	0.243794
Mtg1	1.07095	0.0988926	0.44118	1	-1.0139	-0.0199105	0.878027	1	1.27469	0.350147	0.00684386	0.0528389
Cebpzos	-1.07305	-0.101724	0.609569	1	-1.02714	-0.0386283	0.846746	1	1.27468	0.350136	0.0795423	0.269853
Phf5a	1.02922	0.0415512	0.84912	1	-1.10238	-0.140625	0.520636	1	1.27465	0.350096	0.109751	0.326799
Ccn6	1.23986	0.310181	0.511642	1	1.21279	0.278331	0.570159	1	1.27462	0.35007	0.478904	0.710623
1700037C18Rik	-1.1134	-0.154977	0.689636	1	-1.20587	-0.270076	0.503491	1	1.27462	0.350066	0.370996	0.62264
Gm10288	1.11757	0.160368	0.584723	1	-1.10797	-0.147917	0.620715	1	1.27459	0.350038	0.238183	0.498486
Ficd	-1.24889	-0.320648	0.0936381	0.967595	-1.23965	-0.309931	0.106649	1	1.27456	0.349996	0.0670256	0.242324
Eif5al3-ps	1.04476	0.0631766	0.909523	1	1.04234	0.0598315	0.915025	1	1.27444	0.349865	0.535513	0.752994
Ufd1	-1.00248	-0.00357345	0.983264	1	-1.05413	-0.0760544	0.656056	1	1.27442	0.349837	0.0405018	0.179139
[truncated: 12,243 more rows]
